# Supplementary material for: A Workflow Combining Machine Learning with Molecular Simulations Uncovers Potential Dual-Target Inhibitors against BTK and JAK3
Source: Molecules. 2023 Oct 17;28(20):7140. doi: 10.3390/molecules28207140 (PMC10608827; doi:10.3390/molecules28207140)
Supplement: Supplementary file 1 [file molecules-28-07140-s001.zip]

Archive with 1 entries (1 files):
- molecules-2622531-supplementary.xlsx
