# Supplementary material for: A Workflow Combining Machine Learning with Molecular Simulations Uncovers Potential Dual-Target Inhibitors against BTK and JAK3
Source: Molecules. 2023 Oct 17;28(20):7140. doi: 10.3390/molecules28207140 (PMC10608827; doi:10.3390/molecules28207140)
Supplement: Supplementary file 1 [file molecules-28-07140-s001.zip › molecules-2622531-supplementary.xlsx]

## Sheet: BTK_active_ligands
BTK_active_ligands	Ligand SMILES	IC50 (nM)	pIC50
	COC1=CC=C(N(C(=O)OC2=C(C)C=CC=C2C)C2=CC=NC(NC3=CC(OC)=C(OCCCN4CCN(C)CC4)C(OC)=C3)=N2)C(OC)=C1	100	7
	CC1=C(NC(=O)C2=CC=C(C(C)(C)C)C=C2)C=CC=C1C1=CN(C)C(=O)C(NC2=CC=C(C(=O)N3CCOCC3)C=C2)=N1	1.9	8.72125
	CC1=C(N)C=CC=C1C1=CN(C)C(=O)C(NC2=CC=C(C(=O)N3CCOCC3)C=C2)=N1	5441	5.26432
	CC(=O)NC1=CC=CC(C2=CN(C)C(=O)C(NC3=CC=C(C(=O)N4CCOCC4)C=C3)=N2)=C1C	2687	5.57073
	CC1=C(NCC2=CC=C(C(C)(C)C)C=C2)C=CC=C1C1=CN(C)C(=O)C(NC2=CC=C(C(=O)N3CCOCC3)C=C2)=N1	9058	5.04297
	CC1=C(NC(=O)C2=CC=CC(C(C)(C)C)=C2)C=CC=C1C1=CN(C)C(=O)C(NC2=CC=C(C(=O)N3CCOCC3)C=C2)=N1	3142	5.50279
	CC1=C(NC(=O)C2=CC=C(C(C)(C)C)N=C2)C=CC=C1C1=CN(C)C(=O)C(NC2=CC=C(C(=O)N3CCOCC3)C=C2)=N1	650	6.18709
	C=CC(=O)N1CCCC(N2N=C(C3=CC=C(OC4=CC=CC=C4)C=C3)C3=C2N=CN=C3N)C1	0.72	9.14267
	C/C=C/C(=O)N1CCCC(N2N=C(C3=CC=C(OC4=CC=CC=C4)C=C3)C3=C(N)N=CN=C32)C1	20	7.69897
	C=CS(=O)(=O)N1CCCC(N2N=C(C3=CC=C(OC4=CC=CC=C4)C=C3)C3=C2N=CN=C3N)C1	0.52	9.284
	NC1=NC=NC2=C1C(C1=CC=C(OC3=CC=CC=C3)C=C1)=NN2C1CCCN(C(=O)CCl)C1	0.58	9.23657
	C#CC(=O)N1CCCC(N2N=C(C3=CC=C(OC4=CC=CC=C4)C=C3)C3=C2N=CN=C3N)C1	0.72	9.14267
	C=CC(=O)N1CCC(N2N=C(C3=CC=C(OC4=CC=CC=C4)C=C3)C3=C2N=CN=C3N)CC1	3.6	8.4437
	C=CC(=O)N1CCC(N2N=C(C3=CC=C(OC4=CC=CC=C4)C=C3)C3=C2N=CN=C3N)CC1	0.58	9.23657
	C=CC(=O)N1CCC(N2N=C(C3=CC=C(OC4=CC=CC=C4)C=C3)C3=C2N=CN=C3N)C1	1.6	8.79588
	C=CC(=O)N1CCC(N2N=C(C3=CC=C(OC4=CC=CC=C4)C=C3)C3=C2N=CN=C3N)C1	1.9	8.72125
	C=CC(=O)N1CCC[C@H](N2N=C(C3=CC=C(OC4=CC=CC=C4)C=C3)C3=C2N=CN=C3N)C1	1.4	8.85387
	CN(C)C/C=C/C(=O)N1CCC[C@@H](N2N=C(C3=CC=C(OC4=CC=CC=C4)C=C3)C3=C(N)N=CN=C32)C1	2.5	8.60206
	C=CC(=O)N1CCCC(N2N=C(C3=CC=C(OC4=CC=CC=C4)C=C3)C3=C2N=CN=C3N)C1	0.72	9.14267
	C/C=C/C(=O)N1CCCC(N2N=C(C3=CC=C(OC4=CC=CC=C4)C=C3)C3=C(N)N=CN=C32)C1	20	7.69897
	C=CS(=O)(=O)N1CCCC(N2N=C(C3=CC=C(OC4=CC=CC=C4)C=C3)C3=C2N=CN=C3N)C1	0.52	9.284
	NC1=NC=NC2=C1C(C1=CC=C(OC3=CC=CC=C3)C=C1)=NN2C1CCCN(C(=O)CCl)C1	0.58	9.23657
	C#CC(=O)N1CCCC(N2N=C(C3=CC=C(OC4=CC=CC=C4)C=C3)C3=C2N=CN=C3N)C1	0.72	9.14267
	C=CC(=O)N1CCC(N2N=C(C3=CC=C(OC4=CC=CC=C4)C=C3)C3=C2N=CN=C3N)CC1	3.6	8.4437
	C=CC(=O)N[C@H]1CC[C@@H](N2N=C(C3=CC=C(OC4=CC=CC=C4)C=C3)C3=C2N=CN=C3N)CC1	0.58	9.23657
	C=CC(=O)N1CC[C@@H](N2N=C(C3=CC=C(OC4=CC=CC=C4)C=C3)C3=C2N=CN=C3N)C1	1.6	8.79588
	C=CC(=O)N1CC[C@H](N2N=C(C3=CC=C(OC4=CC=CC=C4)C=C3)C3=C2N=CN=C3N)C1	1.9	8.72125
	C=CC(=O)N1CCC[C@H](N2N=C(C3=CC=C(OC4=CC=CC=C4)C=C3)C3=C2N=CN=C3N)C1	1.4	8.85387
	CN(C)C/C=C/C(=O)N1CCC[C@@H](N2N=C(C3=CC=C(OC4=CC=CC=C4)C=C3)C3=C(N)N=CN=C32)C1	2.5	8.60206
	CN1C=C(NC2=NC(C3=CC=CC(N4CCC5=CC(C6CC6)=CC=C5C4=O)=C3CO)=CN(C)C2=O)C=N1	16	7.79588
	CN(C)C(=O)C1=CC=C(NC2=NC(C3=CC=CC(N4CCC5=CC(C6CC6)=CC=C5C4=O)=C3CO)=CN(C)C2=O)C=C1	15	7.82391
	CN1C=C(C2=CC=CC(N3CCC4=CC(C5(F)CC5)=CC=C4C3=O)=C2CO)N=C(NC2=CC=C(C(=O)N3CCOCC3)C=C2)C1=O	10	8
	CN1C=C(C2=CC=CC(N3CCC4=CC(C5CC5)=CC=C4C3=O)=C2CO)N=C(NC2=CC=C(C(=O)N3CCC(O)CC3)C=C2)C1=O	10	8
	C=CC(=O)NC1=CC(N2C(=O)C=CC3=C2C2=CC(C4=CC=C(NS(C)(=O)=O)C=C4)=CC=C2N=C3)=CC=C1C	10.4	7.98297
	CNC(=O)NC1=CC(C2=CC=CC(N3C=NC4=CC(C(C)(C)C)=CC=C4C3=O)=C2C)=CN(C)C1=O	112	6.95078
	CC1=C(C2=CN(C)C(=O)C(NC3=CC=C(C(=O)N4CCOCC4)C=N3)=C2)C=CC=C1N1CNC2=CC(N(C)C)=CC=C2C1=O	22	7.65758
	CC1=C(N2CNC3=CC(C(C)(C)O)=CC=C3C2=O)C=CC=C1C1=CN(C)C(=O)C(NC2=CC=C(C(=O)N3CCOCC3)C=N2)=C1	18	7.74473
	CC1=C(C2=CN(C)C(=O)C(NC3=CC=C(C(=O)N4CCOCC4)C=N3)=C2)C=CC=C1N1N=CC2=CC(N(C)C)=CC=C2C1=O	124	6.90658
	CC1=C(N2CCN3C(=CC4=C3CCCC4)C2=O)C=CC=C1C1=NNC(=O)C(NC2=NN3CCN(C)CC3=C2)=C1	2	8.69897
	CC1=C(N2CCN3C(=CC4=CC=CC=C43)C2=O)C=CC=C1C1=NNC(=O)C(NC2=NN3CCN(C)CC3=C2)=C1	22.9	7.64016
	CC1=C(N2CC3=C(SC4=CC=CC=C34)C2=O)C=CC=C1C1=NN(C)C(=O)C(NC2=NN3CCN(C)CC3=C2)=C1	3200	5.49485
	CN1C=C(C2=CC=CC(N3CCC4=C(SC5=C4CCCC5)C3=O)=C2CO)C=C(NC2=CC=NC=N2)C1=O	0.87	9.06048
	CN1C=C(C2=CC=CC(N3CCC4=C(SC5=C4CC(C)(C)C5)C3=O)=C2CO)C=C(NC2=CC=NC=N2)C1=O	10	8
	CN1C=C(C2=CC=CC(N3CCN4C(=CC5=C4CCCC5)C3=O)=C2CO)C=C(NC2=CC(C3CC3)=NN2)C1=O	1	9
	CN1C=C(C2=CC=CC(N3CCN4C(=CC5=C4CCCC5)C3=O)=C2CO)C=C(NC2=CC=C(N3CCOCC3)C=N2)C1=O	10.1	7.99568
	CC(=O)N1CCN2N=C(NC3=CC(C4=CC=CC(N5CCN6C(=CC7=C6CCCC7)C5=O)=C4CO)=CN(C)C3=O)C=C2C1	6.1	8.21467
	CN1C=C(C2=CC=CC(N3CCN4C(=CC5=C4CCCC5)C3=O)=C2CO)C=C(NC2=CC=NC=N2)C1=O	6.2	8.20761
	CN1C=C(C2=CC=CC(N3CCN4C(=CC5=C4CCCC5)C3=O)=C2CO)C=C(NC2=NN3CCOCC3=C2)C1=O	7.7	8.11351
	CN1CCN(C2=CC=C(NC3=CC(C4=CC=CC(N5CCN6C(=CC7=C6CCCC7)C5=O)=C4CO)=CN(C)C3=O)N=C2)CC1	5	8.30103
	CN1C=C(C2=CC=CC(N3CCC4=C(SC5=C4CCCC5)C3=O)=C2CO)N=C(NC2=CN(CCO)N=C2)C1=O	6	8.22185
	CN1N=C(NC2=CC(C3=CC=CC(N4CCC5=C(SC6=C5CCCC6)C4=O)=C3CO)=NN(C)C2=O)C=C1C(C)(C)O	7	8.1549
	CN1C=C(C2=CC=CC(N3CCC4=C(SC5=C4CCCC5)C3=O)=C2CO)C=C(NC2=CC(C3CC3)=NN2)C1=O	3	8.52288
	CCN1C=C(NC2=NC(C3=CC=CC(N4CCC5=C(SC6=C5CC(C)(C)C6)C4=O)=C3CO)=CN(C)C2=O)C=N1	2	8.69897
	CN1C=C(C2=CC(F)=CC(N3CCN4C(=CC5=C4CCCC5)C3=O)=C2CO)C=C(NC2=NN3CCOCC3=C2)C1=O	5	8.30103
	CN1CCN(C2=CC=C(NC3=CC(C4=CC(F)=CC(N5CCN6C(=CC7=C6CCCC7)C5=O)=C4CO)=CN(C)C3=O)N=C2)CC1	2	8.69897
	CN1C=C(C2=CC(F)=CC(N3CCN4C(=CC5=C4CCCC5)C3=O)=C2CO)C=C(NC2=CC=C(N3CCN(C4COC4)CC3)C=N2)C1=O	3.9	8.40894
	CN1CCN(C2=CC=C(NC3=CC(C4=CC(F)=CC(N5CCC6=C(SC7=C6CCCC7)C5=O)=C4CO)=CN(C)C3=O)N=C2)CC1	1	9
	CN1C=C(C2=CC(F)=CC(N3CCN4C(=CC5=C4CCCC5)C3=O)=C2CO)C=C(NC2=CC=C(C3CCN(C4COC4)CC3)C=N2)C1=O	2.8	8.55284
	CN1CCC(C2=CC=C(NC3=CC(C4=CC(F)=CC(N5CCC6=C(SC7=C6CCCC7)C5=O)=C4CO)=CN(C)C3=O)N=C2)CC1	3.8	8.42022
	CN(C)CCOC1=CC=C(NC2=CC(C3=CC(F)=CC(N4CCC5=C(SC6=C5CCCC6)C4=O)=C3CO)=CN(C)C2=O)N=C1	2	8.69897
	CCN1CCN(C2=CC=C(NC3=CC(C4=CC(F)=CC(N5CCC6=C(SC7=C6CCCC7)C5=O)=C4CO)=CN(C)C3=O)N=C2)CC1	4	8.39794
	CN(C)CCN(C)C1=CC=C(NC2=CC(C3=CC(F)=CC(N4CCC5=C(SC6=C5CC(C)(C)C6)C4=O)=C3CO)=CN(C)C2=O)N=C1	4	8.39794
	CN1CC(C2=CC=C(NC3=CC(C4=CC(F)=CC(N5CCN6C(=CC7=C6CC(C)(C)C7)C5=O)=C4CO)=CN(C)C3=O)N=C2)C1	4.7	8.3279
	CCN1CCN(C2=CC=C(NC3=CC(C4=CC(F)=CC(N5CCC6=C(SC7=C6CC(C)(C)C7)C5=O)=C4CO)=CN(C)C3=O)N=C2)CC1	6.4	8.19382
	CN1C=C(C2=CC(F)=CC(N3CCN4C(=CC5=C4CC(C)(C)C5)C3=O)=C2CO)C=C(NC2=CC=C(N3CCN(CCF)CC3)C=N2)C1=O	6.35	8.19723
	CN1C=C(C2=CC(F)=CC(N3CCN4C(=CC5=C4CC(C)(C)C5)C3=O)=C2CO)C=C(NC2=CC=C(CN3CCOCC3)C=N2)C1=O	2.34	8.63078
	CN1CCN(C2=CC=C(NC3=CC(C4=CC=CC(N5CCC6=C(C=C7CCCCN76)C5=O)=C4CO)=CN(C)C3=O)N=C2)CC1	16.3	7.78781
	CC1=NNC(NC2=CC(C3=CC(F)=CC(N4CCN5C(=CC6=C5CC(C)(C)C6)C4=O)=C3CO)=CN(C)C2=O)=C1	2.2	8.65758
	CC(C)N(C)CC1=CC=C(NC2=CC(C3=CC(F)=CC(N4CCC5=C(SC6=C5CCCC6)C4=O)=C3CO)=CN(C)C2=O)N=C1	3.4	8.46852
	CN1CCC(C2=CC=C(NC3=NC(C4=CC(F)=CC(N5CCC6=C(SC7=C6CC(C)(C)C7)C5=O)=C4CO)=CN(C)C3=O)C=C2)CC1	2.6	8.58503
	CN1CCN2N=C(NC3=CC(C4=CC(F)=CC(N5CCC6=C(SC7=C6CC(C)(C)C7)C5=O)=C4CO)=CN(C)C3=O)C=C2C1	4.9	8.3098
	CN1C=C(C2=CC(F)=CC(N3CCC4=C(SC5=C4CC(C)(C)C5)C3=O)=C2CO)C=C(NC2=CC=C3CN(C4COC4)CCC3=N2)C1=O	4.2	8.37675
	CN1CCC(C2=CC=C(NC3=NC(C4=CC(F)=CC(N5CCC6=C(SC7=C6CCCC7)C5=O)=C4CO)=CN(C)C3=O)C=C2)CC1	5.2	8.284
	CN1CCC(C2=CC=C(NC3=NC(C4=CC(F)=CC(N5CCN6C(=CC7=C6CCCC7)C5=O)=C4CO)=CN(C)C3=O)C=C2)CC1	4	8.39794
	CN1CCC2=CC(NC3=NC(C4=CC(F)=CC(N5CCN6C(=CC7=C6CCCC7)C5=O)=C4CO)=CN(C)C3=O)=CC=C2C1	8.1	8.09151
	CCN1CCC2=NC(NC3=CC(C4=CC(F)=CC(N5CCN6C(=CC7=C6CC(C)(C)C7)C5=O)=C4CO)=CN(C)C3=O)=CC=C2C1	2.8	8.55284
	CCN1CCN2N=C(NC3=CC(C4=CC(F)=CC(N5CCN6C(=CC7=C6CC(C)(C)C7)C5=O)=C4CO)=CN(C)C3=O)C=C2C1	3.6	8.4437
	CN(C)CCN(C)C1=CC=C(NC2=CC(C3=CC(F)=CC(N4CCC5=C(SC6=C5CCCC6)C4=O)=C3CO)=CN(C)C2=O)N=C1	3.4	8.46852
	CN1CCCC1C1=CC=C(NC2=CC(C3=CC(F)=CC(N4CCC5=C(SC6=C5CC(C)(C)C6)C4=O)=C3CO)=CN(C)C2=O)N=C1	1.4	8.85387
	CN1CCCC1C1=CC=C(NC2=CC(C3=CC(F)=CC(N4CCC5=C(SC6=C5CCCC6)C4=O)=C3CO)=CN(C)C2=O)N=C1	2.1	8.67778
	CN1C=C(C2=CC(F)=CC(N3CCC4=C(SC5=C4CCCC5)C3=O)=C2CO)C=C(NC2=CC=C(N3CCOCC3)C=N2)C1=O	5	8.30103
	CN1CCC[C@@H]1C1=CC=C(NC2=CC(C3=CC(F)=CC(N4CCN5C(=CC6=C5CC(C)(C)C6)C4=O)=C3CO)=CN(C)C2=O)N=C1	1.74	8.75945
	CN1C=C(C2=CC(F)=CC(N3CCN4C(=CC5=C4CC(C)(C)C5)C3=O)=C2CO)C=C(NC2=CC=C3CN(C4COC4)CCC3=N2)C1=O	11.6	7.93554
	CN1CC(OC2=CC=C(NC3=CC(C4=CC(F)=CC(N5CCN6C(=CC7=C6CCCC7)C5=O)=C4CO)=CN(C)C3=O)N=C2)C1	9.8	8.00877
	CN1CCC(C2=CC=C(NC3=NC(C4=CC(F)=CC(N5CCN6C(=CC7=C6CC(C)(C)C7)C5=O)=C4CO)=CN(C)C3=O)C=C2)CC1	16	7.79588
	CN1CCC(C2=CC=C(NC3=CC(C4=CC(F)=CC(N5CCC6=C(SC7=C6CC(C)(C)C7)C5=O)=C4CO)=CN(C)C3=O)N=C2)CC1	2.2	8.65758
	CN(C)CCOC1=CC=C(NC2=CC(C3=CC(F)=CC(N4CCC5=C(SC6=C5CC(C)(C)C6)C4=O)=C3CO)=CN(C)C2=O)N=C1	3	8.52288
	CN(C)CCOC1=CC=C(NC2=CC(C3=CC(F)=CC(N4CCN5C(=CC6=C5CCCC6)C4=O)=C3CO)=CN(C)C2=O)N=C1	4.2	8.37675
	CN1CC(C2=CC=C(NC3=NC(C4=CC(F)=CC(N5CCC6=C(SC7=C6CC(C)(C)C7)C5=O)=C4CO)=CN(C)C3=O)C=C2)C1	5.3	8.27572
	CN1C=C(C2=CC(F)=CC(N3CCC4=C(SC5=C4CC(C)(C)C5)C3=O)=C2CO)C=C(NC2=CC=C(C3CCN(C4COC4)CC3)C=N2)C1=O	8.7	8.06048
	COC1=NC=CC(NC2=CC(C3=CC(F)=CC(N4CCN5C(=CC6=C5CC(C)(C)C6)C4=O)=C3CO)=CN(C)C2=O)=N1	3.4	8.46852
	CN1C=C(C2=CC=CC(N3CCN4C(=CC5=C4CCCC5)C3=O)=C2CO)C=C(NC2=CC=C(N3CCNCC3)C=N2)C1=O	6.1	8.21467
	CCN1N=C(NC2=CC(C3=CC(F)=CC(N4CCN5C(=CC6=C5CC(C)(C)C6)C4=O)=C3CO)=CN(C)C2=O)C=C1C	9.9	8.00436
	CN1C=C(C2=CC(F)=CC(N3CCC4=C(SC5=C4CCCC5)C3=O)=C2CO)C=C(NC2=CC=C(C3CCN(C4COC4)CC3)C=N2)C1=O	4.9	8.3098
	CN1C=C(C2=CC(F)=CC(N3CCN4C(=CC5=C4CC(C)(C)C5)C3=O)=C2CO)C=C(NC2=CC=C(N3CCN(C4COC4)CC3)C=N2)C1=O	7.8	8.10791
	CN1C=C(C2=CC=CC(N3CCC4=C(SC5=C4CCCC5)C3=O)=C2CO)N=C(NC2=CC=C(C3CCN(C4COC4)CC3)C=C2)C1=O	17.1	7.767
	CN1CCN(C2=CC=C(NC3=CC(C4=CC=CC(N5CCN6C(=CC7=C6CCCC7)C5=O)=C4CO)=NN(C)C3=O)N=C2)CC1	7.1	8.14874
	CN1CCC(C2=CC=C(NC3=CC(C4=CC(F)=CC(N5CCC6=C(SC7=C6CCCC7)C5=O)=C4CO)=CN(C)C3=O)N=C2)C1	3.3	8.48149
	CN1C=C(C2=CC=CC(N3CCC4=C(C=C5CCCCN54)C3=O)=C2CO)C=C(NC2=NN3CCOCC3=C2)C1=O	16.5	7.78252
	CCN1CCN(C2=CC=C(NC3=CC(C4=CC=CC(N5CCC6=C(C=C7CCCCN76)C5=O)=C4CO)=CN(C)C3=O)N=C2)CC1	16.6	7.77989
	CN1C=C(C2=CC=CC(N3CCN4C(=CC5=C4CC(C)(C)C5)C3=O)=C2CO)C=C(NC2=CC=C(N3CCN(C4COC4)CC3)C=N2)C1=O	5.2	8.284
	CN1C=C(C2=CC=CC(N3CCC4=C(SC5=C4CC(C)(C)C5)C3=O)=C2CO)C=C(NC2=CC=C(N3CCN(C4COC4)CC3)C=N2)C1=O	43	7.36653
	CCN1CCN(C2=CC=C(NC3=CC(N4C=CN=C4NC4=C(C)C=CC=C4C)=NC=N3)C=C2)CC1	338	6.47108
	COCCOC1=CC=C(NC2=CC(N3C=CN=C3NC3=C(C)C=CC=C3Cl)=NC=N2)C=C1	1860	5.73049
	COCCOC1=CC=C(NC2=CC(N3C=CN=C3NC3=C(C)C=CC=C3C)=NC=N2)C=C1	9980	5.00087
	C=CC(=O)NC1=CC=CC(C2=NC(NC3=CC=C(N4CCOCC4)C=C3)=NC3=NNC=C23)=C1	79	7.10237
	C=CC(=O)NC1=CC(C2=NC(NC3=CC=C(N4CCN(C)CC4)C=C3)=NC3=NNC=C23)=CC=C1	187	6.72816
	C=CC(=O)NC1=CC(C2=NC(NC3=CC=C(N4CCOCC4)C(F)=C3)=NC3=NNC=C23)=CC=C1	230	6.63827
	C=CC(=O)NC1=CC(C2=NC(Cl)=NC3=NNC=C23)=CC=C1	263	6.58004
	C=CC(=O)NC1=CC(C2=NC(Cl)=NC=C2NC2=CC=CC=C2)=CC=C1	1810	5.74232
	C=CC(=O)NC1=CC(C2=NC(NC3=CC=C(N4CCOCC4)C(F)=C3)=NC=C2Cl)=CC=C1	518	6.28567
	C=CC(=O)NC1=CC(C2=NC(NC3=CC=C(N4CCOCC4)C=C3)=NC=C2Cl)=CC=C1	33	7.48149
	C=CC(=O)NC1=CC(C2=NC(NC3=CC=C(N4CCN(C)CC4)C=C3)=NC=C2Cl)=CC=C1	1270	5.8962
	C=CC(=O)NC1=CC(C2=NC(Cl)=NC=C2Br)=CC=C1	4700	5.3279
	C=CC(=O)NC1=CC(C2=NC(Cl)=NC=C2Cl)=CC=C1	14400	4.84164
	C=CC(=O)NC1=CC(C2=NC(Cl)=NC=C2NC2=CC(F)=CC=C2)=CC=C1	829	6.08145
	C=CC(=O)NC1=CC=CC(C2=NC(NC3=CC=C(N4CCOCC4)C=C3)=NC3=NNC=C23)=C1	45	7.34679
	C=CC(=O)NC1=CC(C2=NC(NC3=CC=C(N4CCN(C)CC4)C=C3)=NC3=NNC=C23)=CC=C1	562	6.25026
	C=CC(=O)NC1=CC(C2=NC(NC3=CC=C(N4CCOCC4)C(F)=C3)=NC3=NNC=C23)=CC=C1	126	6.89963
	C=CC(=O)NC1=CC(C2=NC(Cl)=NC3=NNC=C23)=CC=C1	3770	5.42366
	C=CC(=O)NC1=CC(C2=NC(NC3=CC=C(N4CCOCC4)C(F)=C3)=NC=C2Cl)=CC=C1	287	6.54212
	C=CC(=O)NC1=CC(C2=NC(NC3=CC=C(N4CCOCC4)C=C3)=NC=C2Cl)=CC=C1	47	7.3279
	CN1C=C(C2=CC=CC(N3N=CC4=CC(C(C)(C)C)=CC=C4C3=O)=C2CO)N=C1C(N)=O	50	7.30103
	CC(C)(C)C1=CC=C2C(=O)N(C3=CC=CC(C4=NC(C(N)=O)=CS4)=C3CO)N=CC2=C1	280.83	6.55156
	CC(C)(C)C1=CC=C2C(=O)N(C3=CC=CC(C4=CNC(C(N)=O)=C4)=C3CO)N=CC2=C1	27.02	7.56831
	CN1C=C(C2=CC=CC(N3N=CC4=CC(C(C)(C)C)=CC=C4C3=O)=C2CO)C=C1C(N)=O	11.57	7.93667
	CC1=C(C(N)=O)OC(C2=CC=CC(N3N=CC4=CC(C(C)(C)C)=CC=C4C3=O)=C2CO)=N1	1255	5.90136
	CC(C)(C)C1=CC(F)=C2C(=O)N(C3=CC=CC(C4=NC(C(N)=O)=CS4)=C3CO)N=CC2=C1	129.9	6.88639
	CN1C=C(C2=CC=CC(N3N=CC4=CC(C(C)(C)C)=CC(F)=C4C3=O)=C2CO)N=C1C(N)=O	18.23	7.73921
	CN1C=C(C2=CC=CC(N3N=CC4=CC(C(C)(C)C)=CC(F)=C4C3=O)=C2CO)C=C1C(N)=O	2.51	8.60033
	CC(C)(C)C1=CC(F)=C2C(=O)N(C3=CC=CC(C4=CC=C(C(N)=O)O4)=C3CO)N=CC2=C1	832.5	6.07962
	CC(C)(C)C1=CC(F)=C2C(=O)N(C3=CC=CC(C4=COC(C(N)=O)=C4)=C3CO)N=CC2=C1	51.35	7.28946
	CN1C=C(C2=CC=CC(N3N=CC4=CC(C(C)(C)C)=CC(CO)=C4C3=O)=C2CO)C=C1C(N)=O	695.5	6.1577
	CN1C=C(C2=CC=CC(N3C=CC4=CC(C5CC5)=CC(F)=C4C3=O)=C2CO)C=C1C(N)=O	39.35	7.40506
	CN1CC2=CC(C(C)(C)C)=CC=C2C(=O)N1C1=CC=CC(C2=CN(C)C(C(N)=O)=C2)=C1CO	26.73	7.573
	CC(C)(C)C1=CC(F)=C2C(=O)N(C3=CC=CC(N4C=C(C(N)=O)C5=CC=CN=C54)=C3CO)N=CC2=C1	3.2	8.49485
	CN1C=C(C2=CC=NC(N3N=CC4=CC(C(C)(C)C)=CC(F)=C4C3=O)=C2CO)C=C1C(N)=O	20	7.69897
	CC(C)(C)C1=CC(F)=C2C(=O)N(C3=CC=CC(N4C=C(C(N)=O)C5=CC=CC=C54)=C3CO)N=CC2=C1	4.1	8.38722
	CC(C)(C)C1=CC(F)=C2C(=O)N(C3=CC=CC(N4C=C(C(N)=O)C(NC5=CC=C(C(C)(C)O)C=C5)=N4)=C3CO)N=CC2=C1	91.54	7.03839
	CC(C)(C)C1=CC(F)=C2C(=O)N(C3=CC=CC(N4C=C(C(N)=O)C(NC5=CC=C(Cl)C=N5)=N4)=C3CO)N=CC2=C1	0.29	9.5376
	CC(C)(CN1CCC1)OC1=CC=C(NC2=NN(C3=CC=CC(N4N=CC5=CC(C(C)(C)C)=CC(F)=C5C4=O)=C3CO)C=C2C(N)=O)N=C1	0.18	9.74473
	CN1CCN2N=C(NC3=NN(C4=CC=CC(N5N=CC6=CC(C(C)(C)C)=CC(F)=C6C5=O)=C4CO)C=C3C(N)=O)C=C2C1	0.09	10.0458
	CC(C)(C)C1=CC(F)=C2C(=O)N(C3=CC=CC(N4C=C(C(N)=O)C(NC5=CC=CC=N5)=N4)=C3CO)N=CC2=C1	0.36	9.4437
	CC(C)(C)C1=CC(F)=C2C(=O)N(C3=CC=CC(N4C=C(C(N)=O)C(NC5=CC=C(S(C)(=O)=O)C=C5)=N4)=C3CO)N=CC2=C1	0.09	10.0458
	CN1C=CC(NC2=NN(C3=CC=CC(N4N=CC5=CC(C(C)(C)C)=CC(F)=C5C4=O)=C3CO)C=C2C(N)=O)=N1	0.22	9.65758
	CC(C)(C)C1=CC(F)=C2C(=O)N(C3=CC=CC(N4C=C(C(N)=O)C(NC5=CN=CC=N5)=N4)=C3CO)N=CC2=C1	0.43	9.36653
	CC(C)(C)C1=CC(F)=C2C(=O)N(C3=CC=CC(N4C=C(C(N)=O)C(NC5=CC=C(F)C=N5)=N4)=C3CO)N=CC2=C1	0.24	9.61979
	CC1=CC(NC2=NN(C3=CC=CC(N4N=CC5=CC(C(C)(C)C)=CC(F)=C5C4=O)=C3CO)C=C2C(N)=O)=NN1C	0.29	9.5376
	CC(C)(C)C1=CC(F)=C2C(=O)N(C3=CC=CC(N4C=C(C(N)=O)C(NC5=CC=C(C(F)(F)F)C=N5)=N4)=C3CO)N=CC2=C1	0.57	9.24413
	CC1=CC=C(NC2=NN(C3=CC=CC(N4N=CC5=CC(C(C)(C)C)=CC(F)=C5C4=O)=C3CO)C=C2C(N)=O)N=C1	0.24	9.61979
	CC1=CC(NC2=NN(C3=CC=CC(N4N=CC5=CC(C(C)(C)C)=CC=C5C4=O)=C3CO)C=C2C(N)=O)=NN1C	0.51	9.29243
	CC(C)(C)C1=CC=C2C(=O)N(C3=CC=CC(N4C=C(C(N)=O)C(NC5=CC=C(F)C=N5)=N4)=C3CO)N=CC2=C1	0.56	9.25181
	CC(C)(C)C1=CC=C2C(=O)N(C3=CC=CC(N4C=C(C(N)=O)C(NC5=CN=CC=N5)=N4)=C3CO)N=CC2=C1	0.83	9.08092
	CC1=CC=C(NC2=NN(C3=CC=CC(N4N=CC5=CC(C(C)(C)C)=CC=C5C4=O)=C3CO)C=C2C(N)=O)N=C1	1.13	8.94692
	CC(C)(C)C1=CC(F)=C2C(=O)N(C3=CC=CC(N4C=C(C(N)=O)C(NC5=CC=C(S(C)(=O)=O)C=N5)=N4)=C3CO)N=CC2=C1	0.17	9.76955
	CC(C)(C)C1=CC(F)=C2C(=O)N(C3=CC=CC(N4C=C(C(N)=O)C(NC5=CC=C(C#N)C=N5)=N4)=C3CO)N=CC2=C1	0.18	9.74473
	CC(C)(C)C1=CC(F)=C2C(=O)N(C3=CC=CC(N4C=CC(C(N)=O)=N4)=C3CO)N=CC2=C1	333.06	6.47748
	CC(C)(C)C1=CC(F)=C2C(=O)N(C3=CC=CC(N4C=C(C(N)=O)C=N4)=C3CO)N=CC2=C1	267.74	6.57229
	CC(C)(C)C1=CC(F)=C2C(=O)N(C3=CC=CC(N4C=C(C(N)=O)C5=CN=CN=C54)=C3CO)N=CC2=C1	7.32	8.13549
	CN1CCN(C2=CC=C3C(C(N)=O)=CN(C4=CC=CC(N5N=CC6=CC(C(C)(C)C)=CC(F)=C6C5=O)=C4CO)C3=N2)CC1	2.83	8.54821
	CC(C)(C)C1=CC(F)=C2C(=O)N(C3=CC=CC(N4C=C(C(N)=O)C5=CC=C(N6CCOCC6)N=C54)=C3CO)N=CC2=C1	10.28	7.98801
	CCOC1=CC=C(C2=CC=C3C(C(N)=O)=CN(C4=CC=CC(N5N=CC6=CC(C(C)(C)C)=CC(F)=C6C5=O)=C4CO)C3=N2)C=N1	11.04	7.95703
	CC(C)(C)C1=CC(F)=C2C(=O)N(C3=CC=CC(N4C=C(C(N)=O)C5=CC=C(C6=CC=CC=C6F)N=C54)=C3CO)N=CC2=C1	14.28	7.84527
	CC(C)(C)C1=CC(F)=C2C(=O)N(C3=CC=CC(N4C=C(C(N)=O)C5=CC=C(C6=CC=CC=C6Cl)N=C54)=C3CO)N=CC2=C1	28.35	7.54745
	CC(C)(C)C1=CC(F)=C2C(=O)N(C3=CC=CC(N4C=C(C(N)=O)C5=CC=C(Br)N=C54)=C3CO)N=CC2=C1	7.74	8.11126
	CC(C)(C)C1=CC(F)=C2C(=O)N(C3=CC=CC(N4C=C(C(N)=O)C5=CC=C(C(O)CO)N=C54)=C3CO)N=CC2=C1	13.91	7.85667
	CC(C)(C)C1=CC(F)=C2C(=O)N(C3=CC=CC(N4C=C(C(N)=O)C5=CC=C(N6CCS(=O)(=O)CC6)N=C54)=C3CO)N=CC2=C1	12.74	7.89483
	CN(C)CCNC1=CC=C2C(C(N)=O)=CN(C3=CC=CC(N4N=CC5=CC(C(C)(C)C)=CC(F)=C5C4=O)=C3CO)C2=N1	3562.18	5.44828
	CC(=O)C1=CC=C(NC2=NN(C3=CC=CC(N4N=CC5=CC(C(C)(C)C)=CC=C5C4=O)=C3CO)C=C2C(N)=O)C=C1	0.12	9.92082
	CC(C)(C)C1=CC=C2C(=O)N(C3=CC=CC(N4C=C(C(N)=O)C(NC5=CC=CC=N5)=N4)=C3CO)N=CC2=C1	0.95	9.02228
	CN(C)CC1=CC=C(NC2=NN(C3=CC=CC(N4N=CC5=CC(C(C)(C)C)=CC=C5C4=O)=C3CO)C=C2C(N)=O)N=C1	0.39	9.40894
	CC(C)(C)C1=CC(F)=C2C(=O)N(C3=CC=CC(N4C=C(C(N)=O)C=N4)=C3)N=CC2=C1	3700	5.4318
	CNC(=O)NC1=CC(C2=CC=CC(N3C=NC4=CC(C(C)(C)C)=CC=C4C3=O)=C2C)=CN(C)C1=O	112	6.95078
	CC1=C(C2=CN(C)C(=O)C(NC3=CC=C(C(=O)N4CCOCC4)C=N3)=C2)C=CC=C1N1CNC2=CC(N(C)C)=CC=C2C1=O	22	7.65758
	CC1=C(N2CNC3=CC(C(C)(C)O)=CC=C3C2=O)C=CC=C1C1=CN(C)C(=O)C(NC2=CC=C(C(=O)N3CCOCC3)C=N2)=C1	18	7.74473
	CC1=C(C2=CN(C)C(=O)C(NC3=CC=C(C(=O)N4CCOCC4)C=N3)=C2)C=CC=C1N1N=CC2=CC(N(C)C)=CC=C2C1=O	124	6.90658
	CC1=CC=CC(OC2=CC=C(C3=CC(C4CCCC4)=NC(N)=C3C(=N)N)C=C2)=C1	290	6.5376
	CC(C)(C)OC(=O)NC1CCN(C2=CC(C3=CC=C(OC4=CC=CC=C4)C=C3)=C3C(N)=NNC3=N2)C1	8640	5.06349
	COC1=CC=C(OC2=CC(C3=CC=C(OC4=CC=CC=C4)C=C3)=C3C(N)=NNC3=N2)C=C1	27910	4.55424
	CC1=CSC(NC(=O)NC2CCN(C3=CC(C4=CC=C(OC5=CC=CC=C5)C=C4)=C4C(N)=NNC4=N3)C2)=N1	9410	5.02641
	CC(C)OC1=CC=C(C2=CN=CC3=C2C(N)=NN3)C=C1	9310	5.03105
	NC1=NNC2=CN=CC(C3=CC=C(OC4CCCC4)C=C3)=C12	9490	5.02273
	NC1=NNC2=CN=CC(C3=CC=C(C(=O)N4CCCC4)C=C3)=C12	40570	4.39179
	NC1=NNC2=C(C3=CC=C(NC(=O)C4=CC=CC=C4)C=C3)N=CC(C3=CC=C(OC4=CC=CC=C4)C=C3)=C12	14860	4.82798
	CS(=O)(=O)NC1=CC=CC(C2=NC=C(C3=CC=C(OC4=CC=CC=C4)C=C3)C3=C2NN=C3N)=C1	270	6.56864
	NC1=NNC2=C(C3=CC=C(Cl)C(Cl)=C3)N=CC(C3=CC=C(OC4=CC=CC=C4)C=C3)=C12	9180	5.03716
	NC1=NNC2=C(C3=CC=C(O)C=C3)N=CC(C3=CC=C(OC4=CC=CC=C4)C=C3)=C12	280	6.55284
	NC1=NNC2=C(C3=CC=C4NC=CC4=C3)N=CC(C3=CC=C(OC4=CC=CC=C4)C=C3)=C12	250	6.60206
	CS(=O)(=O)NC1=CC=C(C2=NC=C(C3=CC=C(OC4=CC=CC=C4)C=C3)C3=C2NN=C3N)C=C1	280	6.55284
	CC(C)COC1=CC=CC(C2=NC=C(C3=CC=C(OC4=CC=CC=C4)C=C3)C3=C2NN=C3N)=C1	14000	4.85387
	CC1=CC=CC=C1C1=NC=C(C2=CC=C(OC3=CC=CC=C3)C=C2)C2=C1NN=C2N	12680	4.89688
	NC1=NNC2=C(C3=CC=CC(C(F)(F)F)=C3)N=CC(C3=CC=C(OC4=CC=CC=C4)C=C3)=C12	16090	4.79344
	NC1=NNC2=C(C3=CC=CC(OC(F)(F)F)=C3)N=CC(C3=CC=C(OC4=CC=CC=C4)C=C3)=C12	13840	4.85886
	NC1=NNC2=NC(C3=CC=CS3)=NC(C3=CC=C(OC4=CC=CC=C4)C=C3)=C12	240	6.61979
	COC1=CC=CC(C2=CN=C(NC3=CC=CC=C3)C3=C2C(N)=NN3)=C1	290	6.5376
	COC1=CC=CC(C2=CN=C(NC3=CC=CC=C3Cl)C(Cl)=C2C#N)=C1	230	6.63827
	COC1=CC=C(C2=CN=C(NC3=CC=CC=C3C)C3=C2C(N)=NN3)C=C1	260	6.58503
	CC1=CC=CC=C1NC1=NC=C(C2=CC(OC(C)C)=CC=C2)C2=C1NN=C2N	240	6.61979
	NC1=NNC2=CC(C3=CC=C4C=CC=CC4=C3)=NC(C3=CC=C(OC4=CC=CC=C4)C=C3)=C12	260	6.58503
	NC1=NNC2=CC(C3=CC=C(C(=O)O)C=C3)=NC(C3=CC=C(OC4=CC=CC=C4)C=C3)=C12	1	9
	CNC(=O)C1=CC=C(C2=CC3=C(C(N)=NN3)C(C3=CC=C(OC4=CC=CC=C4)C=C3)=N2)C=C1	2	8.69897
	NC1=NNC2=CC(C3=CC=C(C(=O)NC4=NN=NN4)C=C3)=NC(C3=CC=C(OC4=CC=CC=C4)C=C3)=C12	0.7	9.1549
	NC1=NNC2=CC(C3=CC=C(C(=O)NCC(=O)O)C=C3)=NC(C3=CC=C(OC4=CC=CC=C4)C=C3)=C12	1	9
	NC1=NNC2=CC(C3=CC=C(C4=NN=NN4)C=C3)=NC(C3=CC=C(OC4=CC=CC=C4)C=C3)=C12	2	8.69897
	NC1=NNC2=C(C3=CC=CC=N3)C=NC(C3=CC=C(OC4=CC=CC=C4)C=C3)=C12	1	9
	NC1=NNC2=CC(C3CCCN(C(=O)NC4=CC=CC=C4)C3)=NC(C3=CC=C(OC4=CC=CC=C4)C=C3)=C12	3	8.52288
	C=CC(=O)N1CCCC(C2=NC(C3=CC=C(OC4=CC=CC=C4)C=C3)=C3C(N)=NNC3=C2)C1	4	8.39794
	COC(=O)C(=O)N1CCCC(C2=CC3=C(C(N)=NN3)C(C3=CC=C(OC4=CC=CC=C4)C=C3)=N2)C1	2	8.69897
	NC1=NNC2=CC(C3CCN(C(=O)NC4=CC=CC=C4)CC3)=NC(C3=CC=C(OC4=CC=CC=C4)C=C3)=C12	2	8.69897
	NC1=NNC2=CC(C3=CC=C(C(=O)O)C(F)=C3)=NC(C3=CC=C(OC4=CC=CC=C4)C=C3)=C12	1	9
	CN(C)C(=O)CN1C=CC(NC2=CC3=C(C(N)=NN3)C(C3=CC=C(OC4=CC=CC=C4)C=C3)=N2)=N1	3	8.52288
	COC1=CC=C2C=C(C3=NC(C4=CC=C(C(=O)O)C=C4)=CC4=C3C(N)=NN4)C=CC2=C1	280	6.55284
	CC(C)OC1=CC=C(C2=NC(C3=CC=C(C(=O)O)C=C3)=CC3=C2C(N)=NN3)C=C1	290	6.5376
	NC1=NNC2=CC(C3=CC=C(C(=O)O)C=C3)=NC(C3=CC=C(OC4=CC=CC(F)=C4)C=C3)=C12	2	8.69897
	CC1(C=C(C#N)C(=O)N2CCC[C@@H](N3N=C(C4=CC=C(OC5=CC=CC=C5)C=C4F)C4=C(N)N=CN=C43)C2)COC1	3.1	8.50864
	CC(C)(C=C(C#N)C(=O)N1CCC[C@@H](N2N=C(C3=CC=C(OC4=CC=CC=C4)C=C3F)C3=C(N)N=CN=C32)C1)N1CCC1	4.1	8.38722
	CC(C)(C=C(C#N)C(=O)N1CCC[C@@H](N2N=C(C3=CC=C(OC4=CC=CC=C4)C=C3F)C3=C(N)N=CN=C32)C1)CO	8.1	8.09151
	[C-]#[N+]C(=CC(C)(C)N1CCN(C)CC1)C(=O)N1CCC[C@@H](N2N=C(C3=CC=C(OC4=CC=CC=C4)C=C3F)C3=C(N)N=CN=C32)C1	0.3	9.52288
	CC(C)(C=C(C#N)C(=O)N1CCC[C@H]1CN1N=C(C2=CC=C(OC3=CC=CC=C3)C=C2F)C2=C(N)N=CN=C21)N1CCCC1	1.9	8.72125
	[C-]#[N+]C(=CC(C)(C)N1CCNCC1)C(=O)N1CCC[C@@H](N2N=C(C3=CC=C(OC4=CC=CC=C4)C=C3F)C3=C(N)N=CN=C32)C1	0.4	9.39794
	CC(C)(C=C(C#N)C(=O)N1CCC[C@@H](N2N=C(C3=CC=C(OC4=CC=CC=C4)C=C3F)C3=C(N)N=CN=C32)C1)N1CC(O)C1	0.9	9.04576
	CN1CCN(C(C)(C)C=C(C#N)C(=O)N2CCC[C@H]2CN2N=C(C3=CC=C(OC4=CC=CC=C4)C=C3F)C3=C(N)N=CN=C32)CC1	3.8	8.42022
	CCN1CCN(C(C)(C)C=C(C#N)C(=O)N2CCC[C@H]2CN2N=C(C3=CC=C(OC4=CC=CC=C4)C=C3F)C3=C(N)N=CN=C32)CC1	0.9	9.04576
	CC(C)(C=C(C#N)C(=O)N1CCC[C@H]1CN1N=C(C2=CC=C(OC3=CC=CC=C3)C=C2F)C2=C(N)N=CN=C21)N1CCNCC1	4.7	8.3279
	CN(C1COC1)C(C)(C)C=C(C#N)C(=O)N1CCC[C@H]1CN1N=C(C2=CC=C(OC3=CC=CC=C3)C=C2F)C2=C(N)N=CN=C21	2.1	8.67778
	CC(C)(C=C(C#N)C(=O)N1CCC[C@H]1CN1N=C(C2=CC=C(OC3=CC=CC=C3)C=C2F)C2=C(N)N=CN=C21)NC1COC1	16.1	7.79317
	CC(C)C=C(C#N)C(=O)N1CCC1CN1N=C(C2=CC=C(OC3=CC=CC=C3)C=C2F)C2=C(N)N=CN=C21	4	8.39794
	CN(C1COC1)C(C)(C)C=C(C#N)C(=O)N1CCC[C@@H](N2N=C(C3=CC=C(OC4=CC=CC=C4)C=C3F)C3=C(N)N=CN=C32)C1	0.6	9.22185
	CCN(C1COC1)C(C)(C)C=C(C#N)C(=O)N1CCC[C@@H](N2N=C(C3=CC=C(OC4=CC=CC=C4)C=C3F)C3=C(N)N=CN=C32)C1	0.9	9.04576
	CC(C)(C=C(C#N)C(=O)N1CCC[C@H]1CN1N=C(C2=CC=C(OC3=CC=CC=C3)C=C2F)C2=C(N)N=CN=C21)N(C1CC1)C1COC1	26	7.58503
	CC(C)C=C(C#N)C(=O)N1CC(CN2N=C(C3=CC=C(OC4=CC=CC=C4)C=C3F)C3=C(N)N=CN=C32)C1	20.4	7.69037
	CC(C)(C=C(C#N)C(=O)N1CCC1CN1N=C(C2=CC=C(OC3=CC=CC=C3)C=C2F)C2=C(N)N=CN=C21)N1CCOCC1	4.1	8.38722
	CC(C)(C=C(C#N)C(=O)N1CCC[C@@H](N2N=C(C3=CC=C(OC4=CC=CC=C4)C=C3F)C3=C(N)N=CN=C32)C1)N1CCC(O)CC1	0.7	9.1549
	CC(C)(/C=C(\C#N)C(=O)N1CCC[C@@H](N2N=C(C3=CC=C(OC4=CC=CC=C4)C=C3F)C3=C(N)N=CN=C32)C1)N1CC2(COC2)C1	1.5	8.82391
	CC(C)(/C=C(\C#N)C(=O)N1CCC[C@H]1CN1N=C(C2=CC=C(OC3=CC=CC=C3)C=C2F)C2=C(N)N=CN=C21)N1CC2(COC2)C1	5.6	8.25181
	CCN1CCN(C(C)(C)C=C(C#N)C(=O)N2CCC[C@@H](N3N=C(C4=CC=C(OC5=CC=CC=C5)C=C4F)C4=C(N)N=CN=C43)C2)CC1	0.9	9.04576
	CC(C)N1CCN(C(C)(C)C=C(C#N)C(=O)N2CCC[C@@H](N3N=C(C4=CC=C(OC5=CC=CC=C5)C=C4F)C4=C(N)N=CN=C43)C2)CC1	0.7	9.1549
	CC(C)(C)N1CCN(C(C)(C)C=C(C#N)C(=O)N2CCC[C@@H](N3N=C(C4=CC=C(OC5=CC=CC=C5)C=C4F)C4=C(N)N=CN=C43)C2)CC1	0.6	9.22185
	COCCN1CCN(C(C)(C)C=C(C#N)C(=O)N2CCC[C@@H](N3N=C(C4=CC=C(OC5=CC=CC=C5)C=C4F)C4=C(N)N=CN=C43)C2)CC1	1	9
	CN1CCN(C(C)(C)C=C(C#N)C(=O)N2CCC[C@@H](N3N=C(C4=CC=C(OC5=CC=CC=C5)C=C4F)C4=C(N)N=CN=C43)C2)CC1=O	1.2	8.92082
	CC(C)(C=C(C#N)C(=O)N1CCC[C@@H](N2N=C(C3=CC=C(OC4=CC=CC=C4)C=C3F)C3=C(N)N=CN=C32)C1)N1CCN(S(C)(=O)=O)CC1	1.4	8.85387
	CC(C)(C=C(C#N)C(=O)N1CCC[C@H]1CN1N=C(C2=CC=C(OC3=CC=CC=C3)C=C2F)C2=C(N)N=CN=C21)CN1CCOCC1	5.2	8.284
	CC(C)(C=C(C#N)C(=O)N1CCC[C@@H](N2N=C(C3=CC=C(OC4=CC=CC=C4)C=C3F)C3=C(N)N=CN=C32)C1)N1CCN(C2COC2)CC1	1.5	8.82391
	CC(=O)N1CCN(C(C)(C)C=C(C#N)C(=O)N2CCC[C@@H](N3N=C(C4=CC=C(OC5=CC=CC=C5)C=C4F)C4=C(N)N=CN=C43)C2)CC1	1.9	8.72125
	COC(=O)N1CCN(C(C)(C)C=C(C#N)C(=O)N2CCC[C@@H](N3N=C(C4=CC=C(OC5=CC=CC=C5)C=C4F)C4=C(N)N=CN=C43)C2)CC1	2	8.69897
	CCN1CCN(C(C)(C)C=C(C#N)C(=O)N2CCC[C@@H](N3N=C(C4=CC=C(OC5=CC=CC=C5)C=C4F)C4=C(N)N=CN=C43)C2)CC1=O	1.3	8.88606
	CC(C)(C=C(C#N)C(=O)N1CCC[C@@H](N2N=C(C3=CC=C(OC4=CC=CC=C4)C=C3F)C3=C(N)N=CN=C32)C1)N1CCNC(=O)C1	13	7.88606
	C=CC(=O)N1CC2(CC(N3N=C(C4=CC=C(OC5=CC=CC=C5)C=C4)C4=C3N=CN=C4N)C2)C1	1	9
	CN(C)C/C=C/C(=O)N1CC2(CC(N3N=C(C4=CC=C(OC5=CC=CC=C5)C=C4)C4=C(N)N=CN=C43)C2)C1	1.8	8.74473
	CC#CC(=O)N1CC2(CC(N3N=C(C4=CC=C(OC5=CC=CC=C5)C=C4)C4=C(N)N=CN=C43)C2)C1	0.83	9.08092
	NC1=NC=NC2=C1C(C1=CC=C(OC3=CC=CC=C3)C=C1)=NN2C1CC2(C1)CN(C(=O)C1CO1)C2	13	7.88606
	C=CC(=O)N1CCC2(CC(N3N=C(C4=CC=C(OC5=CC=CC=C5)C=C4)C4=C3N=CN=C4N)C2)C1	0.87	9.06048
	C=CC(=O)N1CC2(CC(N3N=C(C4=CC=C(C5=CN=C(CC6=CC=CC=C6)N(C)C5=O)C=C4F)C4=C(N)N=CN=C43)C2)C1	0.85	9.07058
	CC#CC(=O)N1CC2(CC(N3N=C(C4=CC=C(OC5=CC=CC=C5)N=C4)C4=C(N)N=CN=C43)C2)C1	1.1	8.95861
	C=CC(=O)N1CC2(CC(N3N=C(C4=CC=C(OC5=CC=CC=C5)N=C4)C4=C3N=CN=C4N)C2)C1	2.4	8.61979
	C/C=C/C(=O)N1CC2(CC(N3N=C(C4=CC=C(OC5=CC=CC=C5)N=C4)C4=C(N)N=CN=C43)C2)C1	83	7.08092
	C/C=C/C(=O)N1CC2(CC(N3N=C(C4=CC=C(OC5=CC=CC=C5)C=N4)C4=C(N)N=CN=C43)C2)C1	65	7.18709
	C=CC(=O)N1CC2(CC(N3N=C(C4=CC=C(OC5=CC=CC=C5)C=N4)C4=C3N=CN=C4N)C2)C1	1.6	8.79588
	CC#CC(=O)N1CC2(CC(N3N=C(C4=CC=C(OC5=CC=CC=C5)C=N4)C4=C(N)N=CN=C43)C2)C1	1	9
	CC#CC(=O)N1CC[C@]2(C1)C[C@@H](N1N=C(C3=CC=C(OC4=CC=CC=C4)C=N3)C3=C(N)N=CN=C31)C2	0.74	9.13077
	CC#CC(=O)N1CC[C@]2(C1)C[C@H](N1N=C(C3=CC=C(OC4=CC=CC=C4)C=N3)C3=C(N)N=CN=C31)C2	4	8.39794
	CN(C)C/C=C/C(=O)N1CC2(CC(N3N=C(C4=CC=C(OC5=CC=CC=C5)C=N4)C4=C(N)N=CN=C43)C2)C1	32	7.49485
	CN(C)C/C=C/C(=O)N1CC[C@]2(C1)C[C@@H](N1N=C(C3=CC=C(OC4=CC=CC=C4)C=N3)C3=C(N)N=CN=C31)C2	8.1	8.09151
	CN(C)C/C=C/C(=O)N1CC[C@]2(C1)C[C@H](N1N=C(C3=CC=C(OC4=CC=CC=C4)C=N3)C3=C(N)N=CN=C31)C2	7.1	8.14874
	CC1=C(N2CC3=C(SC(C(C)(C)C)=C3)C2=O)C=CC=C1C1=NNC(=O)C(NC2=NN3CCN(C)CC3=C2)=C1	4000	5.39794
	CC1=C(N2CC3=CC=C(C(C)(C)C)C=C3C2=O)C=CC=C1C1=NNC(=O)C(NC2=NN3CCN(C)CC3=C2)=C1	14	7.85387
	CC1=C(N2CC3=C(SC(C(C)(C)C)=C3)C2=O)C=CC=C1C1=NNC(=O)C(NC2=NN(C)C(C)=C2)=C1	3	8.52288
	CC1=C(N2CC3=C(SC(C(C)(C)C)=C3)C2=O)C=CC=C1C1=NNC(=O)C(NC2=NNC(C3CC3)=C2)=C1	4	8.39794
	CC1=CC(NC2=CC(C3=CC=C(F)C(N4CC5=C(SC(C(C)(C)C)=C5)C4=O)=C3)=NNC2=O)=NN1C	9	8.04576
	CC1=CC(NC2=CC(C3=CC=CC(N4CC5=C(SC(C(C)(C)C)=C5)C4=O)=C3C)=NNC2=O)=NO1	18	7.74473
	CC(C)(C)C1=CC2=C(S1)C(=O)N(C1=NC(C3=NNC(=O)C(NC4=NNC(C5CC5)=C4)=C3)=CC=C1F)C2	35	7.45593
	CC1=CC(NC2=CC(C3=CC=C(F)C(N4CC5=C(SC(C(C)(C)C)=C5)C4=O)=N3)=NNC2=O)=NN1C	45	7.34679
	CC1=C(N2CC3=C(SC(C(C)(C)C)=C3)C2=O)C=CC=C1C1=NNC(=O)C(NC2=NC3=C(CNCC3)S2)=C1	65	7.18709
	CC1=C(N2CC3=C(SC(C(C)(C)C)=C3)C2=O)C=CC=C1C1=NNC(=O)C(NC2=NN(C)C(CN3CC(F)(F)C3)=C2)=C1	5	8.30103
	CN1CCN2N=C(NC3=CC(C4=CC=CC(N5CC6=C(SC(C(C)(C)C)=C6)C5=O)=C4CO)=NN(C)C3=O)C=C2C1	55	7.25964
	CN1CCN2N=C(NC3=CC(C4=CC=CC(N5CC6=C(SC(C(C)(C)C)=C6)C5=O)=C4CO)=NNC3=O)C=C2C1	48	7.31876
	OC1=CC=CC(NC2=CC=NC3=C2SC(C2=CC=CC(CN4CCOCC4)=C2)=C3)=C1	17.7	7.75203
	CNC(C)(C)C=C(C#N)C(=O)N1CCC[C@H]1CN1N=C(C2=CC=C(OC3=CC=CC=C3)C=C2F)C2=C(N)N=CN=C21	16	7.79588
	N#CC(=CC1CC1)C(=O)N1CCC[C@@H](N2N=C(C3=CC=C(OC4=CC(F)=CC(F)=C4)C=C3)C3=C2N=CN=C3N)C1	2.1	8.67778
	N#CC(=CC1CC1)C(=O)N1CCC[C@H](N2N=C(C3=CC=C(OC4=CC(F)=CC(F)=C4)C=C3)C3=C2N=CN=C3N)C1	2.3	8.63827
	C=CC(=O)N1CCCC(N2N=C(C3=CC=C(OC4=CC=CC=C4)C=C3)C3=C2N=CN=C3N)C1	0.72	9.14267
	C/C=C/C(=O)N1CCCC(N2N=C(C3=CC=C(OC4=CC=CC=C4)C=C3)C3=C(N)N=CN=C32)C1	20	7.69897
	C=CS(=O)(=O)N1CCC[C@@H](N2N=C(C3=CC=C(OC4=CC=CC=C4)C=C3)C3=C2N=CN=C3N)C1	0.52	9.284
	NC1=NC=NC2=C1C(C1=CC=C(OC3=CC=CC=C3)C=C1)=NN2C1CCCN(C(=O)CCl)C1	0.58	9.23657
	C#CC(=O)N1CCCC(N2N=C(C3=CC=C(OC4=CC=CC=C4)C=C3)C3=C2N=CN=C3N)C1	0.72	9.14267
	C=CC(=O)N1CCC(N2N=C(C3=CC=C(OC4=CC=CC=C4)C=C3)C3=C2N=CN=C3N)CC1	3.6	8.4437
	C=CC(=O)N[C@H]1CC[C@@H](N2N=C(C3=CC=C(OC4=CC=CC=C4)C=C3)C3=C2N=CN=C3N)CC1	0.58	9.23657
	C=CC(=O)N1CC[C@@H](N2N=C(C3=CC=C(OC4=CC=CC=C4)C=C3)C3=C2N=CN=C3N)C1	1.6	8.79588
	C=CC(=O)N1CC[C@H](N2N=C(C3=CC=C(OC4=CC=CC=C4)C=C3)C3=C2N=CN=C3N)C1	1.9	8.72125
	C=CC(=O)N1CCCC(N2N=C(C3=CC=C(OC4=CC=CC=C4)C=C3)C3=C2N=CN=C3N)C1	1.4	8.85387
	CN(C)C/C=C/C(=O)N1CCC[C@@H](N2N=C(C3=CC=C(OC4=CC=CC=C4)C=C3)C3=C(N)N=CN=C32)C1	2.5	8.60206
	C=CC(=O)N1CCC[C@@H](N2N=C(C3=CC=C(OC4=CC=CC=C4)C=C3)C3=C2N=CN=C3N)C1	0.5	9.30103
	C=CC(=O)N[C@H]1CC[C@@H](N2N=C(C3=CC=C(OC4=CC=CC=C4)C=C3)C3=C2N=CN=C3N)CC1	1	9
	C=CC(=O)N1CCC[C@@H](N2N=C(C3=CC=C(OC4=CC=CC=C4)C=C3)C3=C2N=CN=C3N)C1	0.5	9.30103
	CN(C)C/C=C/C(=O)N1CCC[C@@H](N2N=C(C3=CC=C(OC4=CC=CC=C4)C=C3)C3=C(N)N=CN=C32)C1	1.1	8.95861
	CN(C/C=C/C(=O)N1CCCC(N2N=C(C3=CC=C(OC4=CC=CC=C4)C=C3)C3=C(N)N=CN=C32)C1)CCO	2.1	8.67778
	NC1=NC=NC2=C1C(C1=CC=C(OC3=CC=CC=C3)C=C1)=NN2C1CCCN(C(=O)/C=C/C2=CNC=N2)C1	22.2	7.65365
	NC1=NC=NC2=C1C(C1=CC=C(OC3=CC=CC=C3)C=C1)=NN2C1CCCN(C(=O)/C=C/CN2CCOCC2)C1	5.6	8.25181
	C=CC(=O)N1CCC(N2N=C(C3=CC=C(OC4=CC=CC=C4)C=C3)C3=C2N=CN=C3N)CC1	3.1	8.50864
	CN(C)C/C=C/C(=O)N1CCC(N2N=C(C3=CC=C(OC4=CC=CC=C4)C=C3)C3=C(N)N=CN=C32)CC1	6.3	8.20066
	CN(C)C/C=C/C(=O)N[C@H]1CC[C@@H](N2N=C(C3=CC=C(OC4=CC=CC=C4)C=C3)C3=C(N)N=CN=C32)CC1	1.4	8.85387
	C=CC(=O)N[C@H]1CC[C@@H](N2N=C(C3=CC=C(OC4=CC=CC=C4)C=C3)C3=C2N=CN=C3N)CC1	1	9
	C=CC(=O)N[C@H]1CC[C@H](N2N=C(C3=CC=C(OC4=CC=CC=C4)C=C3)C3=C2N=CN=C3N)CC1	1.31	8.88273
	CN(C)C/C=C/C(=O)N1CCCC1CN1N=C(C2=CC=C(OC3=CC=CC=C3)C=C2)C2=C(N)N=CN=C21	0.92	9.03621
	CN(C)C/C=C/C(=O)N1CCC[C@H]1CN1N=C(C2=CC=C(OC3=CC=CC=C3)C=C2)C2=C(N)N=CN=C21	1.33	8.87615
	C=CC(=O)N1CCC[C@@H]1CN1N=C(C2=CC=C(OC3=CC=CC=C3)C=C2)C2=C1N=CN=C2N	0.67	9.17393
	C=CC(=O)N1CCC[C@H]1CN1N=C(C2=CC=C(OC3=CC=CC=C3)C=C2)C2=C1N=CN=C2N	0.39	9.40894
	CC#CC(=O)N1CCC[C@@H]1CN1N=C(C2=CC=C(OC3=CC=CC=C3)C=C2)C2=C(N)N=CN=C21	4.16	8.38091
	CC#CC(=O)N1CCC[C@H]1CN1N=C(C2=CC=C(OC3=CC=CC=C3)C=C2)C2=C(N)N=CN=C21	3.14	8.50307
	CC#CC(=O)N1CCC[C@@H](N2N=C(C3=CC=C(OC4=CC=CC=C4)C=C3)C3=C(N)N=CN=C32)C1	2	8.69897
	CN(C)C/C=C/C(=O)N[C@H]1CC[C@H](N2N=C(C3=CC=C(OC4=CC=CC=C4)C=C3)C3=C(N)N=CN=C32)CC1	1.38	8.86012
	C=CC(=O)N(C)CCN1N=C(C2=CC=C(OC3=CC=CC=C3)C=C2)C2=C(N)N=CN=C21	1.58	8.80134
	NC1=NC=NC2=C1C(C1=CC=C(OC3=CC=CC=C3)C=C1)=NN2C1CCN(C(=O)/C=C/CN2CCOCC2)CC1	4.07	8.39041
	NC1=NC=NC2=C1C(C1=CC=C(OC3=CC=CC=C3)C=C1)=NN2C[C@@H]1CCCN1C(=O)/C=C/CN1CCOCC1	4.15	8.38195
	CC#CC(=O)N[C@H]1CC[C@@H](N2N=C(C3=CC=C(OC4=CC=CC=C4)C=C3)C3=C(N)N=CN=C32)CC1	1.57	8.8041
	C=CC(=O)NCCN1N=C(C2=CC=C(OC3=CC=CC=C3)C=C2)C2=C1N=CN=C2N	0.32	9.49485
	NC1=NC=NC2=C1C(C1=CC=C(OC3=CC=CC=C3)C=C1)=NN2[C@@H]1CCCN(C(=O)/C=C/CN2CCOCC2)C1	0.89	9.05061
	NC1=NC=NC2=C1C(C1=CC=C(OC3=CC=CC=C3)C=C1)=NN2[C@H]1CC[C@@H](NC(=O)/C=C/CN2CCOCC2)CC1	3.48	8.45842
	CC#CC(=O)N1CC[C@@H](N2C(=O)N(C3=CC=C(OC4=CC=CC=C4)C=C3)C3=C(N)N=CN=C32)C1	375	6.42597
	CC#CC(=O)N1CC[C@@H](N2C(=O)N(C3=CC=C(OC4=CC=CC=C4)C=C3)C3=C(N)N=CN=C32)C1	1057	5.97593
	CC#CC(=O)N1CC[C@@H](N2C(=O)N(C3=CC=C(OC4=CC=CC=C4)C=C3)C3=C(N)N=CN=C32)C1	1662	5.77937
	C=CC(=O)NC1=CC=CC(C2=CN=C3NC=C(C4=CC5=CC=CC=C5N4)C3=N2)=C1	739	6.13136
	C=CC(=O)NC1=CC(C2=CN=C3NC=C(Cl)C3=C2)=CC=C1	739	6.13136
	C=CC(=O)NC1=CC(C2=CN=C3NC=C(C)C3=C2)=CC=C1	739	6.13136
	C#CC1(C(=O)NC2=CC(C3=CN=C4NC=C(Cl)C4=C3)=CC=C2)CC1	739	6.13136
	CC#CC(=O)NC1=CC=CC(C2=CN=C3NC=C(Cl)C3=C2)=C1	739	6.13136
	C#CC(=O)NC1=CC(C2=CN=C3NC=C(Cl)C3=C2)=CC=C1	739	6.13136
	CCC#CC(=O)NC1=CC=CC(C2=CN=C3NC=C(Cl)C3=C2)=C1	739	6.13136
	O=C(CF)NC1=CC=CC(C2=CN=C3NC=C(Cl)C3=C2)=C1	739	6.13136
	CC#CC(=O)NC1=CC=CC(C2=CN=C3NC=C(C)C3=C2)=C1	739	6.13136
	CCC#CC(=O)NC1=CC=CC(C2=CN=C3NC=C(C)C3=C2)=C1	739	6.13136
	CC1=CNC2=NC=C(C3=CC=CC(NC(=O)CF)=C3)C=C12	739	6.13136
	C=CC(=O)NC1=CC(C2=CN=C3NC=C(C4=CC=CC(F)=C4OC)C3=C2)=CC=C1	739	6.13136
	C=CC(=O)NC1=CC(C2=CN=C3NC=C(C4=CC(S(=O)(=O)N(C)C(C)(C)C)=CC=C4)C3=C2)=CC=C1	739	6.13136
	C=CC(=O)NC1=CC(C2=CN=C3NC=C(C4=CC(S(=O)(=O)N(CC)CC)=CC=C4)C3=C2)=CC=C1	739	6.13136
	C=CC(=O)NC1=CC(C2=CN=C3NC=C(C4=CC(C(=O)OCC)=CC=C4)C3=C2)=CC=C1	739	6.13136
	C=CC(=O)NC1=CC(C2=CN=C3NC=C(C4=CC(F)=CC(F)=C4OC)C3=C2)=CC=C1	739	6.13136
	CCC#CC(=O)NC1=CC(C2=CN=C3NC=C(C)C3=C2)=CC=C1F	739	6.13136
	CCC#CC(=O)NC1=CC=CC(C2=CN=C3NC=C(C4=CC=CC(S(=O)(=O)N(C)C(C)(C)C)=C4)C3=C2)=C1	739	6.13136
	C=CC(=O)NC1=CC(C2=CN=C3NC=C(C4=CC(S(=O)(=O)N(C)C(C)(C)C)=CC=C4)C3=N2)=CC=C1	739	6.13136
	CC1=NNC2=NC=C(C3=CC(NC(=O)/C=C/N(C)C)=CC=C3)C=C12	739	6.13136
	CC1=NNC2=NC=C(C3=CC=C(Cl)C(NC(=O)/C=C/N(C)C)=C3)C=C12	739	6.13136
	C=CC(=O)NC1=CC(C2=CN=C3NN=C(C)C3=C2)=CC=C1Cl	739	6.13136
	CC/C=C/C(=O)NC1=CC=CC(C2=CN=C3NN=C(C)C3=C2)=C1	739	6.13136
	C=CC(=O)NC1=CC=CC(C2=CN=C3NC=CC3=C2)=N1	739	6.13136
	C=CC(=O)NC1=NC(C2=CN=C3NC=C(Cl)C3=C2)=CC=C1	739	6.13136
	C=CC(=O)NC1=CC(C2=CN=C3NC=CC3=C2)=CC=C1F	739	6.13136
	C=CC(=O)NC1=CC(C2=CN=C3NC=C(Cl)C3=C2)=CC=C1F	739	6.13136
	C=CC(=O)NC1=CC=CC(C2=CN=C3NC=C(C4=CC5=CC=CC=C5N4)C3=C2)=C1	739	6.13136
	C=CC(=O)NC1=CC(C2=CN=C3NC=C(C4=CC5=CC=C(C)C=C5N4)C3=C2)=CC=C1	739	6.13136
	C#CC(=O)NC1=CC=CC(C2=CN=C3NC=CC3=C2)=N1	739	6.13136
	CCC#CC(=O)NC1=CC=CC(C2=CN=C3NC=CC3=C2)=N1	739	6.13136
	C#CC(=O)NC1=NC(C2=CN=C3NC=C(Cl)C3=C2)=CC=C1	739	6.13136
	CCC#CC(=O)NC1=CC=CC(C2=CN=C3NC=C(Cl)C3=C2)=N1	739	6.13136
	CC#CC(=O)NC1=CC=CC(C2=CN=C3NC=CC3=C2)=N1	739	6.13136
	CC#CC(=O)NC1=CC=CC(C2=CN=C3NC=C(Cl)C3=C2)=N1	739	6.13136
	C#CC(=O)NC1=CC(C2=CN=C3NC=CC3=C2)=CC=C1F	739	6.13136
	C#CC(=O)NC1=CC(C2=CN=C3NC=C(Cl)C3=C2)=CC=C1F	739	6.13136
	CCC#CC(=O)NC1=CC(C2=CN=C3NC=CC3=C2)=CC=C1F	739	6.13136
	CCC#CC(=O)NC1=CC(C2=CN=C3NC=C(Cl)C3=C2)=CC=C1F	739	6.13136
	CC#CC(=O)NC1=CC(C2=CN=C3NC=CC3=C2)=CC=C1F	739	6.13136
	CC#CC(=O)NC1=CC(C2=CN=C3NC=C(Cl)C3=C2)=CC=C1F	739	6.13136
	C#CC(=O)NC1=NC(C2=CN=C3NC=C(C)C3=C2)=CC=C1	739	6.13136
	CCC#CC(=O)NC1=CC=CC(C2=CN=C3NC=C(C)C3=C2)=N1	739	6.13136
	CC#CC(=O)NC1=CC=CC(C2=CN=C3NC=C(C)C3=C2)=N1	739	6.13136
	C#CC(=O)NC1=CC(C2=CN=C3NC=C(C)C3=C2)=CC=C1F	739	6.13136
	COC1=C(F)C=C(F)C=C1C1=CNC2=NC=C(C3=CC(NC(=O)/C=C/CN(C)C)=CC=C3F)C=C12	7558	5.12159
	COC1=CC(F)=C(C)C=C1C1=CNC2=NC=C(C3=CC=CC(NC(=O)/C=C/CN(C)C)=C3)C=C12	7558	5.12159
	C=CC(=O)NC1=CC(C2=CN=C3NC=C(C4=CC(C)=C(F)C=C4OC)C3=C2)=CC=C1	7558	5.12159
	CC1=C(F)C(C2=CNC3=NC=C(C4=CC(NC(=O)/C=C/CN(C)C)=CC=C4)C=C23)=CC=C1	7558	5.12159
	C=CC(=O)NC1=CC(C2=CN=C3NC=C(C4=C(F)C(C)=CC=C4)C3=C2)=CC=C1	7558	5.12159
	C=CC(=O)NC1=CC=CC(C2=CN=C3NC(=O)CC3=C2)=C1	7558	5.12159
	CC1=CNC2=NC=C(C3=CC(NC(=O)/C=C/CN(C)C)=CC=C3)C=C12	7558	5.12159
	CN(C)C/C=C/C(=O)NC1=CC=CC(C2=CN=C3NC=C(Cl)C3=C2)=C1	7558	5.12159
	CN[C@@H]1C[C@H]2O[C@@](C)([C@@H]1OC)N1C3=CC=CC=C3C3=C4CNC(=O)C4=C4C5=CC=CC=C5N2C4=C31	22.07	7.6562
	N#CC(=CC1CC1)C(=O)N1CCCC(N2N=C(C3=CC=C(OC4=CC=CC=C4)C=C3)C3=C2N=CN=C3N)C1	3.1	8.50864
	N#CC(=CC1CC1)C(=O)N1CCC(N2N=C(C3=CC=C(OC4=CC=CC=C4)C=C3)C3=C2N=CN=C3N)CC1	175	6.75696
	COC1=CC(C2=NN(CC3CCCN(C(=O)C(C#N)=CC4CC4)C3)C3=NC=NC(N)=C23)=CC=C1OC1=CC=C(Cl)C(Cl)=C1	61	7.21467
	COC1=CC(C2=NN(C3CCCN(C(=O)C(C#N)=CC4CC4)C3)C3=NC=NC(N)=C23)=CC=C1OC1=CC=C(Cl)C(Cl)=C1	1	9
	[C-]#[N+]C(=CC1CC1)C(=O)N1CCC(N2N=C(C3=CC=C(OC4=CC=C(Cl)C(Cl)=C4)C(OC)=C3)C3=C(N)N=CN=C32)CC1	365	6.43771
	N#CC(=CC1CC1)C(=O)N1CCC[C@@H]1CN1N=C(C2=CC=C(OC3=CC=CC=C3)C=C2)C2=C1N=CN=C2N	1.8	8.74473
	N#CC(=CC1CC1)C(=O)N1CCC[C@@H]1CN1N=C(C2=CC=C(OC3=CC=CC(F)=C3F)C=C2)C2=C1N=CN=C2N	2	8.69897
	N#CC(=CC1CC1)C(=O)N1CCC[C@@H]1CN1N=C(C2=CC=C(OC3=C(F)C=CC=C3F)C=C2)C2=C1N=CN=C2N	17	7.76955
	N#CC(=CC1CC1)C(=O)NCCN1N=C(C2=CC=C(OC3=CC=CC=C3)C=C2)C2=C1N=CN=C2N	4.8	8.31876
	N#CC(=CC1CC1)C(=O)N1CCC[C@@H](N2N=C(C3=CC=C(OC4=CC=CC(F)=C4F)C=C3)C3=C2N=CN=C3N)C1	4.4	8.35655
	N#CC(=CC1CC1)C(=O)N1CCC[C@@H]1CN1N=C(C2=CC=C(OC3=CC=C(F)C(F)=C3)C=C2)C2=C1N=CN=C2N	140	6.85387
	N#CC(=CC1CC1)C(=O)N1CCC[C@H]1CN1N=C(C2=CC=C(OC3=CC=CC=C3)C=C2F)C2=C1N=CN=C2N	0.6	9.22185
	N#CC(=CC1CC1)C(=O)N1CCCC1CN1N=C(C2=CC=C(OC3=CC(F)=CC=C3F)C=C2)C2=C1N=CN=C2N	3.8	8.42022
	N#CC(=CC1CC1)C(=O)N1CCC[C@H]1CN1N=C(C2=CC=C(OC3=CC(F)=CC(F)=C3)C=C2F)C2=C1N=CN=C2N	3.2	8.49485
	N#CC(=CC1CC1)C(=O)N1CCC[C@H]1CN1N=C(C2=CC=C(OC3=CC=CC(F)=C3F)C=C2F)C2=C1N=CN=C2N	1.8	8.74473
	CC1=C(C2=CC=C(OC3=CC=CC=C3)C=C2)C2=C(N)N=CN=C2N1C[C@H]1CCCN1C(=O)C(C#N)=CC1CC1	33	7.48149
	CC1=C(C2=CC=C(OC3=CC=CC=C3)C=C2F)C2=C(N)N=CN=C2N1C[C@H]1CCCN1C(=O)C(C#N)=CC1CC1	56	7.25181
	CC(C)(CNC(=O)C(C#N)=CC1CC1)CN1N=C(C2=CC=C(OC3=CC=CC=C3)C=C2)C2=C(N)N=CN=C21	27	7.56864
	N#CC(=CC1CC1)C(=O)N1CCC[C@H]1CN1N=C(C2=CC=C(OC3=CC=CC=C3)C(F)=C2)C2=C1N=CN=C2N	2.8	8.55284
	CC(C)C=C(C#N)C(=O)N1CCCC1CN1N=C(C2=CC=C(OC3=CC=CC(F)=C3)C=C2F)C2=C(N)N=CN=C21	11	7.95861
	CC1=C(C2=CC=C(OC3=CC=CC=C3)C=C2)C2=C(N)N=CN=C2N1C[C@H]1CCCN1C(=O)/C(C#N)=C\C(C)(C)N(C)C	7	8.1549
	CC(C)/C=C(\C#N)C(=O)N1CCC[C@@H]1CN1N=C(C2=CC=C(OC3=CC(F)=CC=C3F)C=C2)C2=C(N)N=CN=C21	7	8.1549
	CC(C)(C)C=C(C#N)C(=O)N1CCC[C@@H]1CN1N=C(C2=CC=C(OC3=CC=CC=C3)C=C2F)C2=C(N)N=CN=C21	8	8.09691
	CC(C)/C=C(\C#N)C(=O)N1CCC[C@H]1CN1N=C(C2=CC=C(OC3=C(F)C=CC=C3F)C=C2)C2=C(N)N=CN=C21	100	7
	CC(C)/C=C(/C#N)C(=O)N1CCC[C@@H]1CN1N=C(C2=CC=C(OC3=CC=CC(F)=C3F)C=C2)C2=C(N)N=CN=C21	7	8.1549
	CC(C)/C=C(\C#N)C(=O)N1CCC[C@@H]1CN1N=C(C2=CC=C(OC3=C(F)C=CC=C3F)C=C2F)C2=C(N)N=CN=C21	7.5	8.12494
	CC(C)(C=C(C#N)C(=O)N1CCC[C@H]1CN1N=C(C2=CC=C(OC3=CC=CC=C3)C=C2F)C2=C(N)N=CN=C21)NC1CC1	12	7.92082
	CN(C)C(C)(C)C=C(C#N)C(=O)N1CCC[C@@H]1CN1N=C(C2=CC=C(OC3=CC=CC=C3)C=C2F)C2=C(N)N=CN=C21	3.6	8.4437
	CN(C)C(C)(C)C=C(C#N)C(=O)N1CCC[C@H]1CN1N=C(C2=CC=C(OC3=CC=CC=C3)C=C2F)C2=C(N)N=CN=C21	0.4	9.39794
	CCNC(C)(C)C=C(C#N)C(=O)N1CCC[C@H]1CN1N=C(C2=CC=C(OC3=CC=CC=C3)C=C2F)C2=C(N)N=CN=C21	17.2	7.76447
	COCCNC(C)(C)C=C(C#N)C(=O)N1CCC[C@H]1CN1N=C(C2=CC=C(OC3=CC=CC=C3)C=C2F)C2=C(N)N=CN=C21	29	7.5376
	CC(C)(C=C(C#N)C(=O)N1CCC[C@@H]1CN1N=C(C2=CC=C(OC3=CC=CC=C3)C=C2F)C2=C(N)N=CN=C21)N1CCOCC1	26.5	7.57675
	CC(C)C(=O)N1CCC[C@@H]1CN1N=C(C2=CC=C(OC3=CC=CC(F)=C3F)C=C2F)C2=C(N)N=CN=C21	2	8.69897
	N#CC(=CC1CC1)C(=O)N1CCC[C@H](N2C=C(C3=CC=C(OC4=CC=CC=C4)C=C3)C3=C2N=CN=C3N)C1	10	8
	CNC(C)(C)C=C(C#N)C(=O)N1CCC[C@@H]1CN1N=C(C2=CC=C(OC3=CC=CC(F)=C3F)C=C2F)C2=C(N)N=CN=C21	1.3	8.88606
	CN(C)C(C)(C)C=C(C#N)C(=O)N1CCC[C@@H]1CN1N=C(C2=CC=C(OC3=CC=CC(F)=C3F)C=C2F)C2=C(N)N=CN=C21	6	8.22185
	CN(C)C(C)(C)C=C(C#N)C(=O)N1CCC[C@H]1CN1N=C(C2=CC=C(OC3=CC=CC(F)=C3F)C=C2F)C2=C(N)N=CN=C21	1.5	8.82391
	CCOC(C)(C)C=C(C#N)C(=O)C1CCC[C@@H](N2N=C(C3=CC=C(OC4=CC=CC=C4)C=C3F)C3=C(N)N=CN=C32)C1	7	8.1549
	CCOC(C)(C)C=C(C#N)C(=O)N1CCC[C@@H](N2N=C(C3=CC=C(OC4=CC=CC(F)=C4F)C=C3F)C3=C(N)N=CN=C32)C1	7.3	8.13668
	CC(C)(C)C=C(C#N)C(=O)N1CCC[C@@H]1CN1C=C(C2=CC=C(OC3=CC=CC(F)=C3F)C=C2)C2=C(N)N=CN=C21	34	7.46852
	CC(C)C(C)(C)C=C(C#N)C(=O)N1CCC[C@@H]1CN1C=C(C2=CC=C(OC3=CC=CC=C3)C=C2)C2=C(N)N=CN=C21	1	9
	CC(C)C=C(C#N)C(=O)N[C@H](C)CN1N=C(C2=CC=C(OC3=CC=CC=C3)C=C2F)C2=C(N)N=CN=C21	3	8.52288
	C[C@H](CN1N=C(C2=CC=C(OC3=CC=CC=C3)C=C2F)C2=C(N)N=CN=C21)NC(=O)C(C#N)=CC(C)(C)N(C)C	11	7.95861
	C[C@H](CN1N=C(C2=CC=C(OC3=CC=CC=C3)C=C2F)C2=C(N)N=CN=C21)NC(=O)C(C#N)=CC(C)(C)N	0.7	9.1549
	CCN(CC)C(C)(C)C=C(C#N)C(=O)N1CCC[C@H]1CN1C=C(C2=CC=C(OC3=CC=CC=C3)C=C2)C2=C(N)N=CN=C21	37	7.4318
	CC(C)(C=C(C#N)C(=O)N1CCC[C@@H](N2N=C(C3=CC=C(OC4=CC=CC(F)=C4F)C=C3F)C3=C(N)N=CN=C32)C1)N1CCOCC1	0.9	9.04576
	CC(C)(C)C=C(C#N)C(=O)N1CCCC(N2N=C(C3=CC=C(OC4=CC=CC=C4)C=C3)C3=C(N)N=CN=C32)C1	2.7	8.56864
	CC(C)(C)C=C(C#N)C(=O)N1CCCC(N2N=C(C3=CC=C(OC4=CC=CC=C4)C=C3)C3=C(N)N=CN=C32)C1	1.3	8.88606
	N#CC(=CC1CC1)C(=O)N1CCC(N2N=C(C3=CC=C(OC4=CC=CC=C4)C=C3)C3=C2N=CN=C3N)CC1	130	6.88606
	CC(C)(C)C=C(C#N)C(=O)N1CCC(N2N=C(C3=CC=C(OC4=CC=CC=C4)C=C3)C3=C(N)N=CN=C32)CC1	980	6.00877
	CC(C)(C)C=C(C#N)C(=O)N1CCC[C@H]1N1N=C(C2=CC=C(OC3=CC=CC=C3)C=C2)C2=C(N)N=CN=C21	5.4	8.26761
	N#CC(=CC1CC1)C(=O)NC1CCC(N2N=C(C3=CC=C(OC4=CC=CC=C4)C=C3)C3=C2N=CN=C3N)CC1	14	7.85387
	N#CC(=CC1CC1)C(=O)N1CCC[C@@H](N2N=C(C3=CC=C(OC4=CC=CC(F)=C4)C=C3)C3=C2N=CN=C3N)C1	1.7	8.76955
	N#CC(=CC1CC1)C(=O)N1CCC[C@@H]1CN1N=C(C2=CC=C(OC3=CC=CC(F)=C3)C=C2)C2=C1N=CN=C2N	6.2	8.20761
	N#CC(=CC1CC1)C(=O)N1CCC[C@@H]1CN1N=C(C2=CC=C(OC3=CC=C(F)C(F)=C3)C=C2)C2=C1N=CN=C2N	9.6	8.01773
	N#CC(=CC1CC1)C(=O)N1CCC[C@@H]1CN1N=C(C2=CC=C(OC3=CC=CC=C3)C=C2F)C2=C1N=CN=C2N	4	8.39794
	N#C/C(=C\C1CC1)C(=O)N1CCCC(N2N=C(C3=CC=C(OC4=CC=CC=C4)C=C3)C3=C2N=CN=C3N)C1	1.7	8.76955
	N#CC(=CC1CC1)C(=O)N1CCC[C@@H](N2N=C(C3=CC=C(OC4=C(F)C=CC=C4F)C=C3)C3=C2N=CN=C3N)C1	4.3	8.36653
	N#CC(=CC1CC1)C(=O)N1CCC[C@@H](N2N=C(C3=CC=C(OC4=CC(F)=CC=C4F)C=C3)C3=C2N=CN=C3N)C1	4.2	8.37675
	N#CC(=CC1CC1)C(=O)N1CCC[C@@H]1CN1N=C(C2=CC=C(OC3=CC(F)=CC=C3F)C=C2)C2=C1N=CN=C2N	7.1	8.14874
	N#CC(=CC1CC1)C(=O)N1CCCC1CN1N=C(C2=CC=C(OC3=CC=CC=C3)C=C2)C2=C1N=CN=C2N	2.6	8.58503
	N#CC(=CC1CC1)C(=O)N1CCC[C@H]1CN1N=C(C2=CC=C(OC3=C(F)C=CC=C3F)C=C2F)C2=C1N=CN=C2N	5	8.30103
	N#CC(=CC1CC1)C(=O)N1CCC[C@@H]1CN1N=C(C2=CC=C(OC3=C(F)C=CC=C3F)C=C2F)C2=C1N=CN=C2N	3	8.52288
	N#CC(=CC1CC1)C(=O)N1CCC[C@@H](N2C=C(C3=CC=C(OC4=CC=CC=C4)C=C3)C3=C2N=CN=C3N)C1	2	8.69897
	N#C/C(=C\C1CC1)C(=O)N1CCC[C@@H](N2C=C(C3=CC=C(OC4=CC=CC=C4)C=C3F)C3=C2N=CN=C3N)C1	3.3	8.48149
	NC1=NC=NC2=C1C(C1=CC=C(OC3=CC=CC=C3)C=C1F)=NN2C[C@H]1CCCN1C(=O)C1CC1	10	8
	CC1=CC(OC2=CC=CC=C2)=CC=C1C1=NN(C[C@@H]2CCCN2C(=O)C(C#N)=CC2CC2)C2=NC=NC(N)=C12	5	8.30103
	N#CC(=CC1CC1)C(=O)N1CCCC1CN1N=C(C2=CC=C(OC3=CC=CC=C3)C=C2Cl)C2=C1N=CN=C2N	11	7.95861
	[C-]#[N+]C(=CC(C)(C)N)C(=O)N1CCC[C@@H]1CN1N=C(C2=CC=C(OC3=CC=CC(F)=C3)C=C2F)C2=C(N)N=CN=C21	1.6	8.79588
	CC(C)(N)C=C(C#N)C(=O)N1CCC[C@H]1CN1N=C(C2=CC=C(OC3=CC=CC(F)=C3)C=C2F)C2=C(N)N=CN=C21	28	7.55284
	N#CC(=CC1CC1)C(=O)N1CC(F)(F)C[C@H]1CN1N=C(C2=CC=C(OC3=CC=CC=C3)C=C2F)C2=C1N=CN=C2N	3	8.52288
	N#CC(=CC1CC1)C(=O)N1CCC[C@H]1CN1C=C(C2=CC=C(OC3=CC=CC=C3)C=C2F)C2=C1N=CN=C2N	26	7.58503
	CC(C)C=C(C#N)C(=O)N1CC(F)(F)C[C@@H]1CN1N=C(C2=CC=C(OC3=CC=CC=C3)C=C2F)C2=C(N)N=CN=C21	4	8.39794
	CC(C)C=C(C#N)C(=O)N1CCC[C@@H]1CN1N=C(C2=CC=C(OC3=CC=CC=C3)C=C2F)C2=C(N)N=CN=C21	4.4	8.35655
	CC(C)C=C(C#N)C(=O)N1CCC[C@H]1CN1N=C(C2=CC=C(OC3=CC=CC=C3)C=C2F)C2=C(N)N=CN=C21	5.9	8.22915
	CC(C)(N)C=C(C#N)C(=O)N1CCC[C@@H]1CN1N=C(C2=CC=C(OC3=CC=CC=C3)C=C2F)C2=C(N)N=CN=C21	2.2	8.65758
	CC(C)(N)C=C(C#N)C(=O)N1CCC[C@H]1CN1N=C(C2=CC=C(OC3=CC=CC=C3)C=C2F)C2=C(N)N=CN=C21	113	6.94692
	CNC(C)(C)C=C(C#N)C(=O)N1CCCC1CN1N=C(C2=CC=C(OC3=CC=CC=C3)C=C2F)C2=C(N)N=CN=C21	1.4	8.85387
	N#CC(=CC1CC1)C(=O)N1CCC[C@H]1CN1N=C(C2=CC=C(OC3=C(F)C=CC=C3F)C=C2F)C2=C1N=CN=C2N	16	7.79588
	CCNC(C)(C)C=C(C#N)C(=O)N1CCC[C@@H]1CN1N=C(C2=CC=C(OC3=CC=CC=C3)C=C2F)C2=C(N)N=CN=C21	0.4	9.39794
	CCOC(C)(C)C=C(C#N)C(=O)N1CCC[C@@H]1CN1N=C(C2=CC=C(OC3=CC=CC=C3)C=C2F)C2=C(N)N=CN=C21	3100	5.50864
	CCOC(C)(C)C=C(C#N)C(=O)N1CCC[C@H]1CN1N=C(C2=CC=C(OC3=CC=CC=C3)C=C2F)C2=C(N)N=CN=C21	6600	5.18046
	N#CC(=CC1(N)CC1)C(=O)N1CCC[C@H]1CN1N=C(C2=CC=C(OC3=CC=CC=C3)C=C2F)C2=C1N=CN=C2N	52	7.284
	CC(C)(C=C(C#N)C(=O)N1CCC[C@H]1CN1N=C(C2=CC=C(OC3=CC=CC=C3)C=C2F)C2=C(N)N=CN=C21)N1CCOCC1	3.2	8.49485
	CC(C)C(=O)N1CCC[C@H]1CN1N=C(C2=CC=C(OC3=CC=CC(F)=C3F)C=C2F)C2=C(N)N=CN=C21	6	8.22185
	CC(C)(N)C=C(C#N)C(=O)N1CCCC1CN1N=C(C2=CC=C(OC3=CC=CC(F)=C3F)C=C2F)C2=C(N)N=CN=C21	20	7.69897
	CNC(C)(C)C=C(C#N)C(=O)N1CCC[C@H]1CN1N=C(C2=CC=C(OC3=CC=CC(F)=C3F)C=C2F)C2=C(N)N=CN=C21	25.5	7.59346
	CC(C)C=C(C#N)C(=O)N1CCCC(N2N=C(C3=CC=C(OC4=CC=CC=C4)C=C3F)C3=C(N)N=CN=C32)C1	2	8.69897
	CC(C)(N)C=C(C#N)C(=O)N1CCCC(N2N=C(C3=CC=C(OC4=CC=CC=C4)C=C3F)C3=C(N)N=CN=C32)C1	3	8.52288
	CC(C)(C=C(C#N)C(=O)N1CCC[C@H]1CN1N=C(C2=CC=C(OC3=CC=CC=C3)C=C2F)C2=C(N)N=CN=C21)N1CCOCC1	0.7	9.1549
	N#CC(=CC1CC1)C(=O)N1CCC[C@@H]1CN1C=C(C2=CC=C(OC3=CC=CC(F)=C3F)C=C2)C2=C1N=CN=C2N	7	8.1549
	CC(C)C(C)(C)C=C(C#N)C(=O)N1CCC[C@H]1CN1C=C(C2=CC=C(OC3=CC=CC=C3)C=C2)C2=C(N)N=CN=C21	3	8.52288
	C[C@H](CN1N=C(C2=CC=C(OC3=CC=CC=C3)C=C2F)C2=C(N)N=CN=C21)NC(=O)C(C#N)=CC(C)(C)C	2	8.69897
	CCOC(C)(C)C=C(C#N)C(=O)N[C@H](C)CN1N=C(C2=CC=C(OC3=CC=CC=C3)C=C2F)C2=C(N)N=CN=C21	5	8.30103
	N#C/C(=C\C1CCCN1)C(=O)N1CCC[C@H]1CN1N=C(C2=CC=C(OC3=CC=CC=C3)C=C2F)C2=C1N=CN=C2N	3.7	8.4318
	CC(CN1N=C(C2=CC=C(OC3=CC=CC=C3)C=C2F)C2=C(N)N=CN=C21)NC(=O)C(C#N)=CC(C)(C)N	6	8.22185
	CCN(CC)C(C)(C)C=C(C#N)C(=O)N1CCC[C@@H]1CN1C=C(C2=CC=C(OC3=CC=CC=C3)C=C2)C2=C(N)N=CN=C21	4	8.39794
	CC1(C=C(C#N)C(=O)N2CCC[C@H]2CN2N=C(C3=CC=C(OC4=CC=CC=C4)C=C3F)C3=C(N)N=CN=C32)COC1	32.5	7.48812
	CC(C)(C)C=C(C#N)C(=O)N1CCC[C@@H](N2N=C(C3=CC=C(OC4=CC=CC=C4)C=C3F)C3=C(N)N=CN=C32)C1	2	8.69897
	CC1=C(N2CCOC3=CC(C4CC4)=CC=C3C2=O)C=CC=C1C1=C2C=C(C3=CC=C(CN4CCN(C)CC4)C=C3)NC2=NC=N1	7	8.1549
	CC1=C(N2CCC3=CC(C4CC4)=CC=C3C2=O)C=CC=C1C1=NC=NC2=C1C=C(C1=CC=C(CN3CCNCC3)C=C1)N2	7	8.1549
	CC1=C(N2CCC3=CC(C4CC4)=CC=C3C2=O)C=CC=C1C1=NC=NC2=C1C=C(C1=CC=CC(CN3CCNCC3)=C1)N2	515	6.28819
	CC1=C(N2CCOC3=CC(C4CC4)=CC=C3C2=O)C=CC=C1C1=NC=NC2=C1C=C(C1=CC=CC(CN3CCNCC3)=C1)N2	396	6.4023
	CC1=C(N2CCOC3=CC(C4CC4)=CC=C3C2=O)C=CC=C1C1=NC=NC2=C1C=C(C1=CC=C(CN3CCOCC3)C=C1)N2	92	7.03621
	CC1=C(N2CCC3=CC(C4CC4)=CC=C3C2=O)C=CC=C1C1=NC=NC2=C1C=C(C1=CC=C(CN3CCOCC3)C=C1)N2	143	6.84466
	CC1=C(N2CCOC3=CC(C4CC4)=CC=C3C2=O)C=CC=C1C1=NC=NC2=C1C=C(C1=CC=CC(CN3CCOCC3)=C1)N2	415	6.38195
	CC1=C(N2CCC3=CC(C4CC4)=CC=C3C2=O)C=CC=C1C1=NC=NC2=C1C=C(C1=CC=CC(CN3CCOCC3)=C1)N2	825	6.08355
	CN1CCN(CC2=CC=C(C3=CC4=C(C5=CC=CC(N6CCOC7=CC(C8CC8)=CC=C7C6=O)=C5CO)N=CN=C4N3)C=C2)CC1	6	8.22185
	CC1=C(NC(=O)C2=CC=C(C3(F)CC3)C=C2)C=C(F)C=C1C1=C2C=C(C3=CCN(C(=O)N(C)C)CC3)NC2=NC=N1	1	9
	CC1=C(NC(=O)C2=CC=C3C(=C2)OCC3(C)C)C=C(F)C=C1C1=C2C=C(C3=CCN(C(=O)N(C)C)CC3)NC2=NC=N1	4	8.39794
	CC1=C(C2=NC=NC3=C2C=C(C2=CCN(C(=O)N(C)C)CC2)N3)C=C(F)C=C1NC(=O)C1=CC2=C(CCC(C)C2)S1	5	8.30103
	CC1=C(C2=NC=NC3=C2C=C(C2=CCN(C(=O)N(C)C)CC2)N3)C=C(F)C=C1NC(=O)C1=CC=C(N(C)C(C)C)C=C1	2	8.69897
	CC1=C(NC(=O)C2=CC=C3C(C)=CNC3=C2)C=C(F)C=C1C1=C2C=C(C3=CCN(C(=O)N(C)C)CC3)NC2=NC=N1	3	8.52288
	CC1=C(NC(=O)C2=CC=C(C(C)(C)CO)C=C2)C=C(F)C=C1C1=C2C=C(C3=CCN(C(=O)N(C)C)CC3)NC2=NC=N1	2	8.69897
	CC1=C(NC(=O)C2=CC=C(N3CCCCC3)C=C2)C=C(F)C=C1C1=C2C=C(C3=CCN(C(=O)N(C)C)CC3)NC2=NC=N1	3	8.52288
	C=C(C)C1=CC=C(C(=O)NC2=C(C)C(C3=C4C=C(C5=CCN(C(=O)N(C)C)CC5)NC4=NC=N3)=CC(F)=C2)C=C1	3	8.52288
	CC1=C(NC(=O)C2=CC=C(C3(C(F)(F)F)CC3)C=C2)C=C(F)C=C1C1=C2C=C(C3=CCN(C(=O)N(C)C)CC3)NC2=NC=N1	5	8.30103
	CC1=C(C2=NC=NC3=C2C=C(C2=CCN(C(=O)N(C)C)CC2)N3)C=C(F)C=C1NC(=O)C1=CC=C(OC(C)C)C=C1	15	7.82391
	CC1=C(NC(=O)C2=CC=C(S(F)(F)(F)(F)F)C=C2)C=C(F)C=C1C1=C2C=C(C3=CCN(C(=O)N(C)C)CC3)NC2=NC=N1	5	8.30103
	CC1=C(N2CCC3=CC(C4CC4)=CC=C3C2=O)C=CC=C1C1=C2C=C(C3=CC=C(CN4CCN(C)CC4)C=C3)NC2=NC=N1	30	7.52288
	CCN1CCN(CC2=CC=C(C3=CC4=C(C5=CC=CC(N6CCC7=CC(C8CC8)=CC=C7C6=O)=C5C)N=CN=C4N3)C=C2)CC1	41	7.38722
	O=C1C2=CC=C(C3CC3)C=C2OCCN1C1=C(CO)C(C2=NC=NC3=C2C=C(C2=CC=C(CN4CCOCC4)C=C2)N3)=CC=C1	8	8.09691
	CC1(O)CCN(CC2=CC=C(C3=CC4=C(C5=CC=CC(N6CCOC7=CC(C8CC8)=CC=C7C6=O)=C5CO)N=CN=C4N3)C=C2)CC1	7	8.1549
	CCN1CCN(CC2=CC=C(C3=CC4=C(C5=CC=CC(N6CCOC7=CC(C8CC8)=CC=C7C6=O)=C5CO)N=CN=C4N3)C=C2)CC1	6	8.22185
	CN1CCN(CC2=CC=C(C3=CC4=C(C5=CC=CC(N6C=CC7=CC(C8CC8)=CC=C7C6=O)=C5CO)N=CN=C4N3)C=C2)CC1	7	8.1549
	CC1=C(N2C=CC3=CC(C4CC4)=CC=C3C2=O)C=CC=C1C1=C2C=C(C3=CC=C(CN4CCN(C)CC4)C=C3)NC2=NC=N1	10	8
	CN1CCN(CC2=CC=C(C3=CC4=C(C5=CC=CC(N6N=CC7=CC(C8CC8)=CC=C7C6=O)=C5CO)N=CN=C4N3)C=C2)CC1	2	8.69897
	CC1=C(N2CCC3=CC(C4CC4)=CC=C3C2=O)C=CC=C1C1=NC=NC2=C1C=C(C1=CC=C(CN3CCNC(=O)C3)C=C1)N2	254	6.59517
	CC1=C(N2CCC3=CC(C4CC4)=CC=C3C2=O)C=CC=C1C1=NC=NC2=C1C=C(C1=CC=C(CN3CCC(C)(O)CC3)C=C1)N2	115	6.9393
	CN1CCN(CC2=CC=C(C3=CC4=C(C5=CC=CC(N6CCOC7=CC(C8CC8)=CC=C7C6=O)=C5CO)C=CN=C4N3)C=C2)CC1	3	8.52288
	N#CC1CCN(CC2=CC=C(C3=CC4=C(N=CC=C4C4=CC=CC(N5CCOC6=CC(C7CC7)=CC=C6C5=O)=C4CO)N3)C=C2)CC1	7	8.1549
	CC1=C(N2CCOC3=CC(C4CC4)=CC=C3C2=O)C=CC=C1C1=C2C=C(C3=CC=C(CN4CCN(C)CC4)C=C3)NC2=NC=C1	103	6.98716
	CCN1CCN(CC2=CC=C(C3=CC4=C(C5=CC=CC(N6CCOC7=CC(C8CC8)=CC=C7C6=O)=C5CO)C=CN=C4N3)C=C2)CC1	4	8.39794
	CC1(O)CN(CC2=CC=C(C3=CC4=C(C5=CC=CC(N6CCOC7=CC(C8CC8)=CC=C7C6=O)=C5CO)C=CN=C4N3)C=C2)C1	6	8.22185
	CN1CCN(CC2=CC=C(C3=CC4=C(C5=CC=CC(N6CCOC7=CC(C8CC8)=CC=C7C6=O)=C5CO)C=CN=C4N3)C(F)=C2)CC1	9	8.04576
	CC1=C(N2CCOC3=CC(C4CC4)=CC=C3C2=O)C=CC=C1C1=C2C=C(C3=CC=C(CN4CCN(C)CC4)C(F)=C3)NC2=NC=C1	190	6.72125
	CN1CCN(CC2=CC=C(C3=CC4=C(C5=CC=CC(N6CCOC7=CC(C8CC8)=CC=C7C6=O)=C5CO)C=CN=C4N3)C=N2)CC1	7	8.1549
	CCN1CCN(CC2=CC=C(C3=CC4=C(C5=CC=CC(N6CCOC7=CC(C8CC8)=CC=C7C6=O)=C5CO)C=CN=C4N3)C=N2)CC1	8	8.09691
	CC1=C(N2CCC3=CC(C4CC4)=CC=C3C2=O)C=CC=C1C1=NC=NC2=C1C=C(C1=CC=C(CN3CCC(O)CC3)C=C1)N2	32.5	7.48812
	CN1CCN(C2=CC=C(C3=CC4=C(C5=CC=CC(N6C=CC7=CC(C8CC8)=CC=C7C6=O)=C5CO)N=CN=C4N3)C=C2)CC1	5	8.30103
	CN1CCN(C2=CC=C(C3=CC4=C(C5=CC=CC(N6CCOC7=CC(C8CC8)=CC=C7C6=O)=C5CO)N=CN=C4N3)C=C2)CC1	12	7.92082
	CC1=C(N2CCOC3=CC(C4CC4)=CC=C3C2=O)C=CC=C1C1=C2C=C(C3=CC=C(N4CCN(C)CC4)C=C3)NC2=NC=N1	21	7.67778
	CN1CC=C(C2=CC=C(C3=CC4=C(C5=CC=CC(N6CCOC7=CC(C8CC8)=CC=C7C6=O)=C5CO)C=CN=C4N3)C=C2)CC1	11	7.95861
	CN1CCOC(C2=CC=C(C3=CC4=C(C5=CC=CC(N6CCOC7=CC(C8CC8)=CC=C7C6=O)=C5CO)C=CN=C4N3)C=C2)C1	3	8.52288
	CN1CCC(N2C=C(C3=CC4=C(C5=CC=CC(N6CCOC7=CC(C8CC8)=CC=C7C6=O)=C5CO)N=CN=C4N3)C=N2)CC1	6	8.22185
	CC1=C(N2CCOC3=CC(C4CC4)=CC=C3C2=O)C=CC=C1C1=C2C=C(C3=CN(C4CCN(C)CC4)N=C3)NC2=NC=N1	13	7.88606
	CN1CCC(N2C=C(C3=CC4=C(C5=CC=CC(N6C=CC7=CC(C8CC8)=CC=C7C6=O)=C5CO)N=CN=C4N3)C=N2)CC1	5	8.30103
	CN1CCC(C2=CC=C(C3=CC4=C(C5=CC=CC(N6C=CC7=CC(C8CC8)=CC=C7C6=O)=C5CO)N=CN=C4N3)C=C2)CC1	3	8.52288
	CN1CCC(N2C=C(C3=CC4=C(C5=CC=CC(N6CCOC7=CC(C8CC8)=CC=C7C6=O)=C5CO)C=CN=C4N3)C=N2)CC1	5	8.30103
	CN1CCCC(N2C=C(C3=CC4=C(C5=CC=CC(N6CCOC7=CC(C8CC8)=CC=C7C6=O)=C5CO)N=CN=C4N3)C=N2)C1	5	8.30103
	CN1CC(N2C=C(C3=CC4=C(C5=CC=CC(N6CCOC7=CC(C8CC8)=CC=C7C6=O)=C5CO)C=CN=C4N3)C=N2)C1	4	8.39794
	CC(C)N1CC(N2C=C(C3=CC4=C(C5=CC=CC(N6CCOC7=CC(C8CC8)=CC=C7C6=O)=C5CO)C=CN=C4N3)C=N2)C1	6.5	8.18709
	CN1CCC(N2C=C(C3=CC4=C(C5=CC=CC(N6N=CC7=CC(C8CC8)=CC=C7C6=O)=C5CO)N=CN=C4N3)C=N2)CC1	2	8.69897
	CCN1CC(N2C=C(C3=CC4=C(C5=CC=CC(N6CCOC7=CC(C8CC8)=CC=C7C6=O)=C5CO)C=CN=C4N3)C=N2)C1	7	8.1549
	CN1CCN(C2=CC=C(C3=CC4=C(C5=CC=CC(N6CCOC7=CC(C8CC8)=CC=C7C6=O)=C5CO)C=CN=C4N3)C=N2)CC1	14	7.85387
	CC(C)N1CC(OC2=CC=C(C3=CC4=C(C5=CC=CC(N6CCOC7=CC(C8CC8)=CC=C7C6=O)=C5CO)C=CN=C4N3)C=N2)C1	11	7.95861
	CCN1CCC(N2C=C(C3=CC4=C(C5=CC=CC(N6N=CC7=CC(C8CC8)=CC=C7C6=O)=C5CO)N=CN=C4N3)C=N2)CC1	3	8.52288
	O=C1C2=C(F)C=C(C3CC3)C=C2OCCN1C1=C(CO)C(C2=CC=NC3=C2C=C(C2=CN(C4CCN(C5COC5)CC4)N=C2)N3)=CC=C1	1.7	8.76955
	CC1=NN(C2CN(C)C2)C=C1C1=CC2=C(C3=CC=CC(N4CCOC5=CC(C6CC6)=CC=C5C4=O)=C3CO)C=CN=C2N1	9	8.04576
	O=C1C2=CC=C(C3CC3)C=C2OCCN1C1=C(CO)C(C2=CC=NC3=C2C=C(C2=CN(C4COC4)N=C2)N3)=CC=C1	3	8.52288
	O=C1C2=CC=C(C3CC3)C=C2OCCN1C1=C(CO)C(C2=CC=NC3=C2C=C(C2=CN(C4CCOCC4)N=C2)N3)=CC=C1	43	7.36653
	CC1(O)CCC(N2C=C(C3=CC4=C(C5=CC=CC(N6CCOC7=CC(C8CC8)=CC=C7C6=O)=C5CO)C=CN=C4N3)C=N2)CC1	3.8	8.42022
	CN1CCC(OC2=CC=C(C3=CC4=C(C5=CC=CC(N6CCOC7=CC(C8CC8)=CC=C7C6=O)=C5CO)N=CN=C4N3)C=C2)CC1	3	8.52288
	CN1CC(OC2=CC=C(C3=CC4=C(C5=CC=CC(N6CCOC7=CC(C8CC8)=CC=C7C6=O)=C5CO)N=CN=C4N3)C=C2)C1	5	8.30103
	CC1=C(C2=NC=NC3=C2C=C(C2=CC=C(C4CCN(CCO)CC4)C=C2)N3)C=CC=C1N1C=CC2=CC(C3CC3)=CC=C2C1=O	13	7.88606
	CN1CCN(CC2=CC=C(C3=CC4=C(C5=CC=CC(N6CCOC7=CC(C8CC8)=CC=C7C6=O)=C5CO)C=CN=C4N3)N=C2)CC1	5	8.30103
	CN1CCN(CC2=CC=C(C3=CC4=C(C5=CC=CC(N6CCOC7=CC(C8CC8)=CC(F)=C7C6=O)=C5CO)C=CN=C4N3)N=C2)CC1	1	9
	CN1CCN(CC2=CC=C(C3=CC4=C(C5=CC=CC(N6CCOC7=CC(C8CC8)=CN=C7C6=O)=C5CO)C=CN=C4N3)N=C2)CC1	35	7.45593
	CCN1CCN(CC2=CC=C(C3=CC4=C(C5=CC=CC(N6CCOC7=CC(C8CC8)=CC=C7C6=O)=C5CO)C=CN=C4N3)N=C2)CC1	2	8.69897
	O=C1C2=CC=C(C3CC3)C=C2OCCN1C1=C(CO)C(C2=CC=NC3=C2C=C(C2=CC=C(CN4CCN(C5CC5)CC4)C=N2)N3)=CC=C1	3	8.52288
	CS(=O)(=O)N1CCN(CC2=CC=C(C3=CC4=C(C5=CC=CC(N6CCOC7=CC(C8CC8)=CC=C7C6=O)=C5CO)C=CN=C4N3)N=C2)CC1	3	8.52288
	CC(C)N1CCN(CC2=CC=C(C3=CC4=C(C5=CC=CC(N6CCOC7=CC(C8CC8)=CC=C7C6=O)=C5CO)C=CN=C4N3)N=C2)CC1	2	8.69897
	O=C1C2=CC=C(C3CC3)C=C2OCCN1C1=C(CO)C(C2=CC=NC3=C2C=C(C2=CC=C(CN4CCS(=O)(=O)CC4)C=N2)N3)=CC=C1	9	8.04576
	O=C1C2=CC=C(C3CC3)C=C2OCCN1C1=C(CO)C(C2=CC=NC3=C2C=C(C2=CC=C(CN4CCN(CC(F)(F)F)CC4)C=N2)N3)=CC=C1	8	8.09691
	O=C1C2=CC=C(C3CC3)C=C2OCCN1C1=C(CO)C(C2=CC=NC3=C2C=C(C2=CC=C(CN4CCN(S(=O)(=O)C5CC5)CC4)C=N2)N3)=CC=C1	7	8.1549
	CCN1CCN(CC2=CC=C(C3=CC4=C(C5=CC=CC(N6CCOC7=CC(C8CC8)=CC(F)=C7C6=O)=C5CO)C=CN=C4N3)N=C2)CC1	2	8.69897
	O=C1C2=C(F)C=C(C3CC3)C=C2OCCN1C1=C(CO)C(C2=CC=NC3=C2C=C(C2=CC=C(CN4CCN(C5COC5)CC4)C=N2)N3)=CC=C1	2	8.69897
	CC1CN(CC2=CC=C(C3=CC4=C(C5=CC=CC(N6CCOC7=CC(C8CC8)=CC(F)=C7C6=O)=C5CO)C=CN=C4N3)N=C2)CC(C)N1C	1.7	8.76955
	CN1CCN(CC2=CC=C(C3=CC4=C(C5=CC=CC(N6CCOC7=CC(C8CC8)=CC(F)=C7C6=O)=C5CO)C=CN=C4N3)N=C2)CC1=O	1.5	8.82391
	CC1=C(N2CCOC3=CC(C4CC4)=CC=C3C2=O)C=CC=C1C1=C2C=C(C3=CC=C(CN4CCN(C)CC4)C=C3)NC2=NC=N1	31	7.50864
	O=C1C2=C(F)C=C(C3CC3)C=C2OCCN1C1=C(CO)C(C2=CC=NC3=C2C=C(C2=CC=C(CN4CCN(CC(F)(F)F)CC4)C=N2)N3)=CC=C1	1.6	8.79588
	O=C1C2=C(F)C=C(C3CC3)C=C2OCCN1C1=C(CO)C(C2=CC=NC3=C2C=C(CN2CCN(C4COC4)CC2)N3)=CC(F)=C1	1.3	8.88606
	O=C1C2=C(F)C=C(C3CC3)C=C2OCCN1C1=C(CO)C(C2=CC=NC3=C2C=C(C2=CC=C(CN4CCN(CC(F)(F)F)CC4)C=N2)N3)=CC(F)=C1	1.9	8.72125
	O=C1C2=C(F)C=C(C3CC3)C=C2OCCN1C1=C(CO)C(C2=CC=NC3=C2C=C(C2=CC=C(CN4CCN(CC(F)F)CC4)C=N2)N3)=CC(F)=C1	0.65	9.18709
	O=C1C2=C(F)C=C(C3CC3)C=C2OCCN1C1=C(CO)C(C2=CC=NC3=C2C=C(C2=CC=C(CN4CCOCC4)C=N2)N3)=CC(F)=C1	0.55	9.25964
	CN1CCC(F)(C2=CC=C(C3=CC4=C(C5=CC=CC(N6CCOC7=CC(C8CC8)=CC=C7C6=O)=C5CO)C=CN=C4N3)N=C2)CC1	9	8.04576
	CN1CCCC(F)(C2=CC=C(C3=CC4=C(C5=CC=CC(N6CCOC7=CC(C8CC8)=CC=C7C6=O)=C5CO)C=CN=C4N3)C=C2)C1	3.5	8.45593
	CC1=C(N2CCOC3=CC(C4CC4)=CC=C3C2=O)C=CC=C1C1=C2C=C(C3=CC=C(C(=O)N4CCN(C)CC4)C=C3)NC2=NC=N1	20	7.69897
	CC1=C(N2CCOC3=CC(C4CC4)=CC=C3C2=O)C=CC=C1C1=NC=NC2=C1C=C(C1=CC=C(C(=O)N3CCC(O)CC3)C=C1)N2	32	7.49485
	CC1=C(N2CCOC3=CC(C4CC4)=CC=C3C2=O)C=CC=C1C1=NC=NC2=C1C=C(C1=CC=C(C(=O)N3CCCC(O)C3)C=C1)N2	42	7.37675
	CC1=C(N2CCOC3=CC(C4CC4)=CC=C3C2=O)C=CC=C1C1=NC=NC2=C1C=C(C1=CC=C(C(=O)N3CCC(C)(O)CC3)C=C1)N2	51	7.29243
	CC1=C(N2CCOC3=CC(C4CC4)=CC=C3C2=O)C=CC=C1C1=NC=NC2=C1C=C(C1=CC=C(C(=O)N3CCCCC3)C=C1)N2	171	6.767
	CC1=C(N2CCOC3=CC(C4CC4)=CC=C3C2=O)C=CC=C1C1=NC=NC2=C1C=C(C1=CC=C(C(=O)N3CCNCC3)C=C1)N2	9.7	8.01323
	CC1=C(N2CCOC3=CC(C4CC4)=CC=C3C2=O)C=CC=C1C1=NC=NC2=C1C=C(C1=CC=C(C(=O)N3CC(O)C3)C=C1)N2	360	6.4437
	CC1=C(N2CCOC3=CC(C4CC4)=CC=C3C2=O)C=CC=C1C1=NC=NC2=C1C=C(C1=CC=C(C(=O)N3CCCC3)C=C1)N2	137	6.86328
	COC1CCN(C(=O)C2=CC=C(C3=CC4=C(C5=CC=CC(N6CCOC7=CC(C8CC8)=CC=C7C6=O)=C5C)N=CN=C4N3)C=C2)CC1	233	6.63264
	COC1CN(C(=O)C2=CC=C(C3=CC4=C(C5=CC=CC(N6CCOC7=CC(C8CC8)=CC=C7C6=O)=C5C)N=CN=C4N3)C=C2)C1	162	6.79048
	CC1=C(N2CCOC3=CC(C4CC4)=CC=C3C2=O)C=CC=C1C1=NC=NC2=C1C=C(C1=CC=C(C(=O)N3CCCC3C(=O)O)C=C1)N2	114	6.9431
	CC1=C(N2CCOC3=CC(C4CC4)=CC=C3C2=O)C=CC=C1C1=NC=NC2=C1C=C(C1=CC=C(C(=O)N3CCCCC3)C=C1)N2	133	6.87615
	CC1=C(N2CCC3=CC(C4CC4)=CC=C3C2=O)C=CC=C1C1=NC=NC2=C1C=C(C1=CC=C(C(=O)N3CCOCC3)C=C1)N2	130	6.88606
	CC1=C(N2CCC3=CC(C4CC4)=CC=C3C2=O)C=CC=C1C1=NC=NC2=C1C=C(C1=CC=C(C(=O)N3CCC(O)CC3)C=C1)N2	21	7.67778
	CC1=C(N2CCC3=CC(C4CC4)=CC=C3C2=O)C=CC=C1C1=NC=NC2=C1C=C(C1=CC=C(C(=O)N3CC(O)C3)C=C1)N2	41	7.38722
	CC1=C(N2CCC3=CC(C4CC4)=CC=C3C2=O)C=CC=C1C1=C2C=C(C3=CC=C(C(=O)N4CCN(C)CC4)C=C3)NC2=NC=N1	208	6.68194
	CC1=C(N2CCC3=CC(C4CC4)=CC=C3C2=O)C=CC=C1C1=NC=NC2=C1C=C(C1=CC=C(C(=O)N3CCNCC3)C=C1)N2	36	7.4437
	CC1=C(C2=NC=NC3=C2C=C(C2=CC=C(C(=O)N4CCC(O)CC4)C=C2)N3)C=CC=C1N1N=CC2=CC(C3CC3)=CC=C2C1=O	44	7.35655
	NC(=O)C1=CC=C(C2=CC3=C(C4=CC=CC(N5CCOC6=CC(C7CC7)=CC=C6C5=O)=C4CO)C=CN=C3N2)N=C1	2	8.69897
	CC1(O)CCN(C(=O)C2=CC=C(C3=CC4=C(C5=CC=CC(N6CCOC7=CC(C8CC8)=CC=C7C6=O)=C5CO)C=CN=C4N3)N=C2)CC1	8	8.09691
	CC1(O)CCN(C(=O)C2=CC=C(C3=CC4=C(C5=CC=CC(N6CCOC7=CC(C8CC8)=CC=C7C6=O)=C5CO)C=CN=C4N3)C=C2)CC1	9	8.04576
	CC1(O)CCN(C(=O)C2=CC=C(C3=CC4=C(C5=CC=CC(N6CCOC7=CC(C8CC8)=CC(F)=C7C6=O)=C5CO)C=CN=C4N3)N=C2)CC1	8	8.09691
	COCC(C)(C)C1=CC=C(C(=O)NC2=CC(F)=CC(C3=NC=NC4=C3C=C(C3=CCN(C(=O)N(C)C)CC3)N4)=C2C)C=C1	4	8.39794
	COC(C)(C)C1=CC=C(C(=O)NC2=CC(F)=CC(C3=NC=NC4=C3C=C(C3=CCN(C(=O)N(C)C)CC3)N4)=C2C)C=C1	4	8.39794
	CC1=C(NC(=O)C2=CC=C3C=CN(C)C3=N2)C=C(F)C=C1C1=C2C=C(C3=CCN(C(=O)N(C)C)CC3)NC2=NC=N1	16	7.79588
	CC1=C(NC(=O)C2=CC=C(N(C)C)C=C2)C=C(F)C=C1C1=C2C=C(C3=CCN(C(=O)N(C)C)CC3)NC2=NC=N1	17	7.76955
	CN(C)C(=O)N1CC=C(C2=CC3=C(C4=CC=CC(NC(=O)C5=CC=C(C(C)(C)O)C=C5F)=C4CO)N=CN=C3N2)CC1	2	8.69897
	CN(C)C(=O)N1CC=C(C2=CC3=C(C4=CC=CC(NC(=O)C5=CC=C(C6CC6)C=C5)=C4CO)N=CN=C3N2)CC1	1	9
	CC1=C(NC(=O)C2=CC=C(C(C)(O)C(F)(F)F)C=C2)C=C(F)C=C1C1=C2C=C(C3=CCN(C(=O)N(C)C)CC3)NC2=NC=N1	6	8.22185
	CC(=O)C1=CC=C(C(=O)NC2=C(C)C(C3=C4C=C(C5=CCN(C(=O)N(C)C)CC5)NC4=NC=N3)=CC(F)=C2)C=C1	23	7.63827
	CN(C)C(=O)N1CC=C(C2=CC3=C(C4=CC=C(F)C(NC(=O)C5=CC=C(C6CC6)C=C5)=C4)N=CN=C3N2)CC1	6	8.22185
	CN(C)C(=O)N1CC=C(C2=CC3=C(C4=CC=C(F)C(NC(=O)C5=CC=C(C(C)(C)CO)C=C5)=C4)N=CN=C3N2)CC1	6	8.22185
	CC1=C(NC(=O)C2=CC=C(C(C)(C)O)C=C2F)C=C(F)C=C1C1=NC=NC2=C1C=C(C1=CCOCC1)N2	8	8.09691
	CC(C)(O)C1=CC=C(C(=O)NC2=CC=CC(C3=NC=NC4=C3C=C(C3=CCOCC3)N4)=C2CO)C(F)=C1	12	7.92082
	CC1=C(NC(=O)C2=CC=C(C(C)(C)C)C=C2)C=C(F)C=C1C1=NC=NC2=C1C=C(C1=CCSCC1)N2	23	7.63827
	CC1=C(NC(=O)C2=CC=C(C(C)(C)C)C=C2)C=C(F)C=C1C1=C2C=C(C3=CC[S+]([O-])CC3)NC2=NC=N1	2	8.69897
	CC1=C(NC(=O)C2=CC=C(C(C)(C)C)C=C2)C=C(F)C=C1C1=NC=NC2=C1C=C(C1=CCS(=O)(=O)CC1)N2	35	7.45593
	CC1=C(NC(=O)C2=CC=C(C(C)(C)C)C=C2)C=C(F)C=C1C1=NC=NC2=C1C=C(C1=CCC3(CC1)OCCO3)N2	110	6.95861
	CC1=C(NC(=O)C2=CC=C(C(C)(C)C)C=C2)C=C(F)C=C1C1=NC=NC2=C1C=C(C1=CCC(O)CC1)N2	46	7.33724
	CC1=C(NC(=O)C2=CC=C(C3CC3)C=C2)C=C(F)C=C1C1=C2C=C(C3=CCN(C(=O)N(C)C)CC3)NC2=NC=N1	13	7.88606
	CC1=C(NC(=O)C2=CC=C(C3CC3)C=C2)C=C(F)C=C1C1=NC=NC2=C1C=C(C1=CCN(C(=O)N3CCCC3)CC1)N2	6	8.22185
	CC(=O)OCC(=O)N1CC=C(C2=CC3=C(C4=CC(F)=CC(NC(=O)C5=CC=C(C6CC6)C=C5)=C4C)N=CN=C3N2)CC1	3	8.52288
	CC1=C(NC(=O)C2=CC=C(C3CC3)C=C2)C=C(F)C=C1C1=NC=NC2=C1C=C(C1=CCN(C(=O)CO)CC1)N2	7	8.1549
	CC1=C(NC(=O)C2=CC=C(C3CC3)C=C2)C=C(F)C=C1C1=NC=NC2=C1C=C(C1=CCN(C(=O)CC#N)CC1)N2	4	8.39794
	CC1=C(NC(=O)C2=CC=C(S(F)(F)(F)(F)F)C=C2)C=C(F)C=C1C1=NC=NC2=C1C=C(C1=CCN(C(=O)N3CCCC3)CC1)N2	34	7.46852
	CC(=O)OCC(=O)N1CC=C(C2=CC3=C(C4=CC(F)=CC(NC(=O)C5=CC=C(S(F)(F)(F)(F)F)C=C5)=C4C)N=CN=C3N2)CC1	14	7.85387
	CC1=C(NC(=O)C2=CC=C(S(F)(F)(F)(F)F)C=C2)C=C(F)C=C1C1=NC=NC2=C1C=C(C1=CCN(C(=O)CO)CC1)N2	4	8.39794
	CN(C)C(=O)N1CC=C(C2=CC3=C(C4=CC=CC(NC(=O)C5=CC=C(C(C)(C)C)C=C5)=C4CO)N=CN=C3N2)CC1	26	7.58503
	CC(C)(C)C1=CC=C(C(=O)NC2=CC=CC(C3=NC=NC4=C3C=C(C3=CCN(C(=O)CF)CC3)N4)=C2CO)C=C1	27	7.56864
	CC1=C(NC(=O)C2=CC=C(C(C)(C)O)C=C2F)C=C(F)C=C1C1=C2C=C(C3=CCN(C(=O)N(C)C)CC3)NC2=NC=N1	13	7.88606
	CC1=C(NC(=O)C2=CC=C(C(C)(C)C)C=C2)C=C(F)C=C1C1=NC=NC2=C1C=C(C1=CCNCC1)N2	19	7.72125
	CC1=C(NC(=O)C2=CC=C(C(C)(C)C)C=C2)C=C(F)C=C1C1=C2C=C(C3=CCN(C(=O)N(C)C)CC3)NC2=NC=N1	23	7.63827
	CC1=C(NC(=O)C2=CC=C(C(C)(C)C)C=C2)C=C(F)C=C1C1=NC=NC2=C1C=C(C1=CCN(S(C)(=O)=O)CC1)N2	30	7.52288
	CC1=C(NC(=O)C2=CC=C(C(C)(C)C)C=C2)C=C(F)C=C1C1=C2C=C(C3=CCN(S(=O)(=O)N(C)C)CC3)NC2=NC=N1	140	6.85387
	CC1=C(NC(=O)C2=CC=C(C(C)(C)C)C=C2)C=CC=C1C1=NC=NC2=C1C=C(C1=CCN(S(C)(=O)=O)CC1)N2	17	7.76955
	CN(C)C(=O)N1CC=C(C2=CC3=C(C4=CC=CC(N5CCC6=CC(C(C)(C)C)=CC=C6C5=O)=C4CO)N=CN=C3N2)CC1	8	8.09691
	CN(C)C(=O)N1CC=C(C2=CC3=C(C4=CC=CC(N5CCC6=CC(C7CC7)=CC=C6C5=O)=C4CO)N=CN=C3N2)CC1	17	7.76955
	CN(C)C(=O)N1CC=C(C2=CC3=C(C4=CC=CC(N5CCC6=CC(C(C)(C)O)=CC=C6C5=O)=C4CO)N=CN=C3N2)CC1	2	8.69897
	CC(C)(C)C1=CC=C(C(=O)NC2=CC=CC(C3=NC=NC4=C3C=C(C3=CCOCC3)N4)=C2CO)C=C1	7	8.1549
	CC1=C(NC(=O)C2=CC=C(C(C)(C)C)C=C2)C=C(F)C=C1C1=NC=NC2=C1C=C(C1=CCOCC1)N2	99	7.00436
	CC1=C(C2=NC=NC3=C2C=C(C2=CCOCC2)N3)C=C(F)C=C1NC(=O)C1=CC=C(N(C)C)C=C1	47	7.3279
	CC1=C(NC(=O)C2=CC=C(C(C)(C)C)C=C2)C=CC=C1C1=NC=NC2=C1C=C(C1=CCSCC1)N2	47	7.3279
	CC1=C(NC(=O)C2=CC=C(C(C)(C)C)C=C2)C=CC=C1C1=C2C=C(C3=CC[S+]([O-])CC3)NC2=NC=N1	24	7.61979
	CC1=C(NC(=O)C2=CC=C(C(C)(C)C)C=C2)C=CC=C1C1=NC=NC2=C1C=C(C1=CCS(=O)(=O)CC1)N2	64	7.19382
	CC(C)(C)C1=CC=C(C(=O)NC2=CC=CC(C3=NC=NC4=C3C=C(C3=CCC5(CC3)OCCO5)N4)=C2CO)C=C1	24	7.61979
	CC(C)(C)C1=CC=C(C(=O)NC2=CC=CC(C3=NC=NC4=C3C=C(C3=CCC(O)CC3)N4)=C2CO)C=C1	4	8.39794
	CN(C)C1CC=C(C2=CC3=C(C4=CC=CC(NC(=O)C5=CC=C(C(C)(C)C)C=C5)=C4CO)N=CN=C3N2)CC1	2	8.69897
	CC1=C(NC(=O)N2CC(OC(C)(C)C)C2)C=C(F)C=C1C1=C2C=C(C3=CCN(C(=O)N(C)C)CC3)NC2=NC=N1	7	8.1549
	CC1=C(C2=NC=NC3=C2C=C(C2=CCN(C(=O)N(C)C)CC2)N3)C=C(F)C=C1NC(=O)N1CC(OC(C)C)C1	16	7.79588
	CC1=C(NC(=O)N2CC3=CC=C(F)C=C3C2)C=C(F)C=C1C1=C2C=C(C3=CCN(C(=O)N(C)C)CC3)NC2=NC=N1	3	8.52288
	CC1=C(NC(=O)N2CC(OC(C(F)(F)F)C(F)(F)F)C2)C=C(F)C=C1C1=C2C=C(C3=CCN(C(=O)N(C)C)CC3)NC2=NC=N1	8	8.09691
	CC1=C(NC(=O)N2CC(OC(C)(C)C)C2)C=C(F)C=C1C1=NC=NC2=C1C=C(C1=CCOCC1)N2	6	8.22185
	CN(C)C(=O)N1CC=C(C2=CC3=C(C4=CC=C(F)C(NC(=O)N5CC(OC(C)(C)C)C5)=C4)N=CN=C3N2)CC1	2	8.69897
	CC1=C(NC(=O)N2CC(OC(C)(C)C)C2)C(F)=CC=C1C1=C2C=C(C3=CCN(C(=O)N(C)C)CC3)NC2=NC=N1	2	8.69897
	CC1=C(NC(=O)C2=CC=C(C(C)(C)C)C=C2)C=CC=C1C1=NC=NC2=C1C=C(C1=CCOCC1)N2	15	7.82391
	CC1=C(NC(=O)C2=CC=C(C(C)(C)C)C=C2)C=CC=C1C1=NC=NC2=C1C=C(C1=CCC3(CC1)OCCO3)N2	9	8.04576
	CC1=C(NC(=O)C2=CC=C(C(C)(C)C)C=C2)C=CC=C1C1=NC=NC2=C1C=C(C1=CCC(O)CC1)N2	12	7.92082
	CC1=C(NC(=O)C2=CC=C(C(C)(C)C)C=C2)C=CC=C1C1=C2C=C(C3=CCC(N(C)C)CC3)NC2=NC=N1	8	8.09691
	CC1=C(C2=NC=NC3=C2C=C(C2=CCN(C(=O)N(C)C)CC2)N3)C=C(F)C=C1NC(=O)C1=CC2=C(CCC(C)C2)S1	27	7.56864
	CN(C)C(=O)N1CC=C(C2=CC3=C(C4=CC=CC(NC(=O)C5=CC=C(C(C)(C)O)C=C5F)=C4CO)N=CN=C3N2)CC1	69	7.16115
	CC1=C(NC(=O)C2=CC=C(C(C)(C)C)C=C2)C=C(F)C=C1C1=NC=NC2=C1C=C(C1=CCSCC1)N2	94	7.02687
	CC(C)(C)C1=CC=C(C(=O)NC2=CC=CC(C3=NC=NC4=C3C=C(C3=CCN(C(=O)CF)CC3)N4)=C2CO)C=C1	20	7.69897
	CN(C)C(=O)N1CC=C(C2=CC3=C(C4=CC=C(F)C(NC(=O)N5CC(OC(C)(C)C)C5)=C4)N=CN=C3N2)CC1	71	7.14874
	CC1(O)CN(C(=O)C2=CC=C(C3=CC4=C(C5=CC=CC(N6CCOC7=CC(C8CC8)=CC(F)=C7C6=O)=C5CO)C=CN=C4N3)N=C2)C1	43	7.36653
	CC1=C(N2CCOC3=CC(C4CC4)=CC=C3C2=O)C=CC=C1C1=C2C=C(C3=CC=C(CN4CCN(C)CC4)C=C3)NC2=NC(N)=N1	33	7.48149
	CC1=C(N2CCOC3=CC(C4CC4)=CC=C3C2=O)C=CC=C1C1=NC(N)=NC2=C1C=C(C1=CC=C(N3CCOCC3)N=C1)N2	181	6.74232
	CC1=C(N2CCOC3=CC(C4CC4)=CC=C3C2=O)C=CC=C1C1=NC(N)=NC2=C1C=C(C1=CC=C(C(=O)N3CCOCC3)C=C1)N2	55	7.25964
	CC1=C(N2CCOC3=CC(C4CC4)=CC=C3C2=O)C=CC=C1C1=NC=NC2=C1C=C(C1=CCN(CCO)CC1)N2	272	6.56543
	CC1=C(N2CCOC3=CC(C4CC4)=CC=C3C2=O)C=CC=C1C1=NC=NC2=C1C=C(C1=CCN(CCO)CC1)N2	611	6.21396
	CN(C)C(=O)N1CC=C(C2=CC3=C(C4=CC=CC(N5CCOC6=CC(C7CC7)=CC=C6C5=O)=C4CO)C=CN=C3N2)CC1	2	8.69897
	CN1CCN(CC2=CC=C(C3=CC4=C(C5=CC=CC(N6CCOC7=CC(C8CC8)=CC=C7C6=O)=C5)C(C#N)=CN=C4N3)C=C2)CC1	82	7.08619
	O=C(O)C1=CC=C(C2=CC3=C(N=CC=C3C3=CC=CC(N4CCOC5=CC(C6CC6)=CC=C5C4=O)=C3CO)N2)N=C1	46	7.33724
	O=C1C2=CC=C(C3CC3)C=C2OCCN1C1=C(CO)C(C2=C3C=C(C4=CC=C(C(O)CO)C=C4)NC3=NC=C2)=CC=C1	25	7.60206
	CC(C)N1CC(N2C=NC(C3=CC4=C(C5=CC=CC(N6CCOC7=CC(C8CC8)=CC=C7C6=O)=C5CO)C=CN=C4N3)=C2)C1	7	8.1549
	CN(C)C(=O)N1CC=C(C2=CC3=C(C4=CC=CC(N5CCOC6=CC(C(C)(C)O)=CC=C6C5=O)=C4CO)C=CN=C3N2)CC1	6	8.22185
	CS(=O)(=O)N1CC=C(C2=CC3=C(C4=CC=CC(N5CCOC6=CC(C7CC7)=CC(F)=C6C5=O)=C4CO)C=CN=C3N2)CC1	10	8
	O=C1C2=C(F)C=C(C3CC3)C=C2OCCN1C1=C(CO)C(C2=CC=NC3=C2C=C(C2=CCN(C4COC4)CC2)N3)=CC=C1	22	7.65758
	O=C(N1CC=C(C2=CC3=C(N=CC=C3C3=CC=CC(N4CCOC5=CC(C6CC6)=CC(F)=C5C4=O)=C3CO)N2)CC1)N1CCC1	1	9
	CN(C)C(=O)N1CC=C(C2=CC3=C(C4=CC=CC(N5CCOC6=CC(C7CC7)=CC(F)=C6C5=O)=C4CO)C=CN=C3N2)CC1	1	9
	CC1(O)CN(C(=O)N2CC=C(C3=CC4=C(C5=CC=CC(N6CCOC7=CC(C8CC8)=CC(F)=C7C6=O)=C5CO)C=CN=C4N3)CC2)C1	1	9
	O=C1C2=C(F)C=C(C3CC3)C=C2OCCN1C1=C(CO)C(C2=CC=NC3=C2C=C(C2=CCN(C4COC4)CC2)N3)=CC(F)=C1	1.3	8.88606
	O=C1C2=CC=C(C3CC3)C=C2OCCN1C1=C(CO)C(C2=CC=NC3=C2C=C(C2=CCN(C4COC4)CC2)N3)=CC(F)=C1	2.5	8.60206
	O=C(N1CC=C(C2=CC3=C(N=CC=C3C3=CC=CC(N4CCOC5=CC(C6CC6)=CC(F)=C5C4=O)=C3CO)N2)CC1)N1CCOCC1	1.7	8.76955
	CCN(CC)C(=O)N1CC=C(C2=CC3=C(C4=CC=CC(N5CCOC6=CC(C7CC7)=CC(F)=C6C5=O)=C4CO)C=CN=C3N2)CC1	14.6	7.83565
	CC(C)(O)CN1CC=C(C2=CC3=C(C4=CC(F)=CC(N5CCOC6=CC(C7CC7)=CC=C6C5=O)=C4CO)C=CN=C3N2)CC1	4	8.39794
	O=C1C2=C(F)C=C(C3CC3)C=C2OCCN1C1=C(CO)C(C2=CC=NC3=C2C=C(C2=CCN(C4CCOC4)CC2)N3)=CC=C1	4	8.39794
	O=C(CN1CC=C(C2=CC3=C(N=CC=C3C3=CC=CC(N4CCOC5=CC(C6CC6)=CC(F)=C5C4=O)=C3CO)N2)CC1)N1CCC1	1.2	8.92082
	CC(C)(O)CN1CC=C(C2=CC3=C(C4=CC=CC(N5CCOC6=CC(C7CC7)=CC(F)=C6C5=O)=C4CO)C=CN=C3N2)CC1	1.4	8.85387
	CC(=O)N1CC=C(C2=CC3=C(C4=CC=CC(N5CCOC6=CC(C7CC7)=CC(F)=C6C5=O)=C4CO)C=CN=C3N2)CC1	3.6	8.4437
	O=C1C2=C(F)C=C(C3CC3)C=C2OCCN1C1=C(CO)C(C2=CC=NC3=C2C=C(C2=CCNCC2)N3)=CC=N1	618	6.20901
	O=C1C2=C(F)C=C(C3CC3)C=C2OCCN1C1=C(CO)C(C2=CC=NC3=C2C=C(C2=CCN(C4CCOCC4)CC2)N3)=CC=C1	3.4	8.46852
	N#CCC(=O)N1CC=C(C2=CC3=C(N=CC=C3C3=CC=CC(N4CCOC5=CC(C6CC6)=CC=C5C4=O)=C3CO)N2)CC1	1.2	8.92082
	O=C(CN1CCC1)N1CC=C(C2=CC3=C(N=CC=C3C3=CC=CC(N4CCOC5=CC(C6CC6)=CC(F)=C5C4=O)=C3CO)N2)CC1	3.1	8.50864
	CC(O)C(=O)N1CC=C(C2=CC3=C(C4=CC=CC(N5CCOC6=CC(C7CC7)=CC(F)=C6C5=O)=C4CO)C=CN=C3N2)CC1	1.3	8.88606
	O=C(CO)N1CC=C(C2=CC3=C(C4=CC=CC(N5CCOC6=CC(C7CC7)=CC(F)=C6C5=O)=C4CO)C=CN=C3N2)CC1	1	9
	NC(=O)CC1CC=C(C2=CC3=C(C4=CC=CC(N5CCOC6=CC(C7CC7)=CC(F)=C6C5=O)=C4CO)C=CN=C3N2)CC1	5.3	8.27572
	O=C1C2=C(F)C=C(C3CC3)C=C2OCCN1C1=C(CO)C(C2=CC=NC3=C2C=C(C2=CC=C(OCCN4CCOCC4)C=N2)N3)=CC=C1	2.9	8.5376
	O=C1C2=C(F)C=C(C3CC3)C=C2OCCN1C1=C(CO)C(C2=CC=NC3=C2C=C(C2=CC=C(OCCN4CCC4)C=N2)N3)=CC=C1	3.1	8.50864
	O=C1C2=C(F)C=C(C3CC3)C=C2OCCN1C1=C(CO)C(C2=CC=NC3=C2C=C(C2=CC=C(OC4CCN(C5COC5)CC4)C=N2)N3)=CC(F)=C1	1.15	8.9393
	CC(=O)N1CC(N2CC=C(C3=CC4=C(C5=CC=CC(N6CCOC7=CC(C8CC8)=CC(F)=C7C6=O)=C5CO)C=CN=C4N3)CC2)C1	2.2	8.65758
	CCN1CC(N2CC=C(C3=CC4=C(C5=CC=CC(N6CCOC7=CC(C8CC8)=CC(F)=C7C6=O)=C5CO)C=CN=C4N3)CC2)C1	1.5	8.82391
	CCN1CC=C(C2=CC3=C(C4=CC=CC(N5CCOC6=CC(C7CC7)=CC(F)=C6C5=O)=C4CO)C=CN=C3N2)CC1	22	7.65758
	CN1CC(N2CC=C(C3=CC4=C(C5=CC=CC(N6CCOC7=CC(C8CC8)=CC(F)=C7C6=O)=C5CO)C=CN=C4N3)CC2)C1	1.6	8.79588
	CCN1CC(C(=O)N2CC=C(C3=CC4=C(C5=CC=CC(N6CCOC7=CC(C8CC8)=CC(F)=C7C6=O)=C5CO)C=CN=C4N3)CC2)C1	0.75	9.12494
	C=CC(=O)N1CCCC(N2C=C(C3=CC4=C(N=CN=C4C4=CC=CC(N5CCOC6=CC(C7CC7)=CC(F)=C6C5=O)=C4CO)N3)C=N2)C1	4	8.39794
	N#CCN1CC(N2C=C(C3=CC4=C(N=CC=C4C4=CC=CC(N5CCOC6=CC(C7CC7)=CC=C6C5=O)=C4CO)N3)C=N2)C1	12	7.92082
	CN1CCN(C2=CC=C(C3=CC4=C(C5=CC=CC(N6CCOC7=CC(C8CC8)=CC=C7C6=O)=C5CO)C=CN=C4N3)N=C2)CC1	3	8.52288
	CC1=C(N2CC3=CC(C(C)(C)C)=CC=C3C2=O)C=CC=C1C1=CN(C)C(=O)C(NC2=CC=C(C(=O)N3CCOCC3)C=C2)=N1	36.4	7.4389
	CC1=C(N2CC3=C(SC(C(C)(C)C)=C3)C2=O)C=CC=C1C1=CN(C)C(=O)C(NC2=CC=C(C3NCCN(C)C3=O)C=C2)=N1	11.5	7.9393
	CC1=C(N2CC3=C(SC(C(C)(C)C)=C3)C2=O)C=CC=C1C1=CN(C)C(=O)C(NC2=CC=C(C3C(=O)NCCN3C)C=C2)=N1	95	7.02228
	CC1=C(N2CC3=CC(C(C)(C)C)=CC=C3C2=O)C=CC=C1C1=CN(C)C(=O)C(NC2=CC=C(C3C(=O)N(C)CCN3C)C=C2)=N1	29.4	7.53165
	CN1CCN(C)[C@@H](C2=CC=C(NC3=NC(C4=CC=C(F)C(N5CC6=C(SC(C(C)(C)C)=C6)C5=O)=C4F)=CN(C)C3=O)C=C2)C1=O	33.7	7.47237
	CN1CCN(C)[C@@H](C2=CC=C(NC3=NC(C4=CC=C(F)C(N5CC6=C(SC(C(C)(C)C)=C6)C5=O)=C4)=CN(C)C3=O)C=C2)C1=O	47.4	7.32422
	CC1=C(N2CC3=C(SC(C(C)(C)C)=C3)C2=O)C=CC=C1C1=CN(C)C(=O)C(NC2=CC=C(C3C(=O)NCCN3C)C=C2)=N1	24.7	7.6073
	CC1=C(N2CC3=CC(N4CCCCC4)=CC=C3C2=O)C=CC=C1C1=CN(C)C(=O)C(NC2=CC=C(C3C(=O)N(C)CCN3C)C=C2)=N1	245	6.61083
	C=CC(=O)N1C[C@H](NC2=NC=NC3=C2C=CN3)CC[C@@H]1C	608	6.2161
	CC1(C=C(C#N)C(=O)N2CCC[C@@H](N3N=C(C4=CC=C(OC5=CC=CC=C5)C=C4F)C4=C(N)N=CN=C43)C2)COC1	3.1	8.50864
	CC(C)(C=C(C#N)C(=O)N1CCC[C@@H](N2N=C(C3=CC=C(OC4=CC=CC=C4)C=C3F)C3=C(N)N=CN=C32)C1)N1CCC1	4.1	8.38722
	CC(C)(C=C(C#N)C(=O)N1CCC[C@@H](N2N=C(C3=CC=C(OC4=CC=CC=C4)C=C3F)C3=C(N)N=CN=C32)C1)CO	8.1	8.09151
	[C-]#[N+]C(=CC(C)(C)N1CCN(C)CC1)C(=O)N1CCC[C@@H](N2N=C(C3=CC=C(OC4=CC=CC=C4)C=C3F)C3=C(N)N=CN=C32)C1	0.3	9.52288
	CC(C)(C=C(C#N)C(=O)N1CCC[C@H]1CN1N=C(C2=CC=C(OC3=CC=CC=C3)C=C2F)C2=C(N)N=CN=C21)N1CCCC1	1.9	8.72125
	[C-]#[N+]C(=CC(C)(C)N1CCNCC1)C(=O)N1CCC[C@@H](N2N=C(C3=CC=C(OC4=CC=CC=C4)C=C3F)C3=C(N)N=CN=C32)C1	0.4	9.39794
	CC(C)(C=C(C#N)C(=O)N1CCC[C@@H](N2N=C(C3=CC=C(OC4=CC=CC=C4)C=C3F)C3=C(N)N=CN=C32)C1)N1CC(O)C1	0.9	9.04576
	CN1CCN(C(C)(C)C=C(C#N)C(=O)N2CCC[C@H]2CN2N=C(C3=CC=C(OC4=CC=CC=C4)C=C3F)C3=C(N)N=CN=C32)CC1	3.8	8.42022
	CCN1CCN(C(C)(C)C=C(C#N)C(=O)N2CCC[C@H]2CN2N=C(C3=CC=C(OC4=CC=CC=C4)C=C3F)C3=C(N)N=CN=C32)CC1	0.9	9.04576
	CC(C)(C=C(C#N)C(=O)N1CCC[C@H]1CN1N=C(C2=CC=C(OC3=CC=CC=C3)C=C2F)C2=C(N)N=CN=C21)N1CCNCC1	4.7	8.3279
	CN(C1COC1)C(C)(C)C=C(C#N)C(=O)N1CCC[C@H]1CN1N=C(C2=CC=C(OC3=CC=CC=C3)C=C2F)C2=C(N)N=CN=C21	2.1	8.67778
	CC(C)(C=C(C#N)C(=O)N1CCC[C@H]1CN1N=C(C2=CC=C(OC3=CC=CC=C3)C=C2F)C2=C(N)N=CN=C21)NC1COC1	16.1	7.79317
	CC(C)C=C(C#N)C(=O)N1CCC1CN1N=C(C2=CC=C(OC3=CC=CC=C3)C=C2F)C2=C(N)N=CN=C21	4	8.39794
	CN(C1COC1)C(C)(C)C=C(C#N)C(=O)N1CCC[C@@H](N2N=C(C3=CC=C(OC4=CC=CC=C4)C=C3F)C3=C(N)N=CN=C32)C1	0.6	9.22185
	CCN(C1COC1)C(C)(C)C=C(C#N)C(=O)N1CCC[C@@H](N2N=C(C3=CC=C(OC4=CC=CC=C4)C=C3F)C3=C(N)N=CN=C32)C1	0.9	9.04576
	CC(C)(C=C(C#N)C(=O)N1CCC[C@H]1CN1N=C(C2=CC=C(OC3=CC=CC=C3)C=C2F)C2=C(N)N=CN=C21)N(C1CC1)C1COC1	26	7.58503
	CC(C)C=C(C#N)C(=O)N1CC(CN2N=C(C3=CC=C(OC4=CC=CC=C4)C=C3F)C3=C(N)N=CN=C32)C1	20.4	7.69037
	CC(C)(C=C(C#N)C(=O)N1CCC1CN1N=C(C2=CC=C(OC3=CC=CC=C3)C=C2F)C2=C(N)N=CN=C21)N1CCOCC1	4.1	8.38722
	CC(C)(C=C(C#N)C(=O)N1CCC[C@@H](N2N=C(C3=CC=C(OC4=CC=CC=C4)C=C3F)C3=C(N)N=CN=C32)C1)N1CCC(O)CC1	0.7	9.1549
	CC(C)(/C=C(\C#N)C(=O)N1CCC[C@@H](N2N=C(C3=CC=C(OC4=CC=CC=C4)C=C3F)C3=C(N)N=CN=C32)C1)N1CC2(COC2)C1	1.5	8.82391
	CC(C)(C=C(C#N)C(=O)N1CCC[C@H]1CN1N=C(C2=CC=C(OC3=CC=CC=C3)C=C2F)C2=C(N)N=CN=C21)N1CC2(COC2)C1	5.6	8.25181
	CCN1CCN(C(C)(C)C=C(C#N)C(=O)N2CCC[C@@H](N3N=C(C4=CC=C(OC5=CC=CC=C5)C=C4F)C4=C(N)N=CN=C43)C2)CC1	0.9	9.04576
	CC(C)N1CCN(C(C)(C)C=C(C#N)C(=O)N2CCC[C@@H](N3N=C(C4=CC=C(OC5=CC=CC=C5)C=C4F)C4=C(N)N=CN=C43)C2)CC1	0.7	9.1549
	CC(C)(C)N1CCN(C(C)(C)C=C(C#N)C(=O)N2CCC[C@@H](N3N=C(C4=CC=C(OC5=CC=CC=C5)C=C4F)C4=C(N)N=CN=C43)C2)CC1	0.6	9.22185
	COCCN1CCN(C(C)(C)C=C(C#N)C(=O)N2CCC[C@@H](N3N=C(C4=CC=C(OC5=CC=CC=C5)C=C4F)C4=C(N)N=CN=C43)C2)CC1	1	9
	CN1CCN(C(C)(C)C=C(C#N)C(=O)N2CCC[C@@H](N3N=C(C4=CC=C(OC5=CC=CC=C5)C=C4F)C4=C(N)N=CN=C43)C2)CC1=O	1.2	8.92082
	CC(C)(C=C(C#N)C(=O)N1CCC[C@@H](N2N=C(C3=CC=C(OC4=CC=CC=C4)C=C3F)C3=C(N)N=CN=C32)C1)N1CCN(S(C)(=O)=O)CC1	1.4	8.85387
	CC(C)(C=C(C#N)C(=O)N1CCC[C@H]1CN1N=C(C2=CC=C(OC3=CC=CC=C3)C=C2F)C2=C(N)N=CN=C21)CN1CCOCC1	5.2	8.284
	CC(C)(C=C(C#N)C(=O)N1CCC[C@@H](N2N=C(C3=CC=C(OC4=CC=CC=C4)C=C3F)C3=C(N)N=CN=C32)C1)N1CCN(C2COC2)CC1	1.5	8.82391
	CC(=O)N1CCN(C(C)(C)C=C(C#N)C(=O)N2CCC[C@@H](N3N=C(C4=CC=C(OC5=CC=CC=C5)C=C4F)C4=C(N)N=CN=C43)C2)CC1	1.9	8.72125
	COC(=O)N1CCN(C(C)(C)C=C(C#N)C(=O)N2CCC[C@@H](N3N=C(C4=CC=C(OC5=CC=CC=C5)C=C4F)C4=C(N)N=CN=C43)C2)CC1	2	8.69897
	CCN1CCN(C(C)(C)C=C(C#N)C(=O)N2CCC[C@@H](N3N=C(C4=CC=C(OC5=CC=CC=C5)C=C4F)C4=C(N)N=CN=C43)C2)CC1=O	1.3	8.88606
	CC(C)(C=C(C#N)C(=O)N1CCC[C@@H](N2N=C(C3=CC=C(OC4=CC=CC=C4)C=C3F)C3=C(N)N=CN=C32)C1)N1CCNC(=O)C1	1.3	8.88606
	C=CC(=O)NC1=CC(C2=NC(NC3=CC=C(N4CCOCC4)C(O)=C3)=NC=C2Cl)=CC=C1	4	8.39794
	C=CC(=O)NC1=CC(C2=NC(NC3=CC=C(N4CCOCC4)C(OP(=O)(OC(C)C)OC(C)C)=C3)=NC=C2Cl)=CC=C1	3580	5.44612
	C=CC(=O)N1CCC[C@@H](N2N=C(C3=CC=C(OC4=CC=CC=C4)C=C3)C3=C2N=CN=C3N)C1	0.5	9.30103
	C=CC(=O)N[C@H]1CC[C@@H](N2N=C(C3=CC=C(OC4=CC=CC=C4)C=C3)C3=C2N=CN=C3N)CC1	1	9
	C=CC(=O)N1CCC[C@@H](N2N=C(C3=CC=C(OC4=CC=CC=C4)C=C3)C3=C2N=CN=C3N)C1	0.5	9.30103
	CN(C)C/C=C/C(=O)N1CCC[C@@H](N2N=C(C3=CC=C(OC4=CC=CC=C4)C=C3)C3=C(N)N=CN=C32)C1	1.1	8.95861
	CN(C/C=C/C(=O)N1CCCC(N2N=C(C3=CC=C(OC4=CC=CC=C4)C=C3)C3=C(N)N=CN=C32)C1)CCO	21	7.67778
	NC1=NC=NC2=C1C(C1=CC=C(OC3=CC=CC=C3)C=C1)=NN2C1CCCN(C(=O)/C=C/C2=CNC=N2)C1	22.2	7.65365
	NC1=NC=NC2=C1C(C1=CC=C(OC3=CC=CC=C3)C=C1)=NN2C1CCCN(C(=O)/C=C/CN2CCOCC2)C1	5.6	8.25181
	C=CC(=O)N1CCC(N2N=C(C3=CC=C(OC4=CC=CC=C4)C=C3)C3=C2N=CN=C3N)CC1	3.1	8.50864
	CN(C)C/C=C/C(=O)N1CCC(N2N=C(C3=CC=C(OC4=CC=CC=C4)C=C3)C3=C(N)N=CN=C32)CC1	6.3	8.20066
	CN(C)C/C=C/C(=O)N[C@H]1CC[C@@H](N2N=C(C3=CC=C(OC4=CC=CC=C4)C=C3)C3=C(N)N=CN=C32)CC1	1.4	8.85387
	C=CC(=O)N[C@H]1CC[C@@H](N2N=C(C3=CC=C(OC4=CC=CC=C4)C=C3)C3=C2N=CN=C3N)CC1	1	9
	C=CC(=O)N[C@H]1CC[C@H](N2N=C(C3=CC=C(OC4=CC=CC=C4)C=C3)C3=C2N=CN=C3N)CC1	1.31	8.88273
	CC1=C2C(C3=CC=C(OC4=CC=CC=C4)C=C3)=NN(C[C@H]3CCCN3C(=O)/C=C/CN(C)C)C2=NC=N1	0.92	9.03621
	CN(C)C/C=C/C(=O)N1CCC[C@H]1CN1N=C(C2=CC=C(OC3=CC=CC=C3)C=C2)C2=C(N)N=CN=C21	1.33	8.87615
	C=CC(=O)N1CCC[C@@H]1CN1N=C(C2=CC=C(OC3=CC=CC=C3)C=C2)C2=C1N=CN=C2N	0.67	9.17393
	C=CC(=O)N1CCC[C@H]1CN1N=C(C2=CC=C(OC3=CC=CC=C3)C=C2)C2=C1N=CN=C2N	0.39	9.40894
	CC#CC(=O)N1CCC[C@@H]1CN1N=C(C2=CC=C(OC3=CC=CC=C3)C=C2)C2=C(N)N=CN=C21	4.16	8.38091
	CC#CC(=O)N1CCC[C@H]1CN1N=C(C2=CC=C(OC3=CC=CC=C3)C=C2)C2=C(N)N=CN=C21	3.14	8.50307
	CC#CC(=O)N1CCC[C@@H](N2N=C(C3=CC=C(OC4=CC=CC=C4)C=C3)C3=C(N)N=CN=C32)C1	2	8.69897
	CN(C)C/C=C/C(=O)NC1CCC(N2N=C(C3=CC=C(OC4=CC=CC=C4)C=C3)C3=C(N)N=CN=C32)CC1	1.38	8.86012
	C=CC(=O)N(C)CCN1N=C(C2=CC=C(OC3=CC=CC=C3)C=C2)C2=C(N)N=CN=C21	1.58	8.80134
	NC1=NC=NC2=C1C(C1=CC=C(OC3=CC=CC=C3)C=C1)=NN2C1CCN(C(=O)/C=C/CN2CCOCC2)CC1	4.07	8.39041
	NC1=NC=NC2=C1C(C1=CC=C(OC3=CC=CC=C3)C=C1)=NN2C[C@@H]1CCCN1C(=O)/C=C/CN1CCOCC1	4.15	8.38195
	CC#CC(=O)N[C@H]1CC[C@@H](N2N=C(C3=CC=C(OC4=CC=CC=C4)C=C3)C3=C(N)N=CN=C32)CC1	1.57	8.8041
	C=CC(=O)NCCN1N=C(C2=CC=C(OC3=CC=CC=C3)C=C2)C2=C1N=CN=C2N	0.32	9.49485
	NC1=NC=NC2=C1C(C1=CC=C(OC3=CC=CC=C3)C=C1)=NN2[C@@H]1CCCN(C(=O)/C=C/CN2CCOCC2)C1	0.89	9.05061
	NC1=NC=NC2=C1C(C1=CC=C(OC3=CC=CC=C3)C=C1)=NN2[C@H]1CC[C@@H](NC(=O)/C=C/CN2CCOCC2)CC1	3.48	8.45842
	CNC(=O)C(CC1=CNC2=NC=CC=C12)NC(=O)C1=NNC2=CC=CC(CNC3=CC=C(O)C=C3Cl)=C12	2500	5.60206
	CNC(=O)CC1=CC=CC(NC(=O)C2=NNC=C2CNC2=CC=CC=C2[C@H](O)C2=CC=CC=C2)=C1	210	6.67778
	CNC(=O)[C@H]1CC2=C(CN1C(=O)C1=C(CNC3=CC=C4N=CC=NC4=C3)C=CO1)NC1=CC=CC=C21	0.55	9.25964
	CC1=C(C2=C(Cl)C=C(C(N)=O)C3=C2C2=CC=C(C(C)(C)O)C=C2N3)C=CC=C1N1C(=O)C2=CC=CC(F)=C2N(C)C1=O	2.1	8.67778
	CC1=C(C2=C(Cl)C=C(C(N)=O)C3=C2C2=CC=C(C(C)(C)O)C=C2N3)C=CC=C1N1C(=O)C2=CC=CC(F)=C2N(C)C1=O	1.1	8.95861
	CC1=C(C2=C(Cl)C=C(C(N)=O)C3=C2C2=CC=C(C(C)(C)O)C=C2N3)C=CC=C1N1C(=O)C2=CC=CC=C2N(C)C1=O	1	9
	CC1=C(C2=C(Cl)C=C(C(N)=O)C3=C2C2=CC=C(C(C)(C)O)C=C2N3)C=CC=C1N1C(=O)C2=C(C(C)=CC=C2)N(C)C1=O	1.3	8.88606
	COC1=CC=C2C(=O)N(C3=CC=CC(C4=C(Cl)C=C(C(N)=O)C5=C4C4=CC=C(C(C)(C)O)C=C4N5)=C3C)C(=O)N(C)C2=C1	2.1	8.67778
	COC1=CC=C2C(=O)N(C3=CC=CC(C4=C(Cl)C=C(C(N)=O)C5=C4C4=CC=C(C(C)(C)O)C=C4N5)=C3C)C(=O)N(C)C2=C1	1.1	8.95861
	COC1=CC=CC2=C1N(C)C(=O)N(C1=CC=CC(C3=C(Cl)C=C(C(N)=O)C4=C3C3=CC=C(C(C)(C)O)C=C3N4)=C1C)C2=O	0.81	9.09151
	CC1=C(C2=C(Cl)C=C(C(N)=O)C3=C2C2=CC=C(C(C)(C)O)C=C2N3)C=CC=C1N1C(=O)C2=CC(F)=CC=C2N(C)C1=O	0.65	9.18709
	CC1=C(C2=C(Cl)C=C(C(N)=O)C3=C2C2=CC=C(C(C)(C)O)C=C2N3)C=CC=C1N1C(=O)C2=CC=C(F)C=C2N(C)C1=O	0.62	9.20761
	CC1=C(C2=C(Cl)C=C(C(N)=O)C3=C2C2=CC=C(C(C)(C)O)C=C2N3)C=CC=C1N1C(=O)NC2=C(F)C=C(F)C=C2C1=O	0.83	9.08092
	CC1=C(C2=C(Cl)C=C(C(N)=O)C3=C2C2=CC=C(C(C)(C)O)C=C2N3)C=CC=C1N1C(=O)C2=CC=CC(F)=C2N(C)C1=O	0.4	9.39794
	CC1=C(C2=C(Cl)C=C(C(N)=O)C3=C2C2=CC=C(C(C)(C)O)C=C2N3)C=CC=C1N1C(=O)C2=CC=CC(F)=C2N(C)C1=O	1.8	8.74473
	CC1=C(C2=C(Cl)C=C(C(N)=O)C3=C2C2=CC=C(C(C)(C)O)C=C2N3)C=CC=C1N1C(=O)NC2=C(F)C=CC=C2C1=O	2.9	8.5376
	CC1=C(C2=C(Cl)C=C(C(N)=O)C3=C2C2=CC=C(C(C)(C)O)C=C2N3)C=CC=C1N1C(=O)NC2=C(F)C=CC=C2C1=O	1.2	8.92082
	CC1=C(C2=C(C#N)C=C(C(N)=O)C3=C2C2=CC=C(C(C)(C)O)C=C2N3)C=CC=C1N1C(=O)C2=CC=CC(F)=C2N(C)C1=O	1	9
	CC1=C(C2=C(C#N)C=C(C(N)=O)C3=C2C2=CC=C(C(C)(C)O)C=C2N3)C=CC=C1N1C(=O)C2=CC=CC(F)=C2N(C)C1=O	0.27	9.56864
	CC1=C(C2=C(F)C=C(C(N)=O)C3=C2C2=CC=C(C(C)(C)O)C=C2N3)C=CC=C1N1C(=O)C2=CC=CC(F)=C2N(C)C1=O	0.59	9.22915
	CC1=C(C2=C(F)C=C(C(N)=O)C3=C2C2=CC=C(C(C)(C)O)C=C2N3)C=CC=C1N1C(=O)C2=CC=CC(F)=C2N(C)C1=O	0.65	9.18709
	CC1=C(C2=C(F)C=C(C(N)=O)C3=C2C2=CC=C(C(C)(C)O)C=C2N3)C=CC=C1N1C(=O)C2=CC=CC(F)=C2N(C)C1=O	0.45	9.34679
	CC1=C(C2=C(F)C=C(C(N)=O)C3=C2C2=CC=C(C(C)(C)O)C=C2N3)C=CC=C1N1C(=O)NC2=C(F)C=CC=C2C1=O	0.46	9.33724
	CC1=C(C2=C(F)C=C(C(N)=O)C3=C2C2=CC=C(C(C)(C)O)C=C2N3)C=CC=C1N1C(=O)NC2=C(F)C=CC=C2C1=O	0.48	9.31876
	CC1=C(C2=C(F)C=C(C(N)=O)C3=C2C2=CC=C(C(C)(C)O)C=C2N3)C=CC=C1N1C(=O)NC2=C(F)C=CC=C2C1=O	0.33	9.48149
	CC1=C(C2=C(Cl)C=C(C(N)=O)C3=C2C2=CC=C(C(C)(C)O)C=C2N3)C=CC=C1N1C(=O)C=CN(C2=CC=C(F)C=C2)C1=O	0.44	9.35655
	CC1=C(C2=C(Cl)C=C(C(N)=O)C3=C2C2=CC=C(C(C)(C)O)C=C2N3)C=CC=C1N1C(=O)C=CN(C2=CC=C(F)C=C2)C1=O	0.33	9.48149
	CC1=C(C2=C(Cl)C=C(C(N)=O)C3=C2C2=C(C[C@@H](C(C)(C)O)CC2)N3)C=CC=C1N1C(=O)C2=CC=CC(F)=C2N(C)C1=O	0.9	9.04576
	CC1=C(C2=C(Cl)C=C(C(N)=O)C3=C2C2=C(C[C@@H](C(C)(C)O)CC2)N3)C=CC=C1N1C(=O)C2=CC=CC(F)=C2N(C)C1=O	1.2	8.92082
	CC1=C(C2=C(F)C=C(C(N)=O)C3=C2C2=C(C[C@H](C(C)(C)O)CC2)N3)C=CC=C1N1C(=O)C2=CC=CC(F)=C2N(C)C1=O	2.2	8.65758
	CC1=C(C2=C(F)C=C(C(N)=O)C3=C2C2=C(C[C@@H](C(C)(C)O)CC2)N3)C=CC=C1N1C(=O)C2=CC=CC(F)=C2N(C)C1=O	0.54	9.26761
	CC1=CC(C(N)=O)=C2NC3=CC(C(C)(C)O)=CC=C3C2=C1C1=CC=CC(N2C(=O)C3=CC=CC(F)=C3N(C)C2=O)=C1C	0.66	9.18046
	CC1=C(C2=C(F)C=C(C(N)=O)C3=C2C2=CC=C(C(C)(C)O)C=C2N3)C=CC=C1N1C(=O)C=C2C(Cl)=CC=CN2C1=O	0.22	9.65758
	CC1=C(C2=C(F)C=C(C(N)=O)C3=C2C2=CC=C(C(C)(C)O)C=C2N3)C=CC=C1N1C(=O)C=C2C(Cl)=CC=CN2C1=O	0.19	9.72125
	CC1=C(C2=C(Cl)C=C(C(N)=O)C3=C2C2=CC=C(C(C)(C)O)C=C2N3)C=CC=C1N1C(=O)C=C2C(Cl)=CC=CN2C1=O	0.55	9.25964
	CC1=C(C2=C(Cl)C=C(C(N)=O)C3=C2C2=CC=C(C(C)(C)O)C=C2N3)C=CC=C1N1C(=O)C=C2C(Cl)=CC=CN2C1=O	0.26	9.58503
	CC1=C(C2=C(Cl)C=C(C(N)=O)C3=C2C2=CC=C(C(C)(C)O)C=C2N3)C=CC=C1N1C(=O)C=C2C(F)=CC=CN2C1=O	0.85	9.07058
	CC1=C(C2=C(Cl)C=C(C(N)=O)C3=C2C2=CC=C(C(C)(C)O)C=C2N3)C=CC=C1N1C(=O)C=C2C(F)=CC=CN2C1=O	0.25	9.60206
	CC1=C(C2=C(Cl)C=C(C(N)=O)C3=C2C2=CC=C(C(C)(C)O)C=C2N3)C=CC=C1N1C(=O)C=C2C(F)=CC=CN2C1=O	0.28	9.55284
	COC1=CC=CN2C(=O)N(C3=CC=CC(C4=C(Cl)C=C(C(N)=O)C5=C4C4=CC=C(C(C)(C)O)C=C4N5)=C3C)C(=O)C=C12	0.91	9.04096
	CC1=C(C2=C(Cl)C=C(C(N)=O)C3=C2C2=CC=C(C(C)(C)O)C=C2N3)C=CC=C1N1C(=O)C=C2SC=CN2C1=O	0.34	9.46852
	CC1=C(C2=C(Cl)C=C(C(N)=O)C3=C2C2=CC=C(C(C)(C)O)C=C2N3)C=CC=C1N1C(=O)C=C2SC=CN2C1=O	0.31	9.50864
	CC1=C(C2=C(F)C=C(C(N)=O)C3=C2C2=CC=C(C(C)(C)O)C=C2N3)C=CC=C1N1C(=O)C=C2C(F)=CC=CN2C1=O	0.46	9.33724
	CC1=C(C2=C(F)C=C(C(N)=O)C3=C2C2=CC=C(C(C)(C)O)C=C2N3)C=CC=C1N1C(=O)C=C2C(F)=CC=CN2C1=O	0.2	9.69897
	CN1C(=O)N(C2=CC=CC(C3=C(Cl)C=C(C(N)=O)C4=C3C3=CC=C(C(C)(C)O)C=C3N4)=C2Cl)C(=O)C2=CC=CC=C21	2	8.69897
	CN1C(=O)N(C2=CC=CC(C3=C(Cl)C=C(C(N)=O)C4=C3C3=CC=C(C(C)(C)O)C=C3N4)=C2Cl)C(=O)C2=CC=CC=C21	0.47	9.3279
	CN1C(=O)N(C2=CC=CC(C3=C(Cl)C=C(C(N)=O)C4=C3C3=CC=C(C(C)(C)O)C=C3N4)=C2Cl)C(=O)C2=CC=CC(F)=C21	4.7	8.3279
	CN1C(=O)N(C2=CC=CC(C3=C(Cl)C=C(C(N)=O)C4=C3C3=CC=C(C(C)(C)O)C=C3N4)=C2Cl)C(=O)C2=CC=CC(F)=C21	0.45	9.34679
	CN1C(=O)N(C2=CC=CC(C3=C(F)C=C(C(N)=O)C4=C3C3=CC=C(C(C)(C)O)C=C3N4)=C2Cl)C(=O)C2=CC=CC(F)=C21	1.5	8.82391
	CC(C)(O)C1=CC=C2C(=C1)NC1=C(C(N)=O)C=C(Cl)C(C3=CC=CC(N4C(=O)NC5=C(F)C=CC=C5C4=O)=C3Cl)=C12	0.35	9.45593
	CC1=C(C2=C(Cl)C=C(C(N)=O)C3=C2C2=CC=C(C(C)(C)O)C=C2N3)C=CC=C1N1C(=O)NC2=C(F)C=C(F)C=C2C1=O	0.33	9.48149
	CC1=C(C2=C(F)C=C(C(N)=O)C3=C2C2=CC=C(C(C)(C)O)C=C2N3)C=CC=C1N1C(=O)NC2=C(F)C=C(F)C=C2C1=O	0.77	9.11351
	CC1=C(C2=C(F)C=C(C(N)=O)C3=C2C2=CC=C(C(C)(C)O)C=C2N3)C=CC=C1N1C(=O)NC2=C(F)C=C(F)C=C2C1=O	0.32	9.49485
	CC1=C(C2=C(F)C=C(C(N)=O)C3=C2C2=CC=C(C(C)(C)O)C=C2N3)C=CC=C1N1C(=O)NC2=CC(F)=CC=C2C1=O	0.3	9.52288
	CC1=C(C2=C(F)C=C(C(N)=O)C3=C2C2=CC=C(C(C)(C)O)C=C2N3)C=CC=C1N1C(=O)C2=CC=CC(F)=C2N(C)C1=O	0.48	9.31876
	CC1=C(C2=C(F)C=C(C(N)=O)C3=C2C2=CC=C(C(C)(C)O)C=C2N3)C=CC=C1N1C(=O)NC2=C(Cl)C=CC=C2C1=O	1.1	8.95861
	CC1=C(C2=C(F)C=C(C(N)=O)C3=C2C2=CC=C(C(C)(C)O)C=C2N3)C=CC=C1N1C(=O)NC2=C(Cl)C=CC=C2C1=O	0.35	9.45593
	CC1=C(C2=C(Cl)C=C(C(N)=O)C3=C2C2=C(C[C@@H](C(C)(C)O)CC2)N3)C=CC=C1N1C(=O)NC2=C(F)C=CC=C2C1=O	0.26	9.58503
	CC1=C(C2=C(Cl)C=C(C(N)=O)C3=C2C2=C(C[C@@H](C(C)(C)O)CC2)N3)C=CC=C1N1C(=O)NC2=C(F)C=CC=C2C1=O	0.62	9.20761
	CC1=C(C2=C(Cl)C=C(C(N)=O)C3=C2C2=C(C[C@@H](C(C)(C)O)CC2)N3)C=CC=C1N1C(=O)NC2=C(F)C=C(F)C=C2C1=O	0.25	9.60206
	CC1=C(C2=C(Cl)C=C(C(N)=O)C3=C2C2=C(C[C@@H](C(C)(C)O)CC2)N3)C=CC=C1N1C(=O)C2=CC(F)=CC(F)=C2N(C)C1=O	0.84	9.07572
	CC1=C(C2=C(F)C=C(C(N)=O)C3=C2C2=C(C[C@@H](C(C)(C)O)CC2)N3)C=CC=C1N1C(=O)NC2=C(F)C=CC=C2C1=O	0.9	9.04576
	CN1C(=O)N(C2=CC=CC(C3=C(F)C=C(C(N)=O)C4=C3C3=CC=C(C(C)(C)O)C=C3N4)=C2Cl)C(=O)C2=CC=CC(F)=C21	0.18	9.74473
	CN1C(=O)N(C2=CC=CC(C3=C(F)C=C(C(N)=O)C4=C3C3=CC=C(C(C)(C)O)C=C3N4)=C2Cl)C(=O)C2=CC=CC(F)=C21	1.4	8.85387
	CN1C(=O)N(C2=CC=CC(C3=C(F)C=C(C(N)=O)C4=C3C3=CC=C(C(C)(C)O)C=C3N4)=C2Cl)C(=O)C2=CC=CC(F)=C21	0.41	9.38722
	CC1=C(C2=C(F)C=C(C(N)=O)C3=C2C2=C(C[C@@H](C(C)(C)O)CC2)N3)C=CC=C1N1C(=O)NC2=C(Cl)C=CC=C2C1=O	0.45	9.34679
	CC1=C(C2=C(F)C=C(C(N)=O)C3=C2C2=C(C[C@@H](C(C)(C)O)CC2)N3)C=CC=C1N1C(=O)C=C2C(Cl)=CC=CN2C1=O	0.34	9.46852
	CC1=C(C2=C(F)C=C(C(N)=O)C3=C2C2=C(C[C@@H](C(C)(C)O)CC2)N3)C=CC=C1N1C(=O)C=C2C(Cl)=CC=CN2C1=O	0.46	9.33724
	CC1=CC(C(N)=O)=C2NC3=CC(C(C)(C)O)=CC=C3C2=C1C1=CC=CC(N2C(=O)NC3=C(F)C=CC=C3C2=O)=C1Cl	0.34	9.46852
	CC1=C(C2=C(F)C=C(C(N)=O)C3=C2C2=C(C[C@H](C(C)(C)O)CC2)N3)C=CC=C1N1C(=O)NC2=C(F)C=CC=C2C1=O	0.49	9.3098
	CC1=C(C2=C(F)C=C(C(N)=O)C3=C2C2=C(C[C@@H](C(C)(C)O)CC2)N3)C=CC=C1N1C(=O)C=C2C(F)=CC=CN2C1=O	0.56	9.25181
	CC1=C(C2=C(F)C=C(C(N)=O)C3=C2C2=C(C[C@@H](C(C)(C)O)CC2)N3)C=CC=C1N1C(=O)C=C2C(F)=CC=CN2C1=O	0.84	9.07572
	CC1=C(C2=C(F)C=C(C(N)=O)C3=C2C2=CC=C(CCO)C=C2N3)C=CC=C1N1C(=O)C=C2C(F)=CC=CN2C1=O	0.59	9.22915
	CC1=CC(C(N)=O)=C2NC3=CC(C(C)(C)O)=CC=C3C2=C1C1=CC=CC(N2C(=O)C=C3C(Cl)=CC=CN3C2=O)=C1C	0.41	9.38722
	CC1=C(C2=C(C#N)C=C(C(N)=O)C3=C2C2=CC=C(C(C)(C)O)C=C2N3)C=CC=C1N1C(=O)C=C2C(Cl)=CC=CN2C1=O	0.49	9.3098
	CC1=C(C2=C(F)C=C(C(N)=O)C3=C2C2=CC=C(C(C)(C)O)C=C2N3)C=CC=C1N1C(=O)NC2=C(F)C=C(F)C=C2C1=O	0.26	9.58503
	CC1=C(C2=C(F)C=C(C(N)=O)C3=C2C2=CC=C(C(C)(C)O)C=C2N3)C=CC=C1N1C(=O)C2=CC=CC(F)=C2N(C)C1=O	0.79	9.10237
	CC1=C(C2=CC=C(C(N)=O)C3=C2C2=CC=C(C(C)(C)O)C=C2N3)C=CC=C1N1C=NC2=CC=CC=C2C1=O	2.6	8.58503
	CC1=NC(C(N)=O)=C2NC3=CC(C(C)(C)O)=CC=C3C2=C1C1=CC=CC(N2C=NC3=CC=CC=C3C2=O)=C1C	6.9	8.16115
	NC(=O)C1=C(NC2=CC=CC=N2)SC(N2CCC[C@@H](NC(=O)N3CC4=CC=CC=C4C3)C2)=N1	254.3	6.59465
	NC(=O)C1=C(NC2=CC=CC=N2)SC(N2CCC[C@@H](NC(=O)N3CC4=CC=C(Cl)C=C4C3)C2)=N1	7735.2	5.11153
	CC(C)(C)OC(=O)N[C@@H]1CCCN(C2=NC(C(N)=O)=C(NC3=CC=CC=N3)S2)C1	1214.6	5.91557
	CC(C)(C)C1=CC=C(C(=O)N[C@@H]2CCCN(C3=NC(C(N)=O)=C(NC4=CC=CC=N4)S3)C2)C=N1	1728.8	5.76226
	NC(=O)C1=C(NC2=CC=CC=N2)SC(N2CCC[C@@H](NC(=O)CC3=CC=CC=C3)C2)=N1	6236	5.20509
	CC1=CC=CC(CC(=O)N[C@@H]2CCCN(C3=NC(C(N)=O)=C(NC4=CC=CC=N4)S3)C2)=C1	7506.4	5.12457
	CC(C)(C)C1=CC=C(C(=O)N[C@@H]2CCCN(C3=NC(C(N)=O)=C(NC4=CC=CC=N4)S3)C2)C=C1	469.9	6.32799
	CS(=O)(=O)N[C@@H]1CCCN(C2=NC(C(N)=O)=C(NC3=CC=CC=N3)S2)C1	5065.1	5.29541
	NC(=O)C1=C(NC2=CC=CC=N2)SC(N2CCC[C@@H](NS(=O)(=O)C3=CC=CC=C3)C2)=N1	1614.8	5.79188
	CC(C)S(=O)(=O)N[C@@H]1CCCN(C2=NC(C(N)=O)=C(NC3=CC=CC=N3)S2)C1	5803.8	5.23629
	NC(=O)C1=C(NC2=CC=CC=N2)SC(N2CCC[C@@H](NC(=O)CNC3=CC=CC(Cl)=C3)C2)=N1	5368.6	5.27014
	CC(=O)N[C@@H]1CCCN(C2=NC(C(N)=O)=C(NC3=CC=CC=N3)S2)C1	6027.1	5.21989
	CN1N=CC2=C1CCCC2(O)C1=NC(C2=CC=C(C(=O)NC3=CC(C(F)(F)F)=CC=N3)C=C2)=C2C(N)=NC=CN12	7.2	8.14267
	CN1N=CC2=C1CCC[C@@]2(O)C1=NC(C2=CC=C(C(=O)NC3=CC(C(F)(F)F)=CC=N3)C=C2)=C2C(N)=NC=CN12	0.33	9.48149
	CN1N=CC2=C1CCC[C@]2(O)C1=NC(C2=CC=C(C(=O)NC3=CC(C(F)(F)F)=CC=N3)C=C2)=C2C(N)=NC=CN12	2	8.69897
	CCN1N=CC2=C1CCCC2(O)C1=NC(C2=CC=C(C(=O)NC3=CC(C(F)(F)F)=CC=N3)C=C2)=C2C(N)=NC=CN12	12.04	7.91937
	NC1=NC=NC2=C1C(C1=CC=C(C(=O)NC3=CC(C(F)(F)F)=CC=N3)C=C1)=NN2[C@@H]1CCCC2=C1C=NN2	0.52	9.284
	NC1=NC=NC2=C1C(C1=CC=C(C(=O)NC3=CC(C(F)(F)F)=CC=N3)C=C1)=NN2[C@H]1CCCC2=C1C=NN2	60	7.22185
	CN1N=CC2=C1CCC[C@H]2N1N=C(C2=CC=C(C(=O)NC3=CC(C(F)(F)F)=CC=N3)C=C2)C2=C(N)N=CN=C21	5.9	8.22915
	CN1C=C2C(=N1)CCC[C@H]2N1N=C(C2=CC=C(C(=O)NC3=CC(C(F)(F)F)=CC=N3)C=C2)C2=C(N)N=CN=C21	3.2	8.49485
	CN1N=CC2=C1CCC[C@@H]2N1N=C(C2=CC=C(C(=O)NC3=CC(C(F)(F)F)=CC=N3)C=C2)C2=C(N)N=CN=C21	2.7	8.56864
	CN1C=C2C(=N1)CCC[C@@H]2N1N=C(C2=CC=C(C(=O)NC3=CC(C(F)(F)F)=CC=N3)C=C2)C2=C(N)N=CN=C21	83	7.08092
	CCN1N=CC2=C1CCC[C@H]2N1N=C(C2=CC=C(C(=O)NC3=CC(C(F)(F)F)=CC=N3)C=C2)C2=C(N)N=CN=C21	3.2	8.49485
	CCN1C=C2C(=N1)CCC[C@H]2N1N=C(C2=CC=C(C(=O)NC3=CC(C(F)(F)F)=CC=N3)C=C2)C2=C(N)N=CN=C21	13	7.88606
	CCN1N=CC2=C1CCC[C@@H]2N1N=C(C2=CC=C(C(=O)NC3=CC(C(F)(F)F)=CC=N3)C=C2)C2=C(N)N=CN=C21	5.9	8.22915
	CCN1C=C2C(=N1)CCC[C@@H]2N1N=C(C2=CC=C(C(=O)NC3=CC(C(F)(F)F)=CC=N3)C=C2)C2=C(N)N=CN=C21	54	7.26761
	NC1=NC=NC2=C1C(C1=CC=C(C(=O)NC3=CC(C(F)(F)F)=CC=N3)C=C1)=NN2[C@@H]1CCCC2=C1C=NN2CCO	1.1	8.95861
	NC1=NC=NC2=C1C(C1=CC=C(C(=O)NC3=CC(C(F)(F)F)=CC=N3)C=C1)=NN2[C@@H]1CCCC2=NN(CCO)C=C21	0.45	9.34679
	NC1=NC=NC2=C1C(C1=CC=C(C(=O)NC3=CC(C(F)(F)F)=CC=N3)C=C1)=NN2[C@H]1CCCC2=C1C=NN2CCO	2.1	8.67778
	NC1=NC=NC2=C1C(C1=CC=C(C(=O)NC3=CC(C(F)(F)F)=CC=N3)C=C1)=NN2[C@H]1CCCC2=NN(CCO)C=C21	1.3	8.88606
	NC1=NC=CN2C([C@@H]3CCCN4C(C5CC5)=NN=C34)=NC(C3=CC=C(C(=O)NC4=CC(C(F)(F)F)=CC=N4)C=C3)=C12	67	7.17393
	NC1=NC=CN2C([C@H]3CCCN4C(C5CC5)=NN=C34)=NC(C3=CC=C(C(=O)NC4=CC(C(F)(F)F)=CC=N4)C=C3)=C12	56	7.25181
	NC1=NC=CN2C([C@H]3CCN4C(=NN=C4C(F)(F)F)C3)=NC(C3=CC=C(C(=O)NC4=CC(C(F)(F)F)=CC=N4)C=C3)=C12	0.81	9.09151
	NC1=NC=CN2C([C@@H]3CCN4C(=NN=C4C(F)(F)F)C3)=NC(C3=CC=C(C(=O)NC4=CC(C(F)(F)F)=CC=N4)C=C3)=C12	11	7.95861
	CN1N=CC2=C1CCC[C@H]2C1=NC(C2=CC=C(C(=O)NC3=CC(C(F)(F)F)=CC=N3)C=C2)=C2C(N)=NC=CN12	1000	6
	CN1N=CC2=C1CCC[C@@H]2C1=NC(C2=CC=C(C(=O)NC3=CC(C(F)(F)F)=CC=N3)C=C2)=C2C(N)=NC=CN12	740	6.13077
	CC(C)OC1=CC=NC(NC(=O)C2=CC=C(C3=C4C(N)=NC=CN4C(N4CCN5C(=NN=C5C(F)(F)F)C4)=N3)C=C2)=C1	43	7.36653
	CC(C)(C)C1=CC=C(C(=O)NC2CCCC(NC3=NC=NC4=C3N=CN4)C2)C=C1	9572.72	5.01896
	O=C(NCC1=CC(Cl)=CC=C1)C1CCCC(NC2=NC=NC3=C2N=CN3)C1	100000	4
	CN1C=C(NC2=NC(NC3CCCCC3)=C3N=CNC3=N2)C=N1	2821.72	5.54949
	CC1CCCC(NC2=NC(NC3=CN(C)N=C3)=NC3=C2N=CN3)C1	40626.4	4.39119
	CN1C=C(NC2=NC(NC3CCCC(NC(=O)C4=CC=C(C(C)(C)C)C=C4)C3)=C3N=CNC3=N2)C=N1	56.94	7.24458
	O=C(NC1CCCC(NC2=NC=NC3=C2N=CN3)C1)C1=CC=CC=C1	45.32	7.34371
	CC(C)(C)OC(=O)NC1CCCC(C(=O)O)C1	109	6.96257
	NC(=O)C1=C2NCCC(C3=CC=CC(N)=C3)N2N=C1C1=CC=C(OC2=CC=CC=C2)C=C1	360	6.4437
	NC(=O)C1=C2NCC[C@H](C3=CC=CC(N)=C3)N2N=C1C1=CC=C(OC2=CC=CC=C2)C=C1	270	6.56864
	NC(=O)C1=C2NCC[C@@H](C3=CC=CC(N)=C3)N2N=C1C1=CC=C(OC2=CC=CC=C2)C=C1	210	6.67778
	C=CC(=O)NC1=CC(C2CCNC3=C(C(N)=O)C(C4=CC=C(OC5=CC=CC=C5)C=C4)=NN32)=CC=C1	3.6	8.4437
	C=CC(=O)NC1=CC([C@H]2CCNC3=C(C(N)=O)C(C4=CC=C(OC5=CC=CC=C5)C=C4)=NN32)=CC=C1	2.5	8.60206
	C=CC(=O)NC1=CC([C@@H]2CCNC3=C(C(N)=O)C(C4=CC=C(OC5=CC=CC=C5)C=C4)=NN32)=CC=C1	1.7	8.76955
	CCC(=O)NC1=CC=CC(C2CCNC3=C(C(N)=O)C(C4=CC=C(OC5=CC=CC=C5)C=C4)=NN32)=C1	26	7.58503
	NC(=O)C1=C2NCCC(C3=CC=CC=C3N)N2N=C1C1=CC=C(OC2=CC=CC=C2)C=C1	200	6.69897
	C=CC(=O)NC1=CC=CC=C1C1CCNC2=C(C(N)=O)C(C3=CC=C(OC4=CC=CC=C4)C=C3)=NN21	0.71	9.14874
	C=CC(=O)NC1=CC=CC=C1[C@H]1CCNC2=C(C(N)=O)C(C3=CC=C(OC4=CC=CC=C4)C=C3)=NN21	0.4	9.39794
	C=CC(=O)NC1=CC=CC=C1[C@@H]1CCNC2=C(C(N)=O)C(C3=CC=C(OC4=CC=CC=C4)C=C3)=NN21	120	6.92082
	C=CC(=O)NC1=CC(C2=CC=NC3=C(C(N)=O)C(C4=CC=C(OC5=CC=CC=C5)C=C4)=NN23)=CC=C1	860	6.0655
	NC(=O)C1=C2NCCC(C3=CC=CC=C3N)N2N=C1C1=CC=C(OCC2=CC=CC=C2)C=C1	3700	5.4318
	C=CC(=O)NC1=CC=CC=C1C1CCNC2=C(C(N)=O)C(C3=CC=C(OCC4=CC=CC=C4)C=C3)=NN21	1.5	8.82391
	C=CC(=O)NC1=CC=CC=C1[C@H]1CCNC2=C(C(N)=O)C(C3=CC=C(OCC4=CC=CC=C4)C=C3)=NN21	0.51	9.29243
	C=CC(=O)NC1=CC=CC=C1[C@@H]1CCNC2=C(C(N)=O)C(C3=CC=C(OCC4=CC=CC=C4)C=C3)=NN21	42	7.37675
	NC(=O)C1=C2NCCC(C3=CC=CC=C3N)N2N=C1C1=CC=C(OC2=CC=C(F)C=C2)C=C1	4500	5.34679
	C=CC(=O)NC1=CC=CC=C1C1CCNC2=C(C(N)=O)C(C3=CC=C(OC4=CC=C(F)C=C4)C=C3)=NN21	1.7	8.76955
	CNC1=CC=CC=C1C1CCNC2=C(C(N)=O)C(C3=CC=C(OC4=CC=CC=C4)C=C3)=NN21	1000	6
	C=CC(=O)N(C)C1=CC=CC=C1C1CCNC2=C(C(N)=O)C(C3=CC=C(OC4=CC=CC=C4)C=C3)=NN21	4.7	8.3279
	CNC1=CC=CC=C1C1CCNC2=C(C(N)=O)C(C3=CC=C(OC4=CC=C(F)C=C4)C=C3)=NN21	2700	5.56864
	C=CC(=O)N(C)C1=CC=CC=C1C1CCNC2=C(C(N)=O)C(C3=CC=C(OC4=CC=C(F)C=C4)C=C3)=NN21	19	7.72125
	C=CC(=O)NC1=CC=CC=C1C1CCNC2=C(C(N)=O)C(C3=CC=C(OC4CCCC4)C=C3)=NN21	1.3	8.88606
	NC(=O)C1=C2NCCC(C3=CC=CC=C3N)N2N=C1C1=CC=C(OCC2CC2)C=C1	5300	5.27572
	C=CC(=O)NC1=CC=CC=C1C1CCNC2=C(C(N)=O)C(C3=CC=C(OCC4CC4)C=C3)=NN21	1.6	8.79588
	C=CC(=O)NC1=CC=CC=C1[C@H]1CCNC2=C(C(N)=O)C(C3=CC=C(OCC4CC4)C=C3)=NN21	1.2	8.92082
	C=CC(=O)NC1=CC=CC=C1[C@@H]1CCNC2=C(C(N)=O)C(C3=CC=C(OCC4CC4)C=C3)=NN21	110	6.95861
	C=CC(=O)NC1=CC=CC=C1C1CCNC2=C(C(N)=O)C(C3=CC=C(OCCOC)C=C3)=NN21	2.7	8.56864
	NC(=O)C1=C2NCCC(C3=CC=CC=C3N)N2N=C1C1=CC=C(OC2CCOCC2)C=C1	3200	5.49485
	C=CC(=O)NC1=CC=CC=C1C1CCNC2=C(C(N)=O)C(C3=CC=C(OC4CCOCC4)C=C3)=NN21	39	7.40894
	CC(C)(C)OC(=O)N1CCC(C2CCNC3=C(C(N)=O)C(C4=CC=C(OC5=CC=CC=C5)C=C4)=NN32)CC1	3100	5.50864
	NC(=O)C1=C2NCCC(C3CCNCC3)N2N=C1C1=CC=C(OC2=CC=CC=C2)C=C1	1700	5.76955
	C=CC(=O)N1CCC(C2CCNC3=C(C(N)=O)C(C4=CC=C(OC5=CC=CC=C5)C=C4)=NN32)CC1	1	9
	C=CC(=O)N1CCC([C@H]2CCNC3=C(C(N)=O)C(C4=CC=C(OC5=CC=CC=C5)C=C4)=NN32)CC1	0.33	9.48149
	C=CC(=O)N1CCC([C@@H]2CCNC3=C(C(N)=O)C(C4=CC=C(OC5=CC=CC=C5)C=C4)=NN32)CC1	2	8.69897
	NC(=O)C1=C2NCCC(C3CNC3)N2N=C1C1=CC=C(OC2=CC=CC=C2)C=C1	3400	5.46852
	C=CC(=O)N1CC(C2CCNC3=C(C(N)=O)C(C4=CC=C(OC5=CC=CC=C5)C=C4)=NN32)C1	0.48	9.31876
	C=CC(=O)N1CC([C@H]2CCNC3=C(C(N)=O)C(C4=CC=C(OC5=CC=CC=C5)C=C4)=NN32)C1	0.43	9.36653
	C=CC(=O)N1CC([C@@H]2CCNC3=C(C(N)=O)C(C4=CC=C(OC5=CC=CC=C5)C=C4)=NN32)C1	1.3	8.88606
	C=CC(=O)N1CCC2C(CNC3=C(C(N)=O)C(C4=CC=C(OC5=CC=CC=C5)C=C4)=NN32)C1	1	9
	C=CC(=O)N1CC[C@@H]2[C@H](CNC3=C(C(N)=O)C(C4=CC=C(OC5=CC=CC=C5)C=C4)=NN32)C1	0.66	9.18046
	C=CC(=O)N1CC[C@H]2[C@@H](CNC3=C(C(N)=O)C(C4=CC=C(OC5=CC=CC=C5)C=C4)=NN32)C1	16	7.79588
	C=CC(=O)N1CC[C@H]2NC3=C(C(N)=O)C(C4=CC=C(OC5=CC=CC=C5)C=C4)=NN3C[C@H]2C1	15	7.82391
	NCC1CCNC2=C(C(N)=O)C(C3=CC=C(OC4=CC=CC=C4)C=C3)=NN21	1700	5.76955
	C=CC(=O)NC[C@H]1CCNC2=C(C(N)=O)C(C3=CC=C(OC4=CC=CC=C4)C=C3)=NN21	0.6	9.22185
	C=CC(=O)NC[C@@H]1CCNC2=C(C(N)=O)C(C3=CC=C(OC4=CC=CC=C4)C=C3)=NN21	11	7.95861
	CNCC1CCNC2=C(C(N)=O)C(C3=CC=C(OC4=CC=CC=C4)C=C3)=NN21	1900	5.72125
	C=CC(=O)N(C)CC1CCNC2=C(C(N)=O)C(C3=CC=C(OC4=CC=CC=C4)C=C3)=NN21	1.1	8.95861
	C=CC(=O)NCC1CCNC2=C(C(N)=O)C(C3=CN(CC4=CC=CC=C4)N=C3)=NN21	640	6.19382
	NC(=O)C1=C2NCC3(CCN(CC4=CC=CC=C4)CC3)N2N=C1C1=CC=C(OC2=CC=CC=C2)C=C1	490	6.3098
	NC(=O)C1=C2NCC3(CCNCC3)N2N=C1C1=CC=C(OC2=CC=CC=C2)C=C1	1400	5.85387
	C=CC(=O)N1CCC2(CC1)CNC1=C(C(N)=O)C(C3=CC=C(OC4=CC=CC=C4)C=C3)=NN12	13	7.88606
	NC(=O)C1=C2NCCC3(CCN(CC4=CC=CC=C4)CC3)N2N=C1C1=CC=C(OC2=CC=CC=C2)C=C1	180	6.74473
	NC(=O)C1=C2NCCC3(CCNCC3)N2N=C1C1=CC=C(OC2=CC=CC=C2)C=C1	330	6.48149
	C=CC(=O)N1CCC2(CCNC3=C(C(N)=O)C(C4=CC=C(OC5=CC=CC=C5)C=C4)=NN32)CC1	3	8.52288
	NC(=O)C1=C2NCC3(CN(CC4=CC=CC=C4)C3)N2N=C1C1=CC=C(OC2=CC=CC=C2)C=C1	220	6.65758
	NC(=O)C1=C2NCC3(CNC3)N2N=C1C1=CC=C(OC2=CC=CC=C2)C=C1	510	6.29243
	C=CC(=O)N1CC2(CNC3=C(C(N)=O)C(C4=CC=C(OC5=CC=CC=C5)C=C4)=NN32)C1	5	8.30103
	NC(=O)C1=C2NC(C3=CC=CC(N)=C3)=CN2N=C1C1=CC=C(OC2=CC=CC=C2)C=C1	110	6.95861
	C=CC(=O)NC1=CC(C2=CN3N=C(C4=CC=C(OC5=CC=CC=C5)C=C4)C(C(N)=O)=C3N2)=CC=C1	150	6.82391
	NC(=O)C1=C2NC=C(C3=CC=CC(N)=C3)N2N=C1C1=CC=C(OC2=CC=CC=C2)C=C1	29	7.5376
	C=CC(=O)NC1=CC(C2=CNC3=C(C(N)=O)C(C4=CC=C(OC5=CC=CC=C5)C=C4)=NN23)=CC=C1	2.7	8.56864
	NC(=O)C1=C2NC3=C(CNCC3)N2N=C1C1=CC=C(OC2=CC=CC=C2)C=C1	310	6.50864
	C=CC(=O)N1CCC2=C(C1)N1N=C(C3=CC=C(OC4=CC=CC=C4)C=C3)C(C(N)=O)=C1N2	0.14	9.85387
	NC(=O)C1=C2NC3=C(CN(C(=O)CCCl)CC3)N2N=C1C1=CC=C(OC2=CC=CC=C2)C=C1	7.7	8.11351
	CN(C)C/C=C/C(=O)N1CCC2=C(C1)N1N=C(C3=CC=C(OC4=CC=CC=C4)C=C3)C(C(N)=O)=C1N2	0.19	9.72125
	CC(=O)N1CCC2=C(C1)N1N=C(C3=CC=C(OC4=CC=CC=C4)C=C3)C(C(N)=O)=C1N2	82	7.08619
	N#CCC(=O)N1CCC2=C(C1)N1N=C(C3=CC=C(OC4=CC=CC=C4)C=C3)C(C(N)=O)=C1N2	110	6.95861
	CN(C)CCC(=O)N1CCC2=C(C1)N1N=C(C3=CC=C(OC4=CC=CC=C4)C=C3)C(C(N)=O)=C1N2	37	7.4318
	CC=CC(=O)N1CCC2=C(C1)N1N=C(C3=CC=C(OC4=CC=CC=C4)C=C3)C(C(N)=O)=C1N2	0.43	9.36653
	N#C/C=C\CN1CCC2=C(C1)N1N=C(C3=CC=C(OC4=CC=CC=C4)C=C3)C(C(N)=O)=C1N2	43	7.36653
	N#C/C=C/CN1CCC2=C(C1)N1N=C(C3=CC=C(OC4=CC=CC=C4)C=C3)C(C(N)=O)=C1N2	40	7.39794
	NC(=O)C1=C2NC3=CN=CC=C3N2N=C1C1=CC=C(OC2=CC=CC=C2)C=C1	140	6.85387
	NC(=O)C1=C2NC3=C(CCNC3)N2N=C1C1=CC=C(OC2=CC=CC=C2)C=C1	240	6.61979
	C=CC(=O)N1CCC2=C(C1)NC1=C(C(N)=O)C(C3=CC=C(OC4=CC=CC=C4)C=C3)=NN21	0.18	9.74473
	CN(C)C/C=C/C(=O)N1CCC2=C(C1)NC1=C(C(N)=O)C(C3=CC=C(OC4=CC=CC=C4)C=C3)=NN21	0.17	9.76955
	NC(=O)C1=C2NC3=CC=C([N+](=O)[O-])C=C3N2N=C1C1=CC=C(OC2=CC=CC=C2)C=C1	320	6.49485
	NC(=O)C1=C2NC3=CC=C(N)C=C3N2N=C1C1=CC=C(OC2=CC=CC=C2)C=C1	14	7.85387
	C=CC(=O)NC1=CC=C2NC3=C(C(N)=O)C(C4=CC=C(OC5=CC=CC=C5)C=C4)=NN3C2=C1	0.32	9.49485
	NC(=O)C1=C2NCC3=CC=C(N)C=C3N2N=C1C1=CC=C(OC2=CC=CC=C2)C=C1	190	6.72125
	C=CC(=O)NC1=CC=C2CNC3=C(C(N)=O)C(C4=CC=C(OC5=CC=CC=C5)C=C4)=NN3C2=C1	7.8	8.10791
	NC(=O)C1=C2NCCC3=CC([N+](=O)[O-])=CC=C3N2N=C1C1=CC=C(OC2=CC=CC=C2)C=C1	19	7.72125
	NC(=O)C1=C2NCCC3=CC(N)=CC=C3N2N=C1C1=CC=C(OC2=CC=CC=C2)C=C1	55	7.25964
	C=CC(=O)NC1=CC=C2C(=C1)CCCC1=C(C(N)=O)C(C3=CC=C(OC4=CC=CC=C4)C=C3)=NN21	4.1	8.38722
	NC(=O)C1=C2NC(=O)CC3=CC(N)=CC=C3N2N=C1C1=CC=C(OC2=CC=CC=C2)C=C1	240	6.61979
	C=CC(=O)NC1=CC=C2C(=C1)CC(=O)NC1=C(C(N)=O)C(C3=CC=C(OC4=CC=CC=C4)C=C3)=NN21	41	7.38722
	NC(=O)C1=C2NC(=O)C3=CC([N+](=O)[O-])=CC=C3N2N=C1C1=CC=C(OC2=CC=CC=C2)C=C1	5500	5.25964
	NC(=O)C1=C2NC(=O)C3=CC(N)=CC=C3N2N=C1C1=CC=C(OC2=CC=CC=C2)C=C1	480	6.31876
	C=CC(=O)NC1=CC=C2C(=C1)C(=O)NC1=C(C(N)=O)C(C3=CC=C(OC4=CC=CC=C4)C=C3)=NN12	21	7.67778
	NC(=O)C1=C2NC(=O)C3=CC=C(N)C=C3N2N=C1C1=CC=C(OC2=CC=CC=C2)C=C1	50	7.30103
	C=CC(=O)N1CCC(C2=CC(=O)NC3=C(C(N)=O)C(C4=CC=C(OC5=CC=CC=C5)C=C4)=NN23)CC1	5900	5.22915
	NC(=O)C1=C2NC(=O)C3(CCNCC3)N2N=C1C1=CC=C(OC2=CC=CC=C2)C=C1	3100	5.50864
	C=CC(=O)N1CCC2(CC1)C(=O)NC1=C(C(N)=O)C(C3=CC=C(OC4=CC=CC=C4)C=C3)=NN12	130	6.88606
	NC(=O)C1=C2NCC(N)CN2N=C1C1=CC=C(OC2=CC=CC=C2)C=C1	2900	5.5376
	C=CC(=O)NC1CNC2=C(C(N)=O)C(C3=CC=C(OC4=CC=CC=C4)C=C3)=NN2C1	32	7.49485
	C=CC(=O)NCC1CNC2=C(C(N)=O)C(C3=CC=C(OC4=CC=CC=C4)C=C3)=NN2C1	2.2	8.65758
	NC(=O)C1=C2NCC3(CNC3)CN2N=C1C1=CC=C(OC2=CC=CC=C2)C=C1	2000	5.69897
	C=CC(=O)N1CC2(CNC3=C(C(N)=O)C(C4=CC=C(OC5=CC=CC=C5)C=C4)=NN3C2)C1	16	7.79588
	NC(=O)C1=C2NCC(C3=CC=CC(N)=C3)CN2N=C1C1=CC=C(OC2=CC=CC=C2)C=C1	1900	5.72125
	CN(C)CCOC1=CC=CC(C2CNC3=C(C(N)=O)C(C4=CC=C(OC5=CC=CC=C5)C=C4)=NN3C2)=C1	1900	5.72125
	CN(C)C/C=C/C(=O)NC1=CC=CC=C1C1CCNC2=C(C(N)=O)C(C3=CC=C(OC4=CC=CC=C4)C=C3)=NN21	1.1	8.95861
	COC1=CC=C(C2=NN3C(=C2C(N)=O)NCCC3C2=CC=CC=C2N)C=C1	1500	5.82391
	C=CC(=O)NC1=CC=CC=C1C1CCNC2=C(C(N)=O)C(C3=CC=C(OC)C=C3)=NN21	1.9	8.72125
	NC(=O)C1=C2NCCC(C3=CC(N)=CC=C3Cl)N2N=C1C1=CC=C(OC2=CC=CC=C2)C=C1	470	6.3279
	C=CC(=O)NC1=CC=C(Cl)C(C2CCNC3=C(C(N)=O)C(C4=CC=C(OC5=CC=CC=C5)C=C4)=NN32)=C1	30	7.52288
	C=CC(=O)NC1=CC(C2CCNC3=C(C(N)=O)C(C4=CC=C(OC5=CC=CC=C5)C=C4)=NN32)=CC=C1Cl	1.1	8.95861
	NC(=O)C1=C2NCCC(C3=CC=C(N)C=C3)N2N=C1C1=CC=C(OC2=CC=CC=C2)C=C1	77	7.11351
	C=CC(=O)NC1=CC=C(C2CCNC3=C(C(N)=O)C(C4=CC=C(OC5=CC=CC=C5)C=C4)=NN32)C=C1	9.5	8.02228
	C=CC(=O)NCC1CCNC2=C(C(N)=O)C(C3=CC=C(OC4=CC=CC=C4)C=C3)=NN21	0.9	9.04576
	NC(=O)C1=C2NCCC(C3=CC=NC=C3)N2N=C1C1=CC=C(OC2=CC=CC=C2)C=C1	260	6.58503
	NC(=O)C1=C2NCCC(C3=CC=CN=C3)N2N=C1C1=CC=C(OC2=CC=CC=C2)C=C1	550	6.25964
	NC(=O)C1=C2NCCC(C3=CC=CC=N3)N2N=C1C1=CC=C(OC2=CC=CC=C2)C=C1	830	6.08092
	C=CC(=O)N1CCCC1C1CCNC2=C(C(N)=O)C(C3=CC=C(OC4=CC=CC=C4)C=C3)=NN21	1.1	8.95861
	C=CC(=O)N1CC(C2CCNC3=C(C(N)=O)C(C4=CC=C(OCC5=CC=CC=C5)C=C4)=NN32)C1	2.6	8.58503
	C=CC(=O)N1CC(C2CCNC3=C(C(N)=O)C(C4=CC=C(OCC5=CC=CC=N5)C=C4)=NN32)C1	18	7.74473
	C=CC(=O)N1CC(C2CCNC3=C(C(N)=O)C(C4=CC=C(OC5=CC=C(Cl)C=C5)C=C4)=NN32)C1	1.4	8.85387
	C=CC(=O)N1CC(C2CCNC3=C(C(N)=O)C(C4=CC=C(OC5=CC=CC(Cl)=C5)C=C4)=NN32)C1	0.48	9.31876
	C=CC(=O)NC1(C2CCNC3=C(C(N)=O)C(C4=CC=C(OC5=CC=CC=C5)C=C4)=NN32)CC1	3.5	8.45593
	C=CC(=O)NC(C)(C)C1CCNC2=C(C(N)=O)C(C3=CC=C(OC4=CC=CC=C4)C=C3)=NN21	41	7.38722
	NCC1CCNC2=C(C(N)=O)C(C3=CC=C(OCC4=CC=CC=C4)C=C3)=NN21	3000	5.52288
	C=CC(=O)NCC1CCNC2=C(C(N)=O)C(C3=CC=C(OCC4=CC=CC=C4)C=C3)=NN21	24	7.61979
	C=CC(=O)NCC1CCNC2=C(C(N)=O)C(C3=CC=C(OCC4CC4)C=C3)=NN21	94	7.02687
	CC(C)(C)OC(=O)N1C[C@@H]2CNC3=C(C(N)=O)C(C4=CC=C(OC5=CC=CC=C5)C=C4)=NN3[C@H]2C1	6000	5.22185
	NC(=O)C1=C2NC[C@@H]3CNC[C@@H]3N2N=C1C1=CC=C(OC2=CC=CC=C2)C=C1	8200	5.08619
	C=CC(=O)N1C[C@H]2CNC3=C(C(N)=O)C(C4=CC=C(OC5=CC=CC=C5)C=C4)=NN3[C@H]2C1	1	9
	C=CC(=O)N1CCC(C2=CN3N=C(C4=CC=C(OC5=CC=CC=C5)C=C4)C(C(N)=O)=C3N2)C1	34	7.46852
	NC(=O)C1=C2NCCC3(CNC3)N2N=C1C1=CC=C(OC2=CC=CC=C2)C=C1	410	6.38722
	C=CC(=O)N1CC(C2CCNC3=C(C(N)=O)C(C4=CC=C(OC5=CC=CC=C5)C=C4)=NN32)C1	40	7.39794
	NC(=O)C1=C2NC3=C(CCNCC3)N2N=C1C1=CC=C(OC2=CC=CC=C2)C=C1	180	6.74473
	C=CC(=O)N1CCC2=C(CC1)N1N=C(C3=CC=C(OC4=CC=CC=C4)C=C3)C(C(N)=O)=C1N2	0.36	9.4437
	CN(C)C/C=C/C(=O)N1CCC2=C(CC1)N1N=C(C3=CC=C(OC4=CC=CC=C4)C=C3)C(C(N)=O)=C1N2	0.78	9.10791
	C=CC(=O)N1CCCC2=C(C1)N1N=C(C3=CC=C(OC4=CC=CC=C4)C=C3)C(C(N)=O)=C1N2	0.15	9.82391
	CN(C)C/C=C/C(=O)N1CCCC2=C(C1)N1N=C(C3=CC=C(OC4=CC=CC=C4)C=C3)C(C(N)=O)=C1N2	0.62	9.20761
	NC(=O)C1=C2NC3=C(CNCC3)N2N=C1C1=CC=C(OCC2=CC=CC=C2)C=C1	5000	5.30103
	C=CC(=O)N1CCC2=C(C1)N1N=C(C3=CC=C(OCC4=CC=CC=C4)C=C3)C(C(N)=O)=C1N2	20	7.69897
	C=CC(=O)N1CCC2=C(C1)N1N=C(C3=CC=C(OCC4CC4)C=C3)C(C(N)=O)=C1N2	300	6.52288
	NC(=O)C1=C2NC3=CC([N+](=O)[O-])=CC=C3N2N=C1C1=CC=C(OC2=CC=CC=C2)C=C1	930	6.03152
	NC(=O)C1=C2NC3=CC(N)=CC=C3N2N=C1C1=CC=C(OC2=CC=CC=C2)C=C1	23	7.63827
	C=CC(=O)NC1=CC=C2C(=C1)NC1=C(C(N)=O)C(C3=CC=C(OC4=CC=CC=C4)C=C3)=NN12	14	7.85387
	NC(=O)C1=C2NC3=CC=CC(N)=C3N2N=C1C1=CC=C(OC2=CC=CC=C2)C=C1	170	6.76955
	C=CC(=O)N1CC(C2CCNC3=C(C(N)=O)C(C4=CC=C(OC5=CC=C(Cl)C(Cl)=C5)C=C4)=NN32)C1	1.7	8.76955
	C=CC(=O)NC1=CC=CC=C1C1CCNC2=C(C(N)=O)C(C3=CC=C(C)C(OC)=C3)=NN21	0.53	9.27572
	C=CC(=O)NC1=CC=CC=C1[C@H]1CCNC2=C(C(N)=O)C(C3=CC=C(C)C(OC)=C3)=NN21	0.23	9.63827
	C=CC(=O)NC1=CC=CC=C1[C@@H]1CCNC2=C(C(N)=O)C(C3=CC=C(C)C(OC)=C3)=NN21	16	7.79588
	C=CC(=O)NC1=CC=CC=C1C1CCNC2=C(C(N)=O)C(C3=CC=C(Cl)C=C3)=NN21	0.78	9.10791
	C=CC(=O)NC1=CC=CC=C1[C@H]1CCNC2=C(C(N)=O)C(C3=CC=C(Cl)C=C3)=NN21	0.64	9.19382
	C=CC(=O)NC1=CC=CC=C1[C@@H]1CCNC2=C(C(N)=O)C(C3=CC=C(Cl)C=C3)=NN21	1500	5.82391
	C=CC(=O)N1CC(C2CCNC3=C(C(N)=O)C(C4=CC=C(OC5=CC=CC=C5C#N)C=C4)=NN32)C1	0.38	9.42022
	C=CC(=O)N1CCC(C2=CNC3=C(C(N)=O)C(C4=CC=C(OC5=CC=CC=C5)C=C4)=NN23)CC1	0.13	9.88606
	C=CC(=O)NC1=CC=CC=C1C1CCNC2=C(C(N)=O)C(C3=CC=C(F)C(F)=C3)=NN21	3.2	8.49485
	C=CC(=O)N1CCC(C2(C)CCNC3=C(C(N)=O)C(C4=CC=C(OC5=CC=CC=C5)C=C4)=NN32)CC1	1	9
	C=CC(=O)N1CC(C2CCNC3=C(C(N)=O)C(C4=CC=C(OC5=CC=CC=C5)C(Cl)=C4)=NN32)C1	0.44	9.35655
	C=CC(=O)N1CC(C2CCNC3=C(C(N)=O)C(C4=CC=C(OC5=CC=CC=C5)C(OC)=C4)=NN32)C1	3000	5.52288
	C=CC(=O)N1CC(C2CCNC3=C(C(N)=O)C(C4=CC=C(OCCC5=CC=CC=C5)C=C4)=NN32)C1	7	8.1549
	C=CC(=O)NCC1CCNC2=C(C(N)=O)C(C3=CC=C(OCC4=CC=CC=C4)C(OC)=C3)=NN21	54	7.26761
	C=CC(=O)NCC1(C)CCNC2=C(C(N)=O)C(C3=CC=C(OC4=CC=CC=C4)C=C3)=NN21	0.89	9.05061
	C=CC(=O)N1CCC(C2CCNC3=C(C(N)=O)C(C4=CC=CC=C4)=NN32)CC1	140	6.85387
	C=CC(=O)N1CC(C2CCNC3=C(C(N)=O)C(C4=CC=C(Cl)C=C4)=NN32)C1	72	7.14267
	C=CC(=O)NC1=CC=CC=C1C1CCNC2=C(C(N)=O)C(C3=CC=C(OCC4=CC=CC=N4)C(Cl)=C3)=NN21	1.3	8.88606
	C=CC(=O)NC1=CC(Cl)=CC=C1C1CCNC2=C(C(N)=O)C(C3=CC=C(OCC4CC4)C=C3)=NN21	2.7	8.56864
	C=CC(=O)NC1=CC(C)=CC=C1C1CCNC2=C(C(N)=O)C(C3=CC=C(OCC4CC4)C=C3)=NN21	5.6	8.25181
	C=CC(=O)NC1=CC=CC=C1C1CCNC2=C(C(N)=O)C(C3=CC=C(OC(F)(F)F)C=C3)=NN21	4.2	8.37675
	C=CC(=O)NC1=CC=CC=C1C1CCNC2=C(C(N)=O)C(C3=CC=CC=C3)=NN21	4.7	8.3279
	C=CC(=O)NC1=CC=CC=C1C1CCNC2=C(C(N)=O)C(C3=CC=C(F)C=C3)=NN21	1.9	8.72125
	C=CC(=O)NC1=CC=CC=C1C1CCNC2=C(C(N)=O)C(C3=CC=C(F)C(Br)=C3)=NN21	1.2	8.92082
	NC(=O)C1=C2NCCC(C3=CC=CC=C3NC(=O)/C=C/CN3CCCCC3)N2N=C1C1=CC=C(F)C(Cl)=C1	6.1	8.21467
	C=CC(=O)NC1=CC=CC=C1C1CCNC2=C(C(N)=O)C(C3=CC=C(Cl)C(F)=C3)=NN21	1.2	8.92082
	C=CC(=O)NC1=CC=CC=C1C1CCNC2=C(C(N)=O)C(C3=CC=CC(Cl)=C3)=NN21	0.96	9.01773
	C=CC(=O)NC1=CC=CC=C1C1CCNC2=C(C(N)=O)C(C3=CC=C(Cl)C(Cl)=C3)=NN21	0.55	9.25964
	C=CC(=O)NC1=CC=CC=C1C1CCNC2=C(C(N)=O)C(C3=CC=C(F)C(C)=C3)=NN21	0.38	9.42022
	C=CC(=O)NC1=CC=CC=C1C1CCNC2=C(C(N)=O)C(C3=CC(F)=C(F)C(Cl)=C3)=NN21	2.9	8.5376
	C=CC(=O)NC1=CC=CC=C1C1CCNC2=C(C(N)=O)C(C3=CC=C(F)C(OC)=C3)=NN21	1	9
	C=CC(=O)NC1=CC=CC=C1C1CCNC2=C(C(N)=O)C(C3=CC=C(Cl)C(OC)=C3)=NN21	0.49	9.3098
	C=CC(=O)NC1=CC=CC=C1C1CCNC2=C(C(N)=O)C(C3=CC=C(C(F)(F)F)C=C3)=NN21	4.2	8.37675
	C=CC(=O)NC1=CC=CC=C1C1CCNC2=C(C(N)=O)C(C3=CC=C(C(F)(F)F)C(Cl)=C3)=NN21	2.1	8.67778
	C=CC(=O)NC1=CC=CC=C1C1CCNC2=C(C(N)=O)C(C3=CC=C(Cl)C(C(F)(F)F)=C3)=NN21	7.3	8.13668
	C=CC(=O)NC1=CC=CC=C1C1CCNC2=C(C(N)=O)C(C3=CC=C(C)C=C3)=NN21	1.6	8.79588
	COC1=CC(C2=NN3C(=C2C(N)=O)NCCC3C2=CC=CC=C2NC(=O)/C=C/CN(C)C)=CC=C1C	1.6	8.79588
	C=CC(=O)NC1=CC=CC=C1C1CCNC2=C(C(N)=O)C(C3=CC(OC)=CC=C3)=NN21	2.7	8.56864
	C=CC(=O)NC1=CC=CC=C1C1CCNC2=C(C(N)=O)C(C3=CC(OC)=C(OC)C(OC)=C3)=NN21	2.4	8.61979
	C=CC(=O)NC1=CC=CC=C1C1CCNC2=C(C(N)=O)C(C3=CC=C(OC)C(OC)=C3)=NN21	3.2	8.49485
	C=CC(=O)NC1=CC=CC=C1C1CCNC2=C(C(N)=O)C(C3=CC(Cl)=C(OC)C(Cl)=C3)=NN21	0.15	9.82391
	NC(=O)C1=C2NCCC(C3CCN(C(=O)/C=C/CN4CCCCC4)CC3)N2N=C1C1=CC=C(OC2=CC=CC=C2)C=C1	3.8	8.42022
	CN(C)C/C=C/C(=O)N1CCC(C2CCNC3=C(C(N)=O)C(C4=CC=C(OC5=CC=CC=C5)C=C4)=NN32)CC1	1.4	8.85387
	C=CC(=O)N1CCC(C2CCNC3=C(C(N)=O)C(C4=CC=C(OC5=CC=CC=C5)C(OC)=C4)=NN32)CC1	1.1	8.95861
	C=CC(=O)N1CCC(C2CCNC3=C(C(N)=O)C(C4=CC=C(OC5=CC=CC=C5)C(Cl)=C4)=NN32)CC1	0.81	9.09151
	C=CC(=O)N1CCC(C2CCNC3=C(C(N)=O)C(C4=CC=C(C)C(OC)=C4)=NN32)CC1	4.8	8.31876
	C=CC(=O)N1CC(C2(C)CCNC3=C(C(N)=O)C(C4=CC=C(OC5=CC=CC=C5)C=C4)=NN32)C1	1.2	8.92082
	CC#CC(=O)N1CCC([C@@H]2CCNC3=C(C(N)=O)C(C4=CC=C(OC5=CC=CC=C5)C=C4)=NN32)CC1	3	8.52288
	NC(=O)C1=C2NCC[C@@H](C3CCN(C(=O)CCCl)CC3)N2N=C1C1=CC=C(OC2=CC=CC=C2)C=C1	5.7	8.24413
	NC(=O)C1=C2NCC[C@@H](C3CCN(C(=O)/C=C/CN4CCN(CCNC(=O)CCCC(=O)NCCCOCCOCCOCCCNC(=O)CCCC[C@@H]5C[C@@H]6NC(=O)N[C@@H]6S5)CC4)CC3)N2N=C1C1=CC=C(OC2=CC=CC=C2)C=C1	46	7.33724
	CC#CC(=O)N1CCC(C2CCNC3=C(C(N)=O)C(C4=CC=C(OC5=CC=C(F)C=C5F)C=C4)=NN32)CC1	48	7.31876
	N#CCC(=O)N1CCC([C@@H]2CCNC3=C(C(N)=O)C(C4=CC=C(OC5=CC=CC=C5)C=C4)=NN32)CC1	87	7.06048
	N#CC(=CC1CC1)C(=O)N1CCC([C@@H]2CCNC3=C(C(N)=O)C(C4=CC=C(OC5=CC=CC=C5)C=C4)=NN32)CC1	25	7.60206
	N#CN1CCC([C@@H]2CCNC3=C(C(N)=O)C(C4=CC=C(OC5=CC=CC=C5)C=C4)=NN32)CC1	124	6.90658
	C=CC(=O)N1CCC(C2CCNC3=C(C(N)=O)C(C4=CC=C(OC5=CC=C(F)C=C5F)C=C4)=NN32)CC1	1.2	8.92082
	CC#CC(=O)N1CC(C2CCNC3=C(C(N)=O)C(C4=CC=C(OC5=CC=CC=C5)C=C4)=NN32)C1	4.7	8.3279
	CC#CC(=O)NCC1CCNC2=C(C(N)=O)C(C3=CC=C(OC4=CC=CC=C4)C=C3)=NN21	4.3	8.36653
	CCC#CC(=O)N1CCC([C@@H]2CCNC3=C(C(N)=O)C(C4=CC=C(OC5=CC=CC=C5)C=C4)=NN32)CC1	1.1	8.95861
	NC(=O)C1=C2NCC[C@@H](C3CCN(C(=O)C#CCN4CCCC4)CC3)N2N=C1C1=CC=C(OC2=CC=CC=C2)C=C1	2.1	8.67778
	CN(C)CC#CC(=O)N1CCC([C@@H]2CCNC3=C(C(N)=O)C(C4=CC=C(OC5=CC=CC=C5)C=C4)=NN32)CC1	1.1	8.95861
	CC#CC(=O)N1CC(C2CCNC3=C(C(N)=O)C(C4=CC=C(OC5=CC=C(F)C=C5F)C=C4)=NN32)C1	42	7.37675
	CC#CC(=O)NCC1CCNC2=C(C(N)=O)C(C3=CC=C(OC4=CC=C(F)C=C4F)C=C3)=NN21	38	7.42022
	NC(=O)C1=C2NCC[C@@H](C3CCN(C(=O)C#CCO)CC3)N2N=C1C1=CC=C(OC2=CC=CC=C2)C=C1	0.67	9.17393
	COCC#CC(=O)N1CCC([C@@H]2CCNC3=C(C(N)=O)C(C4=CC=C(OC5=CC=CC=C5)C=C4)=NN32)CC1	0.91	9.04096
	CCCC#CC(=O)N1CCC([C@@H]2CCNC3=C(C(N)=O)C(C4=CC=C(OC5=CC=CC=C5)C=C4)=NN32)CC1	3.9	8.40894
	CC#CC(=O)N1CCC(C2CCNC3=C(C(N)=O)C(C4=CC=C(OC5=CC=C(F)C=C5)C=C4)=NN32)CC1	45	7.34679
	CC#CC(=O)N1CCC(C2CCNC3=C(C(N)=O)C(C4=CC=C(OC5=CC=CC(Cl)=C5)C=C4)=NN32)CC1	8	8.09691
	C=CC(=O)NC1=CC=CC=C1C1CCNC2=C(C(N)=O)C(C3=CC=C(F)C(Cl)=C3)=NN21	1.1	8.95861
	CC(C)(C)C1=CC(F)=C2C(=O)N(CC3=CC=C(C4=CC(=O)NC=C4)C=C3)N=CC2=C1	3319.09	5.47898
	CC(C)(C)C1=CC(F)=C2C(=O)N(CC3=CC=C(C4=CC(=O)NC=C4)C=C3F)N=CC2=C1	982.77	6.00755
	CC(C)(C)C1=CC(F)=C2C(=O)N(C3=CC=CC(C4=CC(=O)NC=C4)=C3CO)N=CC2=C1	365.77	6.43679
	CC(C)(C)C1=CC(F)=C2C(=O)N(CC3=C(F)C=C(C4=CC(=O)NC=C4)C=C3F)N=CC2=C1	13314.6	4.87567
	CC(C)(C)C1=CC(F)=C2C(=O)N(CC3=CC=C(C4=CC(=O)NC=C4)C=C3CO)N=CC2=C1	3144.94	5.50239
	CN1C=C(C2=CC(C3=CC=C(CN4N=CC5=CC(C(C)(C)C)=CC(F)=C5C4=O)C(F)=C3)=CC(=O)N2)C=N1	14.19	7.84802
	CC1=C(NC(=O)C2=CC=C(C(C)(C)C)C=C2)C=CC=C1C1=CC(=O)NC=C1	6911.39	5.16043
	CC(C)(C)C1=CC(F)=C2C(=O)N(CC3=CC(CO)=C(C4=CC(=O)NC=C4)C=C3F)N=CC2=C1	52269.9	4.28175
	CN1C=C(C2=CC(C3=CC=C(CN4CC5=C(SC(C(C)(C)C)=C5)C4=O)C(F)=C3)=CC(=O)N2)C=N1	7.11	8.14813
	NC1=NC=CN2C([C@H]3CC[C@H]4COC(=O)N4C3)=NC(C3=CC=C(C(=O)NC4=CC(C(F)(F)F)=CC=N4)C=C3)=C12	5.5	8.25964
	NC1=NC=CN2C([C@@H]3CC[C@@H]4COC(=O)N4C3)=NC(C3=CC=C(C(=O)NC4=CC(C(F)(F)F)=CC=N4)C=C3)=C12	15.6	7.80688
	CN1C[C@@H]2CC[C@@H](C3=NC(C4=CC=C(C(=O)NC5=CC(C(F)(F)F)=CC=N5)C=C4)=C4C(N)=NC=CN34)CN2C1=O	7.2	8.14267
	NC1=NC=CN2C([C@@H]3CC[C@H]4CCC(=O)N4C3)=NC(C3=CC=C(C(=O)NC4=CC(C(F)(F)F)=CC=N4)C=C3)=C12	0.1	10
	NC1=NC=CN2C([C@@H]3CC[C@H]4CCC(=O)N4C3)=NC(C3=CC=C(C(=O)NC4=CC(OC5CC5)=CC=N4)C=C3)=C12	0.24	9.61979
	NC1=NC=CN2C([C@@H]3CC[C@H]4CCC(=O)N4C3)=NC(C3=CC=C(C(=O)NC4=CC=CC=N4)C=C3)=C12	2	8.69897
	NC1=NC=CN2C([C@@H]3CC[C@H]4CCC(=O)N4C3)=NC(C3=CC=C(C(=O)NC4=CC(C5CCC5)=CC=N4)C=C3)=C12	60.6	7.21753
	CC1=CN=C(NC(=O)C2=CC=C(C3=C4C(N)=NC=CN4C([C@@H]4CC[C@H]5CCC(=O)N5C4)=N3)C=C2)S1	2.2	8.65758
	NC1=NC=CN2C([C@H]3CC[C@@H]4CCC(=O)N4C3)=NC(C3=CC=C(C(=O)NC4=CC=CC=N4)C=C3)=C12	194	6.7122
	NC1=NC=CN2C([C@@H]3CC[C@@H]4CCC(=O)N4C3)=NC(C3=CC=C(C(=O)NC4=CC(C(F)(F)F)=CC=N4)C=C3)=C12	14.7	7.83268
	NC1=NC=CN2C([C@H]3CC[C@H]4CCC(=O)N4C3)=NC(C3=CC=C(C(=O)NC4=CC(C(F)(F)F)=CC=N4)C=C3)=C12	15.3	7.81531
	NC1=NC=CN2C([C@@H]3CC[C@H]4COC(=O)N4C3)=NC(C3=CC=C(C(=O)NC4=CC(C(F)(F)F)=CC=N4)C=C3F)=C12	0.083	10.0809
	NC1=NC=CN2C([C@H]3CC[C@@H]4COC(=O)N4C3)=NC(C3=CC=C(C(=O)NC4=CC(C(F)(F)F)=CC=N4)C=C3F)=C12	1.3	8.88606
	NC1=NC=CN2C([C@@H]3CC[C@H]4CCC(=O)N4C3)=NC(C3=CC=C(C(=O)NC4=CC(C(F)F)=CC=N4)C=C3F)=C12	0.12	9.92082
	N#CC1=CC=NC(NC(=O)C2=CC=C(C3=C4C(N)=NC=CN4C([C@@H]4CC[C@H]5CCC(=O)N5C4)=N3)C(F)=C2)=C1	0.21	9.67778
	NC1=NC=CN2C([C@@H]3CC[C@H]4CCC(=O)N4C3)=NC(C3=CC=C(C(=O)NC4=CC(C5CC5)=CC=N4)C=C3F)=C12	0.2	9.69897
	NC1=NC=CN2C([C@@H]3CC[C@H]4CCC(=O)N4C3)=NC(C3=CC=C(C(=O)NC4=CC(C(F)F)=CC=N4)C=C3)=C12	0.31	9.50864
	CCC1=CC=NC(NC(=O)C2=CC=C(C3=C4C(N)=NC=CN4C([C@@H]4CC[C@H]5CCC(=O)N5C4)=N3)C=C2)=C1	0.16	9.79588
	NC1=NC=CN2C([C@@H]3CC[C@H]4CCC(=O)N4C3)=NC(C3=CC=C(C(=O)NC4=CC(C5CC5)=CC=N4)C=C3)=C12	0.18	9.74473
	NC1=NC=CN2C([C@@H]3CC[C@H]4CCC(=O)N4C3)=NC(C3=CC=C(C(=O)NC4=NC=CC(C(F)(F)F)=N4)C=C3)=C12	2.2	8.65758
	CC(F)(F)C1=CC=NC(NC(=O)C2=CC=C(C3=C4C(N)=NC=CN4C([C@@H]4CC[C@H]5CCC(=O)N5C4)=N3)C(F)=C2)=C1	0.21	9.67778
	CC1=CC(C2=C3C(N)=NC=CN3C([C@@H]3CC[C@H]4CCC(=O)N4C3)=N2)=CC=C1C(=O)NC1=CC(C(F)(F)F)=CC=N1	0.41	9.38722
	NC1=NC=CN2C([C@@H]3CC[C@H]4CCC(=O)N4C3)=NC(C3=CC=C(C(=O)NC4=CC(C(F)(F)F)=CC=N4)C=C3F)=C12	0.11	9.95861
	NC1=NC=CN2C([C@@H]3CC[C@H]4CCC(=O)N4C3)=NC(C3=CC=C(C(=O)NC4=CC(C(F)(F)F)=CC=N4)C(F)=C3)=C12	0.45	9.34679
	CC(F)(F)C1=CC=NC(NC(=O)C2=CC=C(C3=C4C(N)=NC=CN4C([C@@H]4CC[C@H]5CCC(=O)N5C4)=N3)C=C2F)=C1	0.54	9.26761
	NC1=NC=CN2C([C@@H]3CC[C@H]4CCC(=O)N4C3)=NC(C3=CC=C(C(=O)NC4=CC(C(F)F)=CC=N4)C(F)=C3)=C12	1.5	8.82391
	NC1=NC=CN2C([C@@H]3CC[C@H]4CCC(=O)N4C3)=NC(C3=CC=C(C(=O)NC4=CC(C5CC5)=CC=N4)C(F)=C3)=C12	1.1	8.95861
	CC1=CC(C2=C3C(N)=NC=CN3C([C@@H]3CC[C@H]4CCC(=O)N4C3)=N2)=CC=C1C(=O)NC1=CC(C2CC2)=CC=N1	0.64	9.19382
	NC1=NC=CN2C([C@@H]3CC[C@H]4CCC(=O)N4C3)=NC(C3=CC=C(C(=O)NC4=CC(C5(F)COC5)=CC=N4)C=C3)=C12	1.9	8.72125
	CC(C)(F)C1=CC=NC(NC(=O)C2=CC=C(C3=C4C(N)=NC=CN4C([C@@H]4CC[C@H]5CCC(=O)N5C4)=N3)C=C2)=C1	0.85	9.07058
	C[C@H]1OC(=O)N2C[C@H](C3=NC(C4=CC=C(C(=O)NC5=CC(C(F)(F)F)=CC=N5)C=C4F)=C4C(N)=NC=CN34)CC[C@@H]12	0.096	10.0177
	C[C@H]1OC(=O)N2C[C@H](C3=NC(C4=CC=C(C(=O)NC5=CC(C6CC6)=CC=N5)C=C4F)=C4C(N)=NC=CN34)CC[C@@H]12	0.21	9.67778
	C[C@@H]1OC(=O)N2C[C@H](C3=NC(C4=CC=C(C(=O)NC5=CC(C(F)(F)F)=CC=N5)C=C4F)=C4C(N)=NC=CN34)CC[C@@H]12	0.17	9.76955
	N#CC1=CC=NC(NC(=O)C2=CC=C(C3=C4C(N)=NC=CN4C([C@@H]4CC[C@H]5CCC(=O)N5C4)=N3)C=C2F)=C1	2.5	8.60206
	COC1=CC(C(=O)NC2=CC(C#N)=CC=N2)=CC=C1C1=C2C(N)=NC=CN2C([C@@H]2CC[C@H]3CCC(=O)N3C2)=N1	1.1	8.95861
	CC1=CC(C2=C3C(N)=NC=CN3C([C@@H]3CC[C@H]4CCC(=O)N4C3)=N2)=CC=C1C(=O)NC1=CC(C#N)=CC=N1	0.98	9.00877
	C[C@@H]1OC(=O)N2C[C@H](C3=NC(C4=CC=C(C(=O)NC5=CC(C6CC6)=CC=N5)C=C4F)=C4C(N)=NC=CN34)CC[C@@H]12	0.39	9.40894
	COC1=CC(C(=O)NC2=CC(C3CC3)=CC=N2)=CC=C1C1=C2C(N)=NC=CN2C([C@@H]2CC[C@H]3CCC(=O)N3C2)=N1	1.9	8.72125
	NC1=NC=CN2C([C@@H]3CC[C@H]4COCC(=O)N4C3)=NC(C3=CC=C(C(=O)NC4=CC(C(F)(F)F)=CC=N4)C=C3F)=C12	0.12	9.92082
	NC1=NC=CN2C([C@@H]3CC[C@H]4CNCC(=O)N4C3)=NC(C3=CC=C(C(=O)NC4=CC(C(F)(F)F)=CC=N4)C=C3)=C12	0.22	9.65758
	NC1=NC=CN2C([C@H]3CC[C@@H]4CNCC(=O)N4C3)=NC(C3=CC=C(C(=O)NC4=CC(C(F)(F)F)=CC=N4)C=C3)=C12	4	8.39794
	NC1=NC=CN2C([C@@H]3CC[C@H]4CCC(=O)N4C3)=NC(C3=CC=C(C(=O)NC4=CC(C(F)(F)F)=CC=N4)C(Cl)=C3)=C12	0.52	9.284
	NC1=NC=CN2C([C@@H]3CC[C@H]4CCC(=O)N4C3)=NC(C3=CC=C(C(=O)NC4=CC(OC5CC5)=CC=N4)C=C3F)=C12	0.13	9.88606
	NC1=NC=CN2C([C@H]3CC[C@@H]4CCCC(=O)N4C3)=NC(C3=CC=C(C(=O)NC4=CC(C(F)(F)F)=CC=N4)C=C3F)=C12	0.095	10.0223
	NC1=NC=CN2C([C@@H]3CC[C@H]4CCCC(=O)N4C3)=NC(C3=CC=C(C(=O)NC4=CC(C(F)(F)F)=CC=N4)C=C3F)=C12	1.7	8.76955
	C[C@@H]1OC(=O)N2C[C@H](C3=NC(C4=CC=C(C(=O)NC5=CC(C6CC6)=CC=N5)C=C4)=C4C(N)=NC=CN34)CC[C@@H]12	0.53	9.27572
	C[C@H]1OC(=O)N2C[C@H](C3=NC(C4=CC=C(C(=O)NC5=CC(C6CC6)=CC=N5)C=C4)=C4C(N)=NC=CN34)CC[C@@H]12	0.17	9.76955
	C[C@@H]1OC(=O)N2C[C@H](C3=NC(C4=CC=C(C(=O)NC5=CC(C(F)(F)F)=CC=N5)C=C4)=C4C(N)=NC=CN34)CC[C@@H]12	0.14	9.85387
	C[C@H]1OC(=O)N2C[C@H](C3=NC(C4=CC=C(C(=O)NC5=CC(C(F)(F)F)=CC=N5)C=C4)=C4C(N)=NC=CN34)CC[C@@H]12	0.11	9.95861
	CN1CC(=O)N2C[C@H](C3=NC(C4=CC=C(C(=O)NC5=CC(C(F)(F)F)=CC=N5)C=C4)=C4C(N)=NC=CN34)CC[C@H]2C1	0.26	9.58503
	CN1CC(=O)N2C[C@@H](C3=NC(C4=CC=C(C(=O)NC5=CC(C(F)(F)F)=CC=N5)C=C4)=C4C(N)=NC=CN34)CC[C@@H]2C1	1.6	8.79588
	CC1(C)OC(=O)N2C[C@H](C3=NC(C4=CC=C(C(=O)NC5=CC(C(F)(F)F)=CC=N5)C=C4)=C4C(N)=NC=CN34)CC[C@H]21	0.13	9.88606
	COC1=CC(C(=O)NC2=CC(C3CC3)=CC=N2)=CC=C1C1=C2C(N)=NC=CN2C([C@@H]2CC[C@H]3[C@@H](C)OC(=O)N3C2)=N1	0.5	9.30103
	NC1=NC=CN2C([C@@H]3CC[C@@H]4CNCC(=O)N4C3)=NC(C3=CC=C(C(=O)NC4=CC(C(F)(F)F)=CC=N4)C=C3)=C12	9.6	8.01773
	NC1=NC=CN2C([C@@H]3CC[C@H]4COCCN4C3)=NC(C3=CC=C(C(=O)NC4=CC(C(F)(F)F)=CC=N4)C=C3)=C12	0.3	9.52288
	NC1=NC=CN2C([C@H]3CC[C@@H]4COCCN4C3)=NC(C3=CC=C(C(=O)NC4=CC(C(F)(F)F)=CC=N4)C=C3)=C12	1.8	8.74473
	NC1=NC=CN2C([C@H]3CC[C@H]4CNCC(=O)N4C3)=NC(C3=CC=C(C(=O)NC4=CC(C(F)(F)F)=CC=N4)C=C3)=C12	0.28	9.55284
	NC1=NC=CN2C([C@H]3CC[C@@H]4C[C@H](O)C(=O)N4C3)=NC(C3=CC=C(C(=O)NC4=CC(C(F)(F)F)=CC=N4)C=C3)=C12	4.1	8.38722
	NC1=NC=CN2C([C@@H]3CC[C@H]4C[C@@H](O)C(=O)N4C3)=NC(C3=CC=C(C(=O)NC4=CC(C(F)(F)F)=CC=N4)C=C3)=C12	0.13	9.88606
	CNC1=NC=CN2C([C@@H]3CC[C@H]4CCC(=O)N4C3)=NC(C3=CC=C(C(=O)NC4=CC(C(F)(F)F)=CC=N4)C=C3)=C12	12.7	7.8962
	CCNC(=O)NC1=NC=CN2C([C@@H]3CC[C@H]4CCC(=O)N4C3)=NC(C3=CC=C(C(=O)NC4=CC(C(F)(F)F)=CC=N4)C=C3)=C12	17.7	7.75203
	C[C@@H]1CC(=O)N2C[C@H](C3=NC(C4=CC=C(C(=O)NC5=CC(C(F)(F)F)=CC=N5)C=C4)=C4C(N)=NC=CN34)CC[C@@H]12	6.7	8.17393
	C[C@@H]1CC(=O)N2C[C@H](C3=NC(C4=CC=C(C(=O)NC5=CC(C(F)(F)F)=CC=N5)C=C4)=C4C(N)=NC=CN34)CC[C@H]12	0.058	10.2366
	C[C@H]1CC(=O)N2C[C@H](C3=NC(C4=CC=C(C(=O)NC5=CC(C(F)(F)F)=CC=N5)C=C4)=C4C(N)=NC=CN34)CC[C@H]12	0.77	9.11351
	C[C@H]1CC(=O)N2C[C@H](C3=NC(C4=CC=C(C(=O)NC5=CC(C(F)(F)F)=CC=N5)C=C4)=C4C(N)=NC=CN34)CC[C@@H]12	0.085	10.0706
	NC1=NC=CN2C([C@@H]3CC[C@H]4CN(CCO)CC(=O)N4C3)=NC(C3=CC=C(C(=O)NC4=CC(C(F)(F)F)=CC=N4)C=C3)=C12	0.13	9.88606
	NC1=NC=CN2C([C@H]3CC[C@@H]4C[C@@H](O)C(=O)N4C3)=NC(C3=CC=C(C(=O)NC4=CC(C(F)(F)F)=CC=N4)C=C3)=C12	3.7	8.4318
	NC1=NC=CN2C([C@@H]3CC[C@H]4C[C@H](O)C(=O)N4C3)=NC(C3=CC=C(C(=O)NC4=CC(C(F)(F)F)=CC=N4)C=C3)=C12	0.081	10.0915
	CCOC1=CC(C(=O)NC2=CC(C(F)(F)F)=CC=N2)=CC=C1C1=C2C(N)=NC=CN2C([C@@H]2CC[C@H]3CCC(=O)N3C2)=N1	0.16	9.79588
	NC1=NC=CN2C([C@@H]3CC[C@H]4CCC(=O)N4C3)=NC(C3=CC=C(C(=O)NC4=CC(C(F)(F)F)=CC=N4)C=C3OCC3=CC=CC=C3)=C12	10.7	7.97062
	NC1=NC=CN2C([C@@H]3CC[C@H]4CCC(=O)N4C3)=NC(C3=CC=C(C(=O)NC4=CC(C(F)(F)F)=CC=N4)C=C3OC(F)F)=C12	0.48	9.31876
	NC1=NC=CN2C([C@@H]3CC[C@@H]4CC(O)C(=O)N4C3)=NC(C3=CC=C(C(=O)NC4=CC(C(F)(F)F)=CC=N4)C=C3)=C12	0.45	9.34679
	NC1=NC=CN2C([C@H]3CC[C@H]4C[C@@H](O)C(=O)N4C3)=NC(C3=CC=C(C(=O)NC4=CC(C(F)(F)F)=CC=N4)C=C3)=C12	0.93	9.03152
	NC1=NC=CN2C([C@H]3CC[C@H]4CC(O)C(=O)N4C3)=NC(C3=CC=C(C(=O)NC4=CC(C(F)(F)F)=CC=N4)C=C3)=C12	4.6	8.33724
	NC1=NC=CN2C([C@@H]3CC[C@@H]4C[C@H](O)C(=O)N4C3)=NC(C3=CC=C(C(=O)NC4=CC(C(F)(F)F)=CC=N4)C=C3)=C12	7.6	8.11919
	NC1=NC=CN2C([C@H]3CN4C(=O)OC[C@H]4CO3)=NC(C3=CC=C(C(=O)NC4=CC(C(F)(F)F)=CC=N4)C=C3)=C12	24.9	7.6038
	C[C@H]1OC[C@@H]2CC[C@@H](C3=NC(C4=CC=C(C(=O)NC5=CC(C(F)(F)F)=CC=N5)C=C4)=C4C(N)=NC=CN34)CN2C1=O	0.13	9.88606
	N#C/N=C1\CC[C@@H]2CC[C@@H](C3=NC(C4=CC=C(C(=O)NC5=CC(C(F)(F)F)=CC=N5)C=C4)=C4C(N)=NC=CN34)CN12	0.46	9.33724
	COC(=O)NC1=NC=CN2C([C@@H]3CC[C@H]4CCC(=O)N4C3)=NC(C3=CC=C(C(=O)NC4=CC(C(F)(F)F)=CC=N4)C=C3)=C12	7.3	8.13668
	CCN1CC(=O)N2C[C@H](C3=NC(C4=CC=C(C(=O)NC5=CC(C(F)(F)F)=CC=N5)C=C4)=C4C(N)=NC=CN34)CC[C@H]2C1	0.27	9.56864
	CC(C)N1CC(=O)N2C[C@H](C3=NC(C4=CC=C(C(=O)NC5=CC(C(F)(F)F)=CC=N5)C=C4)=C4C(N)=NC=CN34)CC[C@H]2C1	0.29	9.5376
	COC(=O)CN1CC(=O)N2C[C@H](C3=NC(C4=CC=C(C(=O)NC5=CC(C(F)(F)F)=CC=N5)C=C4)=C4C(N)=NC=CN34)CC[C@H]2C1	0.19	9.72125
	CN1CC[C@@H]2CC[C@@H](C3=NC(C4=CC=C(C(=O)NC5=CC(C(F)(F)F)=CC=N5)C=C4)=C4C(N)=NC=CN34)CN2C1=O	0.092	10.0362
	CN1CC[C@H]2CC[C@H](C3=NC(C4=CC=C(C(=O)NC5=CC(C(F)(F)F)=CC=N5)C=C4)=C4C(N)=NC=CN34)CN2C1=O	3	8.52288
	COC1=CC(C(=O)NC2=CC(C(F)(F)F)=CC=N2)=CC=C1C1=C2C(N)=NC=CN2C([C@@H]2CC[C@H]3CN(C(=O)C4=CC=NC=C4)CC(=O)N3C2)=N1	0.89	9.05061
	CC(C)(C(=O)O)N1CC(=O)N2C[C@H](C3=NC(C4=CC=C(C(=O)NC5=CC(C(F)(F)F)=CC=N5)C=C4)=C4C(N)=NC=CN34)CC[C@H]2C1	0.45	9.34679
	NC1=NC=CN2C([C@@H]3CC[C@H]4CCCN4C3)=NC(C3=CC=C(C(=O)NC4=CC(C(F)(F)F)=CC=N4)C=C3)=C12	0.67	9.17393
	COC1=CC(C(=O)NC2=CC(C(F)(F)F)=CC=N2)=CC=C1C1=C2C(N)=NC=CN2C([C@@H]2CC[C@H]3CCC(=O)N3C2)=N1	0.19	9.72125
	COC1=CC(C(=O)NC2=CC(C(F)(F)F)=CC=N2)=CC=C1C1=C2C(N)=NC=CN2C([C@@H]2CC[C@H]3[C@@H](C)OC(=O)N3C2)=N1	0.13	9.88606
	COC1=CC(C(=O)NC2=CC(C(F)(F)F)=CC=N2)=CC=C1C1=C2C(N)=NC=CN2C([C@@H]2CC[C@@H]3N(C2)C(=O)OC3(C)C)=N1	0.18	9.74473
	COC1=CC(C(=O)NC2=CC(C(F)(F)F)=CC=N2)=CC=C1C1=C2C(N)=NC=CN2C([C@H]2CN3C(=O)CC[C@@H]3CO2)=N1	0.52	9.284
	NC1=NC=CN2C([C@@H]3CC[C@H]4CCOC(=O)N4C3)=NC(C3=CC=C(C(=O)NC4=CC(C(F)(F)F)=CC=N4)C=C3)=C12	0.075	10.1249
	NC1=NC=CN2C([C@H]3CC[C@@H]4CCOC(=O)N4C3)=NC(C3=CC=C(C(=O)NC4=CC(C(F)(F)F)=CC=N4)C=C3)=C12	2.6	8.58503
	CC1(C)C[C@H]2CC[C@H](C3=NC(C4=CC=C(C(=O)NC5=CC(C(F)(F)F)=CC=N5)C=C4)=C4C(N)=NC=CN34)CN2C1=O	0.14	9.85387
	CC1(C)C[C@@H]2CC[C@@H](C3=NC(C4=CC=C(C(=O)NC5=CC(C(F)(F)F)=CC=N5)C=C4)=C4C(N)=NC=CN34)CN2C1=O	11.4	7.9431
	C[C@@H]1OC(=N)N2C[C@H](C3=NC(C4=CC=C(C(=O)NC5=CC(C(F)(F)F)=CC=N5)C=C4)=C4C(N)=NC=CN34)CC[C@@H]12	1.3	8.88606
	CC(O)C1=CC=NC(NC(=O)C2=CC=C(C3=C4C(N)=NC=CN4C([C@@H]4CC[C@H]5CCC(=O)N5C4)=N3)C=C2)=C1	9.7	8.01323
	CC(C)(O)C1=CC=NC(NC(=O)C2=CC=C(C3=C4C(N)=NC=CN4C([C@@H]4CC[C@H]5CCC(=O)N5C4)=N3)C=C2)=C1	49.3	7.30715
	COC(C)C1=CC=NC(NC(=O)C2=CC=C(C3=C4C(N)=NC=CN4C([C@@H]4CC[C@H]5CCC(=O)N5C4)=N3)C=C2)=C1	1.5	8.82391
	COC1=CC(C(=O)NC2=CC(C(F)(F)F)=CC=N2)=CC=C1C1=C2C(N)=NC=CN2C([C@@H]2CC[C@H]3CC(C)(C)C(=O)N3C2)=N1	0.51	9.29243
	COC1=CC(C(=O)NC2=CC(C(F)(F)F)=CC=N2)=CC=C1C1=C2C(N)=NC=CN2C([C@H]2CC[C@@H]3CC(C)(C)C(=O)N3C2)=N1	45.4	7.34294
	NC1=NC=CN2C([C@@H]3CC[C@H]4CN(C(=O)C5=CC=NC=C5)CC(=O)N4C3)=NC(C3=CC=C(C(=O)NC4=CC(C(F)(F)F)=CC=N4)C=C3)=C12	0.21	9.67778
	COC(=O)C1=CC=NC(NC(=O)C2=CC=C(C3=C4C(N)=NC=CN4C([C@@H]4CC[C@H]5CCC(=O)N5C4)=N3)C=C2)=C1	0.4	9.39794
	NC1=NC=CN2C([C@@H]3CC[C@H]4CCC(=O)N4C3)=NC(C3=CC=C(C(=O)NC4=CC(C(F)(F)F)=CN=N4)C=C3)=C12	1.2	8.92082
	NC1=NC=CN2C([C@@H]3CC[C@H]4CN(C(=O)C5=CC=CC=C5)CC(=O)N4C3)=NC(C3=CC=C(C(=O)NC4=CC(C(F)(F)F)=CC=N4)C=C3)=C12	0.23	9.63827
	NC1=NC=CN2C([C@@H]3CC[C@H]4CCC(=O)N4C3)=NC(C3=CC=C(C(=O)NC4=CC5=CC=CC=C5C=N4)C=C3)=C12	0.19	9.72125
	NC1=NC=CN2C([C@H]3CN4C(=O)CC[C@@H]4CO3)=NC(C3=CC=C(C(=O)NC4=CC(C(F)(F)F)=CC=N4)C=C3)=C12	0.26	9.58503
	NC1=NC=CN2C([C@@H]3CC[C@H]4CN(CC(=O)O)CC(=O)N4C3)=NC(C3=CC=C(C(=O)NC4=CC(C(F)(F)F)=CC=N4)C=C3)=C12	0.22	9.65758
	C=C[C@@H]1OC(=O)N2C[C@H](C3=NC(C4=CC=C(C(=O)NC5=CC(C(F)(F)F)=CC=N5)C=C4)=C4C(N)=NC=CN34)CC[C@@H]12	6.3	8.20066
	C=C[C@H]1OC(=O)N2C[C@H](C3=NC(C4=CC=C(C(=O)NC5=CC(C(F)(F)F)=CC=N5)C=C4)=C4C(N)=NC=CN34)CC[C@@H]12	16.8	7.77469
	CN1CC[C@H]2CC[C@@H](C3=NC(C4=CC=C(C(=O)NC5=CC(C(F)(F)F)=CC=N5)C=C4)=C4C(N)=NC=CN34)CN2C1=O	5.2	8.284
	NC1=NC=CN2C([C@@H]3CC[C@H]4CCC(=O)N4C3)=NC(C3=CC=C(C(=O)NC4=CC(C(F)(F)F)=CC=N4)C=C3Cl)=C12	0.57	9.24413
	CCOC1=CC(C(=O)NC2=CC(C(F)(F)F)=CC=N2)=CC=C1C1=C2C(N)=NC=CN2C([C@@H]2CC[C@H]3CC(C)(C)C(=O)N3C2)=N1	0.54	9.26761
	CC(F)(F)C1=CC(C(=O)NC2=CC(C(F)(F)F)=CC=N2)=CC=C1C1=C2C(N)=NC=CN2C([C@@H]2CC[C@H]3CCC(=O)N3C2)=N1	830.9	6.08045
	CCOC1=CC(C(=O)NC2=NN(C)C(C(F)(F)F)=C2)=C(F)C=C1C1=C2C(N)=NC=C(Cl)N2C([C@@H]2CC[C@H]3CCC(=O)N3C2)=N1	0.67	9.17393
	COC1=CC(C(=O)NC2=CC(C(F)(F)F)=CC=N2)=CC=C1C1=C2C(N)=NC=CN2C([C@@H]2CC[C@H]3CCC(=O)N3C2)=N1	0.22	9.65758
	N#CC1=C(C(F)(F)F)C=C(NC(=O)C2=CC=C(C3=C4C(N)=NC=CN4C([C@@H]4CC[C@H]5CCC(=O)N5C4)=N3)C=C2)N=C1	2.1	8.67778
	NC1=NC=CN2C([C@@H]3CC[C@H]4CCC(=O)N4C3)=NC(C3=CC=C(C(=O)NC4=CC(C(F)(F)F)=CC=N4)C=C3O)=C12	0.58	9.23657
	NC1=NC=CN2C([C@@H]3CC[C@H]4CCC(=O)N4C3)=NC(C3=CC=C(C(=O)NC4=CC(C(F)(F)F)=CC=N4)N=C3)=C12	3.3	8.48149
	CC1=CC(C(F)(F)F)=CC(NC(=O)C2=CC=C(C3=C4C(N)=NC=CN4C([C@@H]4CC[C@H]5CCC(=O)N5C4)=N3)C=C2)=N1	4.8	8.31876
	NC1=NC=CN2C([C@@H]3CC[C@H]4CCC(=O)N4C3)=NC(C3=CC=C(C(=O)NC4=CC(C(F)(F)F)=CC=N4)C=C3OC3CC3)=C12	0.58	9.23657
	CC1=C(NC(=O)C2=CC=C(C3=C4C(N)=NC=CN4C([C@@H]4CC[C@H]5CCC(=O)N5C4)=N3)C=C2)N=CC=C1C(F)(F)F	12.4	7.90658
	N#CC1=CC(C(=O)NC2=CC(C(F)(F)F)=CC=N2)=CC=C1C1=C2C(N)=NC=CN2C([C@@H]2CC[C@H]3CCC(=O)N3C2)=N1	6.3	8.20066
	NC(=O)C1=CC(C(=O)NC2=CC(C(F)(F)F)=CC=N2)=CC=C1C1=C2C(N)=NC=CN2C([C@@H]2CC[C@H]3CCC(=O)N3C2)=N1	347.5	6.45905
	CC(C)C1=CC(C(F)(F)F)=CC(NC(=O)C2=CC=C(C3=C4C(N)=NC=CN4C([C@@H]4CC[C@H]5CCC(=O)N5C4)=N3)C=C2)=N1	278.3	6.55549
	NC1=NC=CN2C([C@@H]3CC[C@H]4CCC(=O)N4C3)=NC(C3=CC=C(C(=O)NC4=CC(C(F)(F)F)=CC(C5CCC5)=N4)C=C3)=C12	765.9	6.11583
	NC1=NC=CN2C([C@@H]3CC[C@H]4CCC(=O)N4C3)=NC(C3=CC=C(C(=O)NC4=CC(C(F)(F)F)=CC=N4)C=C3C(=O)O)=C12	83.5	7.07831
	CCOC1=CC(C(=O)NC2=CC(C(F)(F)F)=CC=N2)=CC=C1C1=C2C(N)=NC=C(Cl)N2C([C@@H]2CC[C@H]3CCC(=O)N3C2)=N1	0.27	9.56864
	COC1=CC=CC(NC(=O)C2=CC=C(C3=C4C(N)=NC=CN4C([C@@H]4CC[C@H]5CCC(=O)N5C4)=N3)C=C2)=N1	81.2	7.09044
	COC1=CC(C(=O)NC2=CC(C(F)(F)F)=CC=N2)=C(F)C=C1C1=C2C(N)=NC=CN2C([C@@H]2CC[C@H]3CCC(=O)N3C2)=N1	2.5	8.60206
	CCOC1=CC(C(=O)NC2=NN(C)C(C(F)(F)F)=C2)=CC=C1C1=C2C(N)=NC=CN2C([C@@H]2CC[C@H]3CCC(=O)N3C2)=N1	0.74	9.13077
	COC1=CC(C(=O)NC2=CC(C(F)(F)F)=CC=N2)=C(F)C=C1C1=C2C(N)=NC=C(Cl)N2C([C@@H]2CC[C@H]3CCC(=O)N3C2)=N1	1.2	8.92082
	CCOC1=CC(C(=O)NC2=CC(C(F)(F)F)=CC=N2)=C(F)C=C1C1=C2C(N)=NC=C(Cl)N2C([C@@H]2CC[C@H]3CCC(=O)N3C2)=N1	0.55	9.25964
	COC1=CC(C(=O)NC2=CC(C(F)(F)F)=CC=N2)=CC(F)=C1C1=C2C(N)=NC=CN2C([C@@H]2CC[C@H]3CCC(=O)N3C2)=N1	0.28	9.55284
	CCOC1=CC(C(=O)NC2=NN(C)C(C(F)(F)F)=C2)=CC=C1C1=C2C(N)=NC=C(Cl)N2C([C@@H]2CC[C@H]3CCC(=O)N3C2)=N1	0.23	9.63827
	CCOC1=CC(C(=O)NC2=CC(C3CC3)=CC=N2)=C(F)C=C1C1=C2C(N)=NC=C(Cl)N2C([C@@H]2CC[C@H]3CCC(=O)N3C2)=N1	0.78	9.10791
	CCOC1=CC(C(=O)NC2=CC(C3CC3)=CC=N2)=C(F)C=C1C1=C2C(N)=NC=CN2C([C@@H]2CC[C@H]3CCC(=O)N3C2)=N1	2	8.69897
	NC1=NC=CN2C([C@@H]3CC[C@H]4CCC(=O)N4C3)=NC(C3=CC=C(C(=O)NC4=CC(C(F)(F)F)=CC=N4)C=C3OC3CCCCC3)=C12	135.3	6.8687
	CC(C)OC1=CC(C(=O)NC2=CC(C(F)(F)F)=CC=N2)=CC=C1C1=C2C(N)=NC=CN2C([C@@H]2CC[C@H]3CCC(=O)N3C2)=N1	5.7	8.24413
	NC1=NC=CN2C([C@@H]3CC[C@H]4CCC(=O)N4C3)=NC(C3=CC=C(C(=O)NC4=CC(C(F)(F)F)=CC=N4)C=C3OC3CCC3)=C12	4.6	8.33724
	NC1=NC=CN2C([C@@H]3CC[C@H]4CCC(=O)N4C3)=NC(C3=CC=C(C(=O)NC4=CC(C(F)(F)F)=CC=N4)C=C3OC3CCCC3)=C12	23.7	7.62525
	CC(C)(C)COC1=CC(C(=O)NC2=CC(C(F)(F)F)=CC=N2)=CC=C1C1=C2C(N)=NC=CN2C([C@@H]2CC[C@H]3CCC(=O)N3C2)=N1	17.5	7.75696
	COC1=CC(C(=O)NC2=CC(C(F)(F)F)=CC=N2)=CC=C1C1=C2C(N)=NC=C(Cl)N2C([C@@H]2CC[C@H]3CCC(=O)N3C2)=N1	0.22	9.65758
	NC1=NC=C(Cl)N2C([C@@H]3CC[C@H]4CCC(=O)N4C3)=NC(C3=CC=C(C(=O)NC4=CC(C(F)(F)F)=CC=N4)C=C3OC3CC3)=C12	0.5	9.30103
	CN1N=C(NC(=O)C2=CC=C(C3=C4C(N)=NC=C(Cl)N4C([C@@H]4CC[C@H]5CCC(=O)N5C4)=N3)C(OC3CC3)=C2)C=C1C(F)(F)F	0.44	9.35655
	CN1N=C(NC(=O)C2=CC=C(C3=C4C(N)=NC=CN4C([C@@H]4CC[C@H]5CCC(=O)N5C4)=N3)C(OC3CC3)=C2)C=C1C(F)(F)F	0.59	9.22915
	NC1=NC=C(Cl)N2C([C@@H]3CC[C@H]4CCC(=O)N4C3)=NC(C3=CC=C(C(=O)NC4=CC(C5CC5)=CC=N4)C=C3OC3CC3)=C12	0.75	9.12494
	NC1=NC=CN2C([C@@H]3CC[C@H]4CCC(=O)N4C3)=NC(C3=CC=C(C(=O)NC4=CC(C5CC5)=CC=N4)C=C3OC3CC3)=C12	1.4	8.85387
	CN1N=C(NC(=O)C2=CC=C(C3=C4C(N)=NC=CN4C([C@@H]4CC[C@H]5CCC(=O)N5C4)=N3)C(OC3CNC3)=C2)C=C1C(F)(F)F	96.7	7.01457
	CN1N=C(NC(=O)C2=CC(OC3CC3)=C(C3=C4C(N)=NC=C(Cl)N4C([C@@H]4CC[C@H]5CCC(=O)N5C4)=N3)C=C2F)C=C1C(F)(F)F	1.8	8.74473
	CCOC1=CC(C(=O)NC2=CC(C(F)(F)F)=CC=N2)=C(F)C=C1C1=C2C(N)=NC=CN2C([C@@H]2CC[C@H]3CCC(=O)N3C2)=N1	0.75	9.12494
	CCOC1=CC(C(=O)NC2=NN(C)C(C(F)(F)F)=C2)=C(F)C=C1C1=C2C(N)=NC=CN2C([C@@H]2CC[C@H]3CCC(=O)N3C2)=N1	1.3	8.88606
	NC1=NC=C(Cl)N2C([C@@H]3CC[C@H]4CCC(=O)N4C3)=NC(C3=CC=C(C(=O)NC4=CC(C(F)(F)F)=CC=N4)C=C3)=C12	0.16	9.79588
	CC1=CN=C(NC(=O)C2=CC=C(C3=C4C(N)=NC=C(Cl)N4C([C@@H]4CC[C@H]5CCC(=O)N5C4)=N3)C=C2)S1	0.81	9.09151
	CC(=O)OC1=CC(C(=O)NC2=CC(C(F)(F)F)=CC=N2)=CC=C1C1=C2C(N)=NC=CN2C([C@@H]2CC[C@H]3CCC(=O)N3C2)=N1	3.9	8.40894
	CC(=O)NC1=NC=CN2C([C@@H]3CC[C@H]4CCC(=O)N4C3)=NC(C3=CC=C(C(=O)NC4=CC(C(F)(F)F)=CC=N4)C=C3O)=C12	4.4	8.35655
	COCCN(C(=O)C1=CC=C(C2=C3C(N)=NC=CN3C([C@@H]3CC[C@H]4CCC(=O)N4C3)=N2)C(O)=C1)C1=CC(C(F)(F)F)=CC=N1	291.6	6.53521
	CCOC1=CC(C(=O)NC2=NC=C(C)S2)=CC=C1C1=C2C(N)=NC=C(Cl)N2C([C@@H]2CC[C@H]3CCC(=O)N3C2)=N1	0.45	9.34679
	CCOC1=CC(C(=O)NC2=NC=C(C)S2)=CC=C1C1=C2C(N)=NC=CN2C([C@@H]2CC[C@H]3CCC(=O)N3C2)=N1	0.63	9.20066
	NC1=NC=C(F)N2C([C@@H]3CC[C@H]4CCC(=O)N4C3)=NC(C3=CC=C(C(=O)NC4=CC(C(F)(F)F)=CC=N4)C=C3)=C12	0.28	9.55284
	CCOC1=CC(C(=O)NC2=CC(C(F)(F)F)=CC=N2)=CC=C1C1=C2C(N)=NC=C(F)N2C([C@@H]2CC[C@H]3CCC(=O)N3C2)=N1	0.99	9.00436
	COC1=CC(C(=O)NC2=CC(C(F)(F)F)=CC=N2)=CC=C1C1=C2C(N)=NC=C(F)N2C([C@@H]2CC[C@H]3CCC(=O)N3C2)=N1	1.3	8.88606
	CCOC1=CC(C(=O)NC2=NN(C)C(C(F)(F)F)=C2)=CC=C1C1=C2C(N)=NC=C(F)N2C([C@@H]2CC[C@H]3CCC(=O)N3C2)=N1	3.1	8.50864
	CCOC1=CC(C(=O)NC2=NC=C(C)S2)=CC=C1C1=C2C(N)=NC=C(F)N2C([C@@H]2CC[C@H]3CCC(=O)N3C2)=N1	1.9	8.72125
	NC1=NC=C(F)N2C([C@@H]3CC[C@H]4CCC(=O)N4C3)=NC(C3=CC=C(C(=O)NC4=CC(C(F)(F)F)=CC=N4)C=C3O)=C12	2.3	8.63827
	NC1=NC=C(F)N2C([C@@H]3CC[C@H]4CCC(=O)N4C3)=NC(C3=CC=C(C(=O)NC4=CC(C(F)(F)F)=CC=N4)C=C3F)=C12	0.34	9.46852
	NC1=NC=C(F)N2C([C@@H]3CC[C@H]4CCC(=O)N4C3)=NC(C3=CC=C(C(=O)NC4=CC(C5CC5)=CC=N4)C=C3F)=C12	1.3	8.88606
	NC1=NC=C(F)N2C([C@@H]3CC[C@H]4CCC(=O)N4C3)=NC(C3=CC=C(C(=O)NC4=CC(C5CC5)=CC=N4)C=C3)=C12	1.5	8.82391
	CCOC1=CC(C(=O)NC2=CC(C(F)(F)F)=CC=N2)=C(F)C=C1C1=C2C(N)=NC=C(F)N2C([C@@H]2CC[C@H]3CCC(=O)N3C2)=N1	3.7	8.4318
	NC1=NC=CN2C([C@@H]3CC[C@H]4CCC(=O)N4C3)=NC(C3=CC=C(C(=O)NC4=NNC(C(F)(F)F)=C4)C=C3)=C12	36.9	7.43297
	CN1N=C(NC(=O)C2=CC=C(C3=C4C(N)=NC=CN4C([C@@H]4CC[C@H]5CCC(=O)N5C4)=N3)C=C2)C=C1C(F)(F)F	0.41	9.38722
	NC1=NC=CN2C([C@@H]3CC[C@H]4CCC(=O)N4C3)=NC(C3=CC=C(C(=O)NC4=NC=CN4)C=C3)=C12	50.7	7.29499
	NC1=NC=CN2C([C@@H]3CC[C@H]4CCC(=O)N4C3)=NC(C3=CC=C(C(=O)NC4=NOC(C(F)(F)F)=C4)C=C3)=C12	245.4	6.61013
	NC1=NC=CN2C([C@@H]3CC[C@H]4CCC(=O)N4C3)=NC(C3=CC=C(C(=O)NC4=CC(C(F)(F)F)=NO4)C=C3)=C12	240.6	6.6187
	CC1=CC(NC(=O)C2=CC=C(C3=C4C(N)=NC=CN4C([C@@H]4CC[C@H]5CCC(=O)N5C4)=N3)C=C2)=NN1C	6.5	8.18709
	CC1=NSC(NC(=O)C2=CC=C(C3=C4C(N)=NC=CN4C([C@@H]4CC[C@H]5CCC(=O)N5C4)=N3)C=C2)=N1	14.9	7.82681
	NC1=NC=CN2C([C@@H]3CC[C@H]4CCC(=O)N4C3)=NC(C3=CC=C(C(=O)NC4=NC(C(F)(F)F)=CN4)C=C3)=C12	144.2	6.84103
	CCC1=NSC(NC(=O)C2=CC=C(C3=C4C(N)=NC=CN4C([C@@H]4CC[C@H]5CCC(=O)N5C4)=N3)C=C2)=N1	27.6	7.55909
	CC(C)C1=NSC(NC(=O)C2=CC=C(C3=C4C(N)=NC=CN4C([C@@H]4CC[C@H]5CCC(=O)N5C4)=N3)C=C2)=N1	68.9	7.16178
	NC1=NC=CN2C([C@@H]3CC[C@H]4CCC(=O)N4C3)=NC(C3=CC=C(C(=O)NC4=NN(C5CCCC5)C(C(F)(F)F)=C4)C=C3)=C12	284.9	6.54531
	CN1N=C(NC(=O)C2=CC=C(C3=C4C(N)=NC=CN4C([C@@H]4CC[C@H]5CCC(=O)N5C4)=N3)C=C2)C=C1C1CC1	0.93	9.03152
	CC1=NN=C(NC(=O)C2=CC=C(C3=C4C(N)=NC=CN4C([C@@H]4CC[C@H]5CCC(=O)N5C4)=N3)C=C2)S1	272.1	6.56527
	CN1N=C(NC(=O)C2=CC=C(C3=C4C(N)=NC=C(Cl)N4C([C@@H]4CC[C@H]5CCC(=O)N5C4)=N3)C=C2)C=C1C(F)(F)F	0.64	9.19382
	CCOC(=O)C1=C(C(F)(F)F)N=C(NC(=O)C2=CC=C(C3=C4C(N)=NC=CN4C([C@@H]4CC[C@H]5CCC(=O)N5C4)=N3)C=C2)O1	155.3	6.80883
	CCN1N=C(NC(=O)C2=CC=C(C3=C4C(N)=NC=CN4C([C@@H]4CC[C@H]5CCC(=O)N5C4)=N3)C=C2)C=C1C(F)(F)F	237.4	6.62452
	CC1=CC(C(=O)NC2=NN(C)C(C(F)(F)F)=C2)=CC=C1C1=C2C(N)=NC=CN2C([C@@H]2CC[C@H]3CCC(=O)N3C2)=N1	6.9	8.16115
	CC1=CC(C(=O)NC2=CC(C(F)(F)F)=CC=N2)=CC=C1C1=C2C(N)=NC=CN2C([C@@H]2CC[C@H]3CCC(=O)N3C2)=N1	0.46	9.33724
	COC1=CC(C(=O)NC2=NN(C)C(C(F)(F)F)=C2)=CC=C1C1=C2C(N)=NC=CN2C([C@@H]2CC[C@H]3CCC(=O)N3C2)=N1	2.7	8.56864
	COC1=CC(C(=O)NC2=NN(C)C(C(F)(F)F)=C2)=CC=C1C1=C2C(N)=NC=C(Cl)N2C([C@@H]2CC[C@H]3CCC(=O)N3C2)=N1	1.5	8.82391
	CN1N=C(NC(=O)C2=CC=C(C3=C4C(N)=NC=CN4C([C@@H]4CC[C@H]5CCC(=O)N5C4)=N3)C(Cl)=C2)C=C1C(F)(F)F	2.2	8.65758
	CN1N=C(NC(=O)C2=CC=C(C3=C4C(N)=NC=C(Cl)N4C([C@@H]4CC[C@H]5CCC(=O)N5C4)=N3)C(Cl)=C2)C=C1C(F)(F)F	1.9	8.72125
	CN1N=C(NC(=O)C2=CC(Cl)=C(C3=C4C(N)=NC=C(Cl)N4C([C@@H]4CC[C@H]5CCC(=O)N5C4)=N3)C=C2F)C=C1C(F)(F)F	24.6	7.60906
	NC1=NC=CN2C([C@@H]3CC[C@H]4CCC(=O)N4C3)=NC(C3=CC(F)=C(C(=O)NC4=CC(C(F)(F)F)=CC=N4)C=C3Cl)=C12	4.6	8.33724
	NC1=NC=C(Cl)N2C([C@@H]3CC[C@H]4CCC(=O)N4C3)=NC(C3=CC=C(C(=O)NC4=CC(C(F)(F)F)=CC=N4)C=C3Cl)=C12	0.39	9.40894
	CC1=CN=C(NC(=O)C2=CC=C(C3=C4C(N)=NC=CN4C([C@@H]4CC[C@H]5CCC(=O)N5C4)=N3)C(Cl)=C2)S1	0.63	9.20066
	CC1=CN=C(NC(=O)C2=CC=C(C3=C4C(N)=NC=C(Cl)N4C([C@@H]4CC[C@H]5CCC(=O)N5C4)=N3)C(Cl)=C2)S1	1.5	8.82391
	CC1=CC(C(=O)NC2=CC(C(F)(F)F)=CC=N2)=C(F)C=C1C1=C2C(N)=NC=C(Cl)N2C([C@@H]2CC[C@H]3CCC(=O)N3C2)=N1	7.8	8.10791
	CC1=CC(C(=O)NC2=CC(C(F)(F)F)=CC=N2)=C(F)C=C1C1=C2C(N)=NC=CN2C([C@@H]2CC[C@H]3CCC(=O)N3C2)=N1	8.2	8.08619
	COCCOC1=CC(C(=O)NC2=CC=CC(C(F)(F)F)=C2)=CC=C1C1=C2C(N)=NC=CN2C([C@@H]2CC[C@H]3CCC(=O)N3C2)=N1	1.9	8.72125
	NC1=NC=CN2C([C@@H]3CC[C@H]4CCC(=O)N4C3)=NC(C3=CC=C(C(=O)NC4=CC(C(F)(F)F)=CC=N4)C=C3OCCO)=C12	1.1	8.95861
	CCOCCOC1=CC(C(=O)NC2=CC(C(F)(F)F)=CC=N2)=CC=C1C1=C2C(N)=NC=CN2C([C@@H]2CC[C@H]3CCC(=O)N3C2)=N1	3.2	8.49485
	COC1=CC(C(=O)NC2=NC=C(C)S2)=CC=C1C1=C2C(N)=NC=CN2C([C@@H]2CC[C@H]3CCC(=O)N3C2)=N1	5.2	8.284
	COC1=CC(C(=O)NC2=NC=C(C)S2)=CC=C1C1=C2C(N)=NC=C(Cl)N2C([C@@H]2CC[C@H]3CCC(=O)N3C2)=N1	1.7	8.76955
	C#CCCOC1=CC(C(=O)NC2=CC(C(F)(F)F)=CC=N2)=CC=C1C1=C2C(N)=NC=CN2C([C@@H]2CC[C@H]3CCC(=O)N3C2)=N1	0.75	9.12494
	CCOC1=CC(C(=O)NC2=NN(C)C(C(F)(F)F)=C2)=CC=C1C1=C2C(N)=NC=C(C)N2C([C@@H]2CC[C@H]3CCC(=O)N3C2)=N1	1.2	8.92082
	CCOC1=CC(C(=O)NC2=CC(C(F)(F)F)=CC=N2)=CC=C1C1=C2C(N)=NC=C(C(F)(F)F)N2C([C@@H]2CC[C@H]3CCC(=O)N3C2)=N1	0.72	9.14267
	CCC1=CC=NC(NC(=O)C2=CC=C(C3=C4C(N)=NC=C(Cl)N4C([C@@H]4CC[C@H]5CCC(=O)N5C4)=N3)C(OC)=C2)=C1	0.58	9.23657
	COC1=CC=NC(NC(=O)C2=CC=C(C3=C4C(N)=NC=C(Cl)N4C([C@@H]4CC[C@H]5CCC(=O)N5C4)=N3)C(OC)=C2)=C1	1.6	8.79588
	COC1=CC(C(=O)NC2=CC(C3CCC3)=CC=N2)=CC=C1C1=C2C(N)=NC=C(Cl)N2C([C@@H]2CC[C@H]3CCC(=O)N3C2)=N1	0.41	9.38722
	COC1=CC(C(=O)NC2=CC=C(C)C=N2)=CC=C1C1=C2C(N)=NC=C(Cl)N2C([C@@H]2CC[C@H]3CCC(=O)N3C2)=N1	1.4	8.85387
	NC1=NC=C(C(F)(F)F)N2C([C@@H]3CC[C@H]4CCC(=O)N4C3)=NC(C3=CC=C(C(=O)NC4=CC(C(F)(F)F)=CC=N4)C=C3Cl)=C12	9	8.04576
	NC1=NC=C(C(F)(F)F)N2C([C@@H]3CC[C@H]4CCC(=O)N4C3)=NC(C3=CC=C(C(=O)NC4=CC(C5CC5)=CC=N4)C=C3F)=C12	3.8	8.42022
	COC1=CC(C(=O)NC2=CC(C(F)(F)F)=CC=N2)=CC=C1C1=C2C(N)=NC=C(C(F)(F)F)N2C([C@@H]2CC[C@H]3CCC(=O)N3C2)=N1	2.7	8.56864
	CC1=CC(C(=O)NC2=CC(C(F)(F)F)=CC=N2)=CC(F)=C1C1=C2C(N)=NC=CN2C([C@@H]2CC[C@H]3CCC(=O)N3C2)=N1	2.2	8.65758
	CCOC1=CC(C(=O)NC2=NN(C)C(C(F)(F)F)=C2)=CC=C1C1=C2C(N)=NC=C(C(F)(F)F)N2C([C@@H]2CC[C@H]3CCC(=O)N3C2)=N1	4	8.39794
	CC(F)(F)OC1=CC(C(=O)NC2=CC(C(F)(F)F)=CC=N2)=CC=C1C1=C2C(N)=NC=C(Cl)N2C([C@@H]2CC[C@H]3CCC(=O)N3C2)=N1	6.6	8.18046
	COC1=CC(C(=O)NC2=CC(C(F)(F)F)=CC=N2)=CC(F)=C1C1=C2C(N)=NC=C(Cl)N2C([C@@H]2CC[C@H]3CCC(=O)N3C2)=N1	0.17	9.76955
	COC1=CC(C(=O)NC2=CC(C(F)(F)F)=CC=N2)=C(Cl)C=C1C1=C2C(N)=NC=C(Cl)N2C([C@@H]2CC[C@H]3CCC(=O)N3C2)=N1	1.8	8.74473
	COC1=CC(C(=O)NC2=CC(C(F)(F)F)=CC=N2)=CC(F)=C1C1=C2C(N)=NC=CN2C([C@@H]2CC[C@H]3CC(C)(C)C(=O)N3C2)=N1	0.28	9.55284
	COC1=CC(C(=O)NC2=CC(C(F)(F)F)=CC=N2)=CC(F)=C1C1=C2C(N)=NC=C(F)N2C([C@@H]2CC[C@H]3CCC(=O)N3C2)=N1	0.4	9.39794
	CCOC1=CC(C(=O)NC2=CC(C(F)(F)F)=CC=N2)=CC=C1C1=C2C(N)=NC=CN2C([C@@H]2CC[C@@H]3N(C2)C(=O)CC3(C)C)=N1	0.2	9.69897
	C=CC(=O)N1CCCC(N2N=C(C3=CC=C(C(=O)C4=CC=C(F)C=C4)C(F)=C3)C3=C2N=CN=C3N)C1	66	7.18046
	C=CC(=O)N1CCCC(N2N=C(C3=CC=C(C(=O)C4=CC=C(F)C=C4)C=C3F)C3=C2N=CN=C3N)C1	5	8.30103
	C=CC(=O)N1CCCC(N2N=C(C3=CC=C(C(=O)C4=CC=CC(F)=C4)C(F)=C3)C3=C2N=CN=C3N)C1	10	8
	C=CC(=O)N1CCCC(N2N=C(C3=CC=C(C(=O)C4=CC=CC=C4F)C=C3F)C3=C2N=CN=C3N)C1	2	8.69897
	C=CC(=O)N1CCCC(N2N=C(C3=CC=C(C(=O)C4=CC=CC(F)=C4)C=C3F)C3=C2N=CN=C3N)C1	2	8.69897
	CC1=C(C(=O)N2CCCC(N3N=C(C4=CC=C(C(=O)C5=CC=CC(F)=C5)C=C4F)C4=C(N)N=CN=C43)C2)C=NO1	138	6.86012
	C/C(O)=C(/C#N)C(=O)N1CCCC(N2N=C(C3=CC=C(C(=O)C4=CC=CC(F)=C4)C=C3F)C3=C(N)N=CN=C32)C1	730	6.13668
	C=CS(=O)(=O)N1CCCC(N2N=C(C3=CC=C(C(=O)C4=CC=CC(F)=C4)C=C3F)C3=C2N=CN=C3N)C1	2	8.69897
	NC1=NC=NC2=C1C(C1=CC=C(C(=O)C3=CC=CC(F)=C3)C=C1F)=NN2C1CCCN(C(=O)C2CO2)C1	83	7.08092
	CC(C)(C)OC(=O)N1CCCC(N2N=C(C3=CC=C(C(=O)C4=CC=CC=C4[N+](=O)[O-])C=C3F)C3=C(N)N=CN=C32)C1	1970	5.70553
	C=CC(=O)N1CCCC(N2N=C(C3=CC=C(C(=O)C4=C(F)C(F)=CC(F)=C4F)C=C3F)C3=C2N=CN=C3N)C1	0.8	9.09691
	C=CC(=O)N1CCCC(N2N=C(C3=CC=C(OC4=CC=CC(F)=C4[N+](=O)[O-])C=C3F)C3=C2N=CN=C3N)C1	2	8.69897
	C=CC(=O)N[C@H]1CC[C@@H](N2N=C(C3=CC=C(OC4=CC=CC(F)=C4)C=C3F)C3=C2N=CN=C3N)CC1	1	9
	C=CC(=O)N[C@H]1CC[C@H](N2N=C(C3=CC=C(OC4=CC=CC(F)=C4)C=C3F)C3=C2N=CN=C3N)CC1	9	8.04576
	C=CC(=O)N1CCC(N2N=C(C3=CC=C(OC4=CC=CC(F)=C4)C=C3F)C3=C2N=CN=C3N)C1	3	8.52288
	C=CC(=O)N[C@@H]1CC[C@@H](N2N=C(C3=CC=C(OC4=CC=CC(F)=C4)C=C3F)C3=C2N=CN=C3N)C1	3	8.52288
	C=CC(=O)N[C@H]1CC[C@@H](N2N=C(C3=CC=C(OC4=CC=CC(F)=C4)C=C3F)C3=C2N=CN=C3N)C1	4	8.39794
	C=CC(=O)N1CCCC(N2N=C(C3=CC=C(OC4=CC=CC(F)=C4)C=C3F)C3=C2N=CN=C3N)C1	3	8.52288
	C=CC(=O)N1CCCC(N2N=C(C3=CC=C(OC4=CC=CC=C4NS(C)(=O)=O)C=C3F)C3=C(N)N=CN=C32)C1	67	7.17393
	C=CC(=O)N1CCCC(N2N=C(C3=CC=C(OC4=CC(NS(C)(=O)=O)=CC=C4)C=C3F)C3=C(N)N=CN=C32)C1	4	8.39794
	C=CC(=O)N1CCCC(N2N=C(C3=CC=C(OC4=C(F)C=CC(F)=C4F)C=C3F)C3=C2N=CN=C3N)C1	5	8.30103
	C=CC(=O)N[C@H]1CC[C@@H](N2N=C(C3=CC=C(OC4=C(F)C(F)=CC(F)=C4F)C=C3F)C3=C2N=CN=C3N)CC1	50	7.30103
	C=CC(=O)N1CCC(N2N=C(C3=CC=C(OC4=C(F)C(F)=CC(F)=C4F)C=C3F)C3=C2N=CN=C3N)C1	3	8.52288
	C=CC(=O)N1CCC(N2N=C3C4=CC=C(OC5=C(F)C(F)=CC(F)=C5F)C=C4NC4=C3C2=NC=N4)C1	1020	5.9914
	C=CC(=O)N[C@@H]1CC[C@@H](N2N=C(C3=CC=C(OC4=C(F)C(F)=CC(F)=C4F)C=C3F)C3=C2N=CN=C3N)C1	17	7.76955
	C=CC(=O)N[C@H]1CC[C@@H](N2N=C(C3=CC=C(OC4=C(F)C(F)=CC(F)=C4F)C=C3F)C3=C2N=CN=C3N)C1	34	7.46852
	C=CC(=O)N1CCC(N2N=C(C3=CC=C(OC4=C(F)C(F)=CC(F)=C4F)C=C3F)C3=C2N=CN=C3N)CC1	223	6.6517
	C=CC(=O)NCC1CCC(N2N=C(C3=CC=C(OC4=C(F)C(F)=CC(F)=C4F)C=C3F)C3=C2N=CN=C3N)C1	7	8.1549
	C=CC(=O)N1CCC(CN2N=C(C3=CC=C(OC4=C(F)C(F)=CC(F)=C4F)C=C3F)C3=C2N=CN=C3N)C1	26	7.58503
	C=CC(=O)N1CCC(CN2N=C(C3=CC=C(OC4=C(F)C(F)=CC(F)=C4F)C=C3F)C3=C2N=CN=C3N)CC1	24	7.61979
	C=CC(=O)N1CCCC(CN2N=C(C3=CC=C(OC4=C(F)C(F)=CC(F)=C4F)C=C3F)C3=C2N=CN=C3N)C1	15	7.82391
	C=CC(=O)NC1CCC(CN2N=C(C3=CC=C(OC4=C(F)C(F)=CC(F)=C4F)C=C3F)C3=C2N=CN=C3N)C1	7222	5.14134
	C=CC(=O)N1CCC[C@@H](N2N=C(C3=CC=C(OC4=C(F)C(F)=CC(F)=C4F)C=C3F)C3=C2N=CN=C3N)C1	2	8.69897
	C=CC(=O)N1CCC[C@H](N2N=C(C3=CC=C(OC4=C(F)C(F)=CC(F)=C4F)C=C3F)C3=C2N=CN=C3N)C1	23	7.63827
	NC1=NC=NC2=C1C(C1=CC=C(OC3=C(F)C(F)=CC(F)=C3F)C=C1F)=NN2C1CCC(N2C(=O)C=CC2=O)CC1	81	7.09151
	NC1=NC=NC2=C1C(C1=CC=C(OC3=C(F)C(F)=CC(F)=C3F)C=C1F)=NN2C1CCCC(N2C(=O)C=CC2=O)C1	593	6.22695
	NC1=NC=NC2=C1C(C1=CC=C(OC3=C(F)C(F)=CC(F)=C3F)C=C1F)=NN2[C@H]1CC[C@H](N2C(=O)C=CC2=O)C1	99	7.00436
	NC1=NC=NC2=C1C(C1=CC=C(OC3=C(F)C(F)=CC(F)=C3F)C=C1F)=NN2CCCN1C(=O)C=CC1=O	379	6.42136
	NC1=NC=NC2=C1C(C1=CC=C(OC3=C(F)C(F)=CC(F)=C3F)C=C1F)=NN2C1CCC(NC(=O)CSSCC(=O)NC2CCC(N3N=C(C4=CC=C(OC5=C(F)C(F)=CC(F)=C5F)C=C4F)C4=C(N)N=CN=C43)CC2)CC1	22	7.65758
	NC1=NC=NC2=C1C(C1=CC=C(OC3=C(F)C(F)=CC(F)=C3F)C=C1F)=NN2C1CCC(N2C(=O)CSC2=O)CC1	1640	5.78516
	NC(=O)/C=C/C(=O)N1CCCC(N2N=C(C3=CC=C(OC4=C(F)C(F)=CC(F)=C4F)C=C3F)C3=C(N)N=CN=C32)C1	17	7.76955
	CNC(=O)/C=C/C(=O)N1CCCC(N2N=C(C3=CC=C(OC4=C(F)C(F)=CC(F)=C4F)C=C3F)C3=C(N)N=CN=C32)C1	38	7.42022
	N=C(N)NC(=O)N1CCCC(N2N=C(C3=CC=C(OC4=C(F)C(F)=CC(F)=C4F)C=C3F)C3=C(N)N=CN=C32)C1	131	6.88273
	CC(=O)CC(=O)N1CCCC(N2N=C(C3=CC=C(OC4=C(F)C(F)=CC(F)=C4F)C=C3F)C3=C(N)N=CN=C32)C1	374	6.42713
	C=CC(=O)N1CC[C@@H](N2N=C(C3=CC=C(OC4=C(F)C(F)=CC(F)=C4F)C=C3F)C3=C2N=CN=C3N)C1	0.5	9.30103
	C=CC(=O)N1CC[C@H](N2N=C(C3=CC=C(OC4=C(F)C(F)=CC(F)=C4F)C=C3F)C3=C2N=CN=C3N)C1	21	7.67778
	COC(=O)NC(=O)/C=C\C(=O)N1CCCC(N2N=C(C3=CC=C(OC4=C(F)C(F)=CC(F)=C4F)C=C3F)C3=C(N)N=CN=C32)C1	6	8.22185
	C/C=C(\C(=O)OC)C(=O)N1CCCC(N2N=C(C3=CC=C(OC4=C(F)C(F)=CC(F)=C4F)C=C3F)C3=C(N)N=CN=C32)C1	964	6.01592
	C=C(C#N)C(=O)N1CCCC(N2N=C(C3=CC=C(OC4=C(F)C(F)=CC(F)=C4F)C=C3F)C3=C2N=CN=C3N)C1	509	6.29328
	C=C(CO)C(=O)N1CCCC(N2N=C(C3=CC=C(OC4=C(F)C(F)=CC(F)=C4F)C=C3F)C3=C2N=CN=C3N)C1	87	7.06048
	NC1=NC=NC2=C1C(C1=CC=C(OC3=C(F)C(F)=CC(F)=C3F)C=C1F)=NN2CCN1C(=O)C=CC1=O	527	6.27819
	N#C/C(=C\C1=CC=CC(N2C=C(C3=CC=C(Cl)C=C3)C3=C(N)N=CN=C32)=C1)C(N)=O	90	7.04576
	CN(C)C(=O)/C(C#N)=C/C1=CC=CC(N2C=C(C3=CC=C(Cl)C=C3)C3=C(N)N=CN=C32)=C1	130	6.88606
	N#C/C(=C\C1=CC(N2C=C(C3=CC=C(Cl)C=C3)C3=C2N=CN=C3N)=CC=C1)C(=O)N1CCC1	1500	5.82391
	N#C/C(=C\C1=CC(N2C=C(C3=CC=C(Cl)C=C3)C3=C2N=CN=C3N)=CC=C1)C(=O)N1CCCC1	780	6.10791
	N#C/C(=C\C1=CC(N2C=C(C3=CC=C(Cl)C=C3)C3=C2N=CN=C3N)=CC=C1)C(=O)N1CC(O)C1	700	6.1549
	CN1CCN(C(=O)/C(C#N)=C/C2=CC=CC(N3C=C(C4=CC=C(Cl)C=C4)C4=C(N)N=CN=C43)=C2)CC1	230	6.63827
	CN1CCN(C(=O)/C(C#N)=C/C2=CC=CC(N3C=C(C4=CC=C(OC5=CC=CC=C5)C=C4)C4=C(N)N=CN=C43)=C2)CC1	620	6.20761
	N#C/C(=C\C1=CC(N2C=C(C3=CC=C(OC4=CC=CC=C4)C=C3)C3=C2N=CN=C3N)=CC=C1)C(=O)N1CC(O)C1	70	7.1549
	N#C/C(=C\C1=CC=CC(N2C=C(C3=CC=C(OC4=CC=CC=C4)C=C3)C3=C(N)N=CN=C32)=C1)C(N)=O	40	7.39794
	N#C/C(=C\C1=CC(N2C=C(C3=CC=C(OC4=CC=CC=C4)C=C3)C3=C2N=CN=C3N)=CC=C1)C(=O)NCCO	240	6.61979
	CN(C)C(=O)/C(C#N)=C/C1=CC=CC(N2C=C(C3=CC=C(OC4=CC=CC=C4)C=C3)C3=C(N)N=CN=C32)=C1	630	6.20066
	CNC(=O)N1CCCC(N2N=C(C3=CC=C(OC4=C(F)C(F)=CC(F)=C4F)C=C3F)C3=C(N)N=CN=C32)C1	60	7.22185
	CNC(=N)N1CCCC(N2N=C(C3=CC=C(OC4=C(F)C(F)=CC(F)=C4F)C=C3F)C3=C(N)N=CN=C32)C1	1653	5.78173
	CN/C(=N\C#N)N1CCCC(N2N=C(C3=CC=C(OC4=C(F)C(F)=CC(F)=C4F)C=C3F)C3=C(N)N=CN=C32)C1	1617	5.79129
	CN/C(=N\[N+](=O)[O-])N1CCCC(N2N=C(C3=CC=C(OC4=C(F)C(F)=CC(F)=C4F)C=C3F)C3=C(N)N=CN=C32)C1	1740	5.75945
	CNC(=O)CN1CCCC(N2N=C(C3=CC=C(OC4=C(F)C(F)=CC(F)=C4F)C=C3F)C3=C(N)N=CN=C32)C1	365	6.43771
	CNC(=O)C(=O)N1CCCC(N2N=C(C3=CC=C(OC4=C(F)C(F)=CC(F)=C4F)C=C3F)C3=C(N)N=CN=C32)C1	692	6.15989
	NC1=NC=NC2=C1C(C1=CC=C(OC3=C(F)C(F)=CC(F)=C3F)C=C1F)=NN2[C@@H]1CCN(C(=O)CCCl)C1	148	6.82974
	NC1=NC=NC2=C1C(C1=CC=C(OC3=C(F)C(F)=CC(F)=C3F)C=C1F)=NN2C1CCCN(C(=O)C2=CNC=N2)C1	174	6.75945
	NC1=NC=NC2=C1C(C1=CC=C(OC3=C(F)C(F)=CC(F)=C3F)C=C1F)=NN2C1CCCN(C(=O)C2=CC=CN=C2)C1	576	6.23958
	NC1=NC=NC2=C1C(C1=CC=C(OC3=C(F)C(F)=CC(F)=C3F)C=C1F)=NN2C1CCCN(C(=O)CCl)C1	0.8	9.09691
	CN(C)CC(=O)N1CCCC(N2N=C(C3=CC=C(OC4=C(F)C(F)=CC(F)=C4F)C=C3F)C3=C(N)N=CN=C32)C1	207	6.68403
	NC1=NC=NC2=C1C(C1=CC=C(OC3=C(F)C(F)=CC(F)=C3F)C=C1F)=NN2C1CCCN(C(=O)C2CNC(=O)S2)C1	454	6.34294
	C=C(C(=O)N1CCCC(N2N=C(C3=CC=C(OC4=C(F)C(F)=CC(F)=C4F)C=C3F)C3=C2N=CN=C3N)C1)C(F)(F)F	6	8.22185
	NC1=NC=NC2=C1C(C1=CC=C(OC3=C(F)C(F)=CC(F)=C3F)C=C1F)=NN2C1CCCN(C(=O)CC(=O)C(F)(F)F)C1	119	6.92445
	O=C(CC(=O)C(F)(F)F)NC1=C2C(C3=CC=C(OC4=C(F)C(F)=CC(F)=C4F)C=C3F)=NN(C3CCCNC3)C2=NC=N1	729	6.13727
	NC1=NC=NC2=C1C(C1=CC=C(OC3=C(F)C(F)=CC(F)=C3F)C=C1F)=NN2C1CCCN(C(=O)CC(=O)C2CC2)C1	586	6.2321
	C=C(CN1CCCC(N2N=C(C3=CC=C(OC4=C(F)C(F)=CC(F)=C4F)C=C3F)C3=C(N)N=CN=C32)C1)C(=O)OCC	279	6.5544
	C=C(CN1CCCC(N2N=C(C3=CC=C(OC4=C(F)C(F)=CC(F)=C4F)C=C3F)C3=C(N)N=CN=C32)C1)C(=O)NC	52	7.284
	C=C(C#N)CN1CCCC(N2N=C(C3=CC=C(OC4=C(F)C(F)=CC(F)=C4F)C=C3F)C3=C2N=CN=C3N)C1	17	7.76955
	C=CC(=O)N1CC[C@@H](N2N=C(C3=CC=C(C(=O)C4=CC=C(F)C=C4)C=C3F)C3=C2N=CN=C3N)C1	6	8.22185
	C=CC(=O)N1CC[C@@H](N2N=C(C3=CC=C(C(=O)C4=CC=CC=C4F)C=C3F)C3=C2N=CN=C3N)C1	1	9
	C=CC(=O)N1CC[C@@H](N2N=C(C3=CC=C(C(=O)C4=CC=CC(F)=C4)C=C3F)C3=C2N=CN=C3N)C1	6	8.22185
	CCOC(=O)/C=C/CNC(=O)N1CCCC(N2N=C(C3=CC=C(OC4=C(F)C(F)=CC(F)=C4F)C=C3F)C3=C(N)N=CN=C32)C1	3	8.52288
	NC1=NC=NC2=C1C(C1=CC=C(OC3=C(F)C(F)=CC(F)=C3F)C=C1F)=NN2[C@@H]1CCN(C(=O)CCl)C1	3	8.52288
	CNC(=O)/C=C/CNC(=O)N1CC[C@@H](N2N=C(C3=CC=C(OC4=C(F)C(F)=CC(F)=C4F)C=C3F)C3=C(N)N=CN=C32)C1	27	7.56864
	NC1=NC=NC2=C1C(C1=CC=C(OC3=C(F)C(F)=CC(F)=C3F)C=C1F)=NN2[C@@H]1CCN(C(=O)C(=O)C(F)(F)F)C1	201	6.6968
	NC1=NC=NC2=C1C(C1=CC=C(OC3=C(F)C(F)=CC(F)=C3F)C=C1F)=NN2[C@@H]1CCN(C(=O)C(=O)C2CC2)C1	1900	5.72125
	CC(C)C(=O)C(=O)N1CC[C@@H](N2N=C(C3=CC=C(OC4=C(F)C(F)=CC(F)=C4F)C=C3F)C3=C(N)N=CN=C32)C1	1658	5.78042
	CC(C)(CO)C(=O)C(=O)N1CC[C@@H](N2N=C(C3=CC=C(OC4=C(F)C(F)=CC(F)=C4F)C=C3F)C3=C(N)N=CN=C32)C1	1278	5.89347
	NC1=NC=NC2=C1C(C1=CC=C(OC3=C(F)C(F)=CC(F)=C3F)C=C1F)=NN2C1CCCN(C(=O)C(=O)C2CC2)C1	2237	5.65033
	C=CC(=O)NCCN1N=C(C2=CC=C(OC3=C(F)C(F)=CC(F)=C3F)C=C2F)C2=C1N=CN=C2N	25	7.60206
	C=CC(=O)NC(C)C(C)N1N=C(C2=CC=C(OC3=C(F)C(F)=CC(F)=C3F)C=C2F)C2=C(N)N=CN=C21	75	7.12494
	C=CC(=O)NCC(C)N1N=C(C2=CC=C(OC3=C(F)C(F)=CC(F)=C3F)C=C2F)C2=C(N)N=CN=C21	16	7.79588
	C=CC(=O)N(C)CCN1N=C(C2=CC=C(OC3=C(F)C(F)=CC(F)=C3F)C=C2F)C2=C(N)N=CN=C21	17	7.76955
	C=CC(=O)N(C)CCCN1N=C(C2=CC=C(OC3=C(F)C(F)=CC(F)=C3F)C=C2F)C2=C(N)N=CN=C21	8	8.09691
	C=CC(=O)NC(C)(C)CN1N=C(C2=CC=C(OC3=C(F)C(F)=CC(F)=C3F)C=C2F)C2=C(N)N=CN=C21	8	8.09691
	C=CC(=O)N1CC[C@@H](N2N=C(C3=CC=C(OC4=CC=NC(C(=O)NC)=C4)C=C3F)C3=C(N)N=CN=C32)C1	11	7.95861
	C=CC(=O)N1CC[C@@H](N2N=C(C3=CC=C(OC4=C5C=C(OC)C(OC)=CC5=NC=C4)C=C3F)C3=C(N)N=CN=C32)C1	25	7.60206
	C=CC(=O)N1CC[C@@H](N2N=C(C3=CC=C(OC4=CC=NC5=CC=CC=C45)C=C3F)C3=C2N=CN=C3N)C1	15	7.82391
	CN(C)C/C=C/C(=O)N1CC[C@@H](N2N=C(C3=CC=C(OC4=C(F)C(F)=CC(F)=C4F)C=C3F)C3=C(N)N=CN=C32)C1	3	8.52288
	NC1=NC=NC2=C1C(C1=CC=C(OC3=C(F)C(F)=CC(F)=C3F)C=C1F)=NN2[C@@H]1CCN(C(=O)/C=C/C2=CC=CC=C2)C1	2398	5.62015
	NC1=NC=NC2=C1C(C1=CC=C(OC3=C(F)C(F)=CC(F)=C3F)C=C1F)=NN2[C@@H]1CCN(C(=O)/C=C/C2=CC=CC=C2F)C1	2648	5.57708
	C=CC(=O)N1CC[C@@H](N2N=C(C3=CC=C(OC4=CC=CC(F)=C4)C=C3F)C3=C2N=CN=C3N)C1	1	9
	C=CC(=O)N1CC[C@@H](N2N=C(C3=CC=C(OC4=NC=CC=N4)C=C3F)C3=C2N=CN=C3N)C1	5	8.30103
	C=CC(=O)N1CC[C@@H](N2N=C(C3=CC=C(OC4=NC=CC(Cl)=N4)C=C3F)C3=C2N=CN=C3N)C1	13	7.88606
	C=CC(=O)N1CC[C@@H](N2N=C(C3=CC=C(OC4=NC=CC(C(F)(F)F)=N4)C=C3F)C3=C2N=CN=C3N)C1	6	8.22185
	N#C/C=C\C(=O)N1CC[C@@H](N2N=C(C3=CC=C(OC4=C(F)C(F)=CC(F)=C4F)C=C3F)C3=C2N=CN=C3N)C1	2	8.69897
	NC1=NC=NC2=C1C(C1=CC=C(OC3=C(F)C(F)=CC(F)=C3F)C=C1F)=NN2[C@@H]1CCCN(C(=O)CCl)C1	2	8.69897
	NC1=NC=NC2=C1C(C1=CC=C(OC3=C(F)C(F)=CC(F)=C3F)C=C1F)=NN2[C@H]1CCCN(C(=O)CCl)C1	2	8.69897
	NC1=NC=NC2=C1C(C1=CC=C(OC3=C(F)C(F)=CC(F)=C3F)C=C1F)=NN2[C@@H]1CCCN(C(=O)C(Cl)Cl)C1	525	6.27984
	NC1=NC=NC2=C1C(C1=CC=C(OC3=C(F)C(F)=CC(F)=C3F)C=C1F)=NN2[C@H]1CCCN(C(=O)C(Cl)Cl)C1	1599	5.79615
	NC1=NC=NC2=C1C(C1=CC=C(OC3=C(F)C(F)=CC(F)=C3F)C=C1F)=NN2[C@@H]1CCN(C(=O)C(Cl)Cl)C1	546	6.26281
	C/C=C/C(=O)N1CC[C@@H](N2N=C(C3=CC=C(OC4=C(F)C(F)=CC(F)=C4F)C=C3F)C3=C(N)N=CN=C32)C1	107	6.97062
	C=C(C)C(=O)N1CC[C@@H](N2N=C(C3=CC=C(OC4=C(F)C(F)=CC(F)=C4F)C=C3F)C3=C(N)N=CN=C32)C1	589	6.22988
	C=C(F)C(=O)N1CC[C@@H](N2N=C(C3=CC=C(OC4=C(F)C(F)=CC(F)=C4F)C=C3F)C3=C2N=CN=C3N)C1	3	8.52288
	NC1=NC=NC2=C1C(C1=CC=C(OC3=C(F)C(F)=CC(F)=C3F)C=C1F)=NN2[C@@H]1CCCN(C(=O)CF)C1	101	6.99568
	NC1=NC=NC2=C1C(C1=CC=C(OC3=C(F)C(F)=CC(F)=C3F)C=C1F)=NN2[C@H]1CCCN(C(=O)CF)C1	436	6.36051
	NC1=NC=NC2=C1C(C1=CC=C(OC3=C(F)C(F)=CC(F)=C3F)C=C1F)=NN2[C@@H]1CCN(C(=O)C2=NC=CO2)C1	1282	5.89211
	NC1=NC=NC2=C1C(C1=CC=C(OC3=C(F)C(F)=CC(F)=C3F)C=C1F)=NN2[C@@H]1CCN(C(=O)C2=NC3=CC=CC=C3O2)C1	5272	5.27802
	NC1=NC=NC2=C1C(C1=CC=C(OC3=C(F)C(F)=CC(F)=C3F)C=C1F)=NN2[C@@H]1CCN(C(=O)CF)C1	43	7.36653
	N#CC(=O)N1CC[C@@H](N2N=C(C3=CC=C(OC4=C(F)C(F)=CC(F)=C4F)C=C3F)C3=C2N=CN=C3N)C1	107	6.97062
	N#CCN1CC[C@@H](N2N=C(C3=CC=C(OC4=C(F)C(F)=CC(F)=C4F)C=C3F)C3=C2N=CN=C3N)C1	207	6.68403
	N#CCCN1CC[C@@H](N2N=C(C3=CC=C(OC4=C(F)C(F)=CC(F)=C4F)C=C3F)C3=C2N=CN=C3N)C1	50	7.30103
	NC1=NC=NC2=C1C(C1=CC=C(OC3=C(F)C(F)=CC(F)=C3F)C=C1F)=NN2[C@@H]1CCN(C(=O)NO)C1	13	7.88606
	C=CS(=O)(=O)N1CC[C@@H](N2N=C(C3=CC=C(OC4=C(F)C(F)=CC(F)=C4F)C=C3F)C3=C2N=CN=C3N)C1	1	9
	NC1=NC=NC2=C1C(C1=CC=C(OC3=C(F)C(F)=CC(F)=C3F)C=C1F)=NN2[C@@H]1CCN(C(=O)C(=O)O)C1	712	6.14752
	N#CN1CC[C@@H](N2C=C(C3=CC=C(OC4=C(F)C(F)=CC(F)=C4F)C=C3F)C3=C2N=CN=C3N)C1	57	7.24413
	NC1=NC=NC2=C1C(C1=CC=C(OC3=C(F)C(F)=CC(F)=C3F)C=C1F)=CN2[C@@H]1CCN(C(=O)C(Cl)CO)C1	83	7.08092
	CC(C)(CO)NC(=O)/C(C#N)=C/C1=CC=CC(N2C=C(C3=CC=C(OC4=CC=CC=C4)C=C3)C3=C(N)N=CN=C32)=C1	80	7.09691
	C=CC(=O)N1CC(OC2=C(N)N=CN=C2C2=CC(F)=CC(NC(=O)C3=CC=C(C4CC4)C=C3F)=C2C)C1	2	8.69897
	C/C=C/C(=O)N1CC(OC2=C(N)N=CN=C2C2=CC(F)=CC(NC(=O)C3=CC=C(C4CC4)C=C3F)=C2C)C1	38	7.42022
	C#CC(=O)N1CC(OC2=C(N)N=CN=C2C2=CC(F)=CC(NC(=O)C3=CC=C(C4CC4)C=C3F)=C2C)C1	1	9
	CC#CC(=O)N1CC(OC2=C(N)N=CN=C2C2=CC(F)=CC(NC(=O)C3=CC=C(C4CC4)C=C3F)=C2C)C1	9	8.04576
	C=CC(=O)N1CCC(OC2=C(N)N=CN=C2C2=CC(F)=CC(NC(=O)C3=CC=C(C4CC4)C=C3F)=C2C)CC1	4	8.39794
	C=CC(=O)N(C)CCOC1=C(N)N=CN=C1C1=CC(F)=CC(NC(=O)C2=CC=C(C3CC3)C=C2F)=C1C	1	9
	C/C=C/C(=O)N(C)CCOC1=C(N)N=CN=C1C1=CC(F)=CC(NC(=O)C2=CC=C(C3CC3)C=C2F)=C1C	42	7.37675
	C#CC(=O)N(C)CCOC1=C(N)N=CN=C1C1=CC(F)=CC(NC(=O)C2=CC=C(C3CC3)C=C2F)=C1C	2	8.69897
	COC/C=C/C(=O)N(C)CCOC1=C(N)N=CN=C1C1=CC(F)=CC(NC(=O)C2=CC=C(C3CC3)C=C2F)=C1C	10	8
	CC#CC(=O)N(C)CCOC1=C(N)N=CN=C1C1=CC(F)=CC(NC(=O)C2=CC=C(C3CC3)C=C2F)=C1C	4	8.39794
	CC1=C(NC(=O)C2=CC=C(C3CC3)C=C2F)C=C(F)C=C1C1=NC=NC(N)=C1OCCN(C)C(=O)C1CO1	10	8
	C=CC(=O)N(C)CCOC1=C(N)N=CN=C1C1=CC=CC(N2C=CC3=CC(C4CC4)=CC(F)=C3C2=O)=C1	12	7.92082
	C=CC(=O)NCCOC1=C(N)N=CN=C1C1=CC(F)=CC(NC(=O)C2=CC=C(C3CC3)C=C2F)=C1C	7	8.1549
	C=CC(=O)N(CC)CCOC1=C(N)N=CN=C1C1=CC(F)=CC(NC(=O)C2=CC=C(C3CC3)C=C2F)=C1C	1	9
	C=CC(=O)N(CCF)CCOC1=C(N)N=CN=C1C1=CC(F)=CC(NC(=O)C2=CC=C(C3CC3)C=C2F)=C1C	1	9
	C=CC(=O)NC1(COC2=C(N)N=CN=C2C2=CC(F)=CC(NC(=O)C3=CC=C(C4CC4)C=C3F)=C2C)CC1	15	7.82391
	C=CC(=O)N[C@@H](C)COC1=C(N)N=CN=C1C1=CC(F)=CC(NC(=O)C2=CC=C(C3CC3)C=C2F)=C1C	5	8.30103
	CC#CC(=O)N[C@@H](C)COC1=C(N)N=CN=C1C1=CC(F)=CC(NC(=O)C2=CC=C(C3CC3)C=C2F)=C1C	1	9
	C=CC(=O)N(C)[C@@H](C)COC1=C(N)N=CN=C1C1=CC(F)=CC(NC(=O)C2=CC=C(C3CC3)C=C2F)=C1C	16	7.79588
	CC#CC(=O)N(C)[C@@H](C)COC1=C(N)N=CN=C1C1=CC(F)=CC(NC(=O)C2=CC=C(C3CC3)C=C2F)=C1C	5	8.30103
	C=CC(=O)N(C)CCCOC1=C(N)N=CN=C1C1=CC(F)=CC(NC(=O)C2=CC=C(C3CC3)C=C2F)=C1C	2	8.69897
	CC#CC(=O)N1CCC[C@H]1COC1=C(N)N=CN=C1C1=CC(F)=CC(NC(=O)C2=CC=C(C3CC3)C=C2F)=C1C	1	9
	C=CC(=O)N1CCC[C@H]1COC1=C(C2=CC(F)=CC(N3CCC4=CC(C5CC5)=CC=C4C3=O)=C2CO)N=CN=C1N	0.5	9.30103
	C=CC(=O)N(C)CCOC1=C(N)N=CN=C1C1=CC(F)=CC(N2CCC3=CC(C4CC4)=CC=C3C2=O)=C1CO	1	9
	C=CC(=O)N1C[C@H](OC)C[C@H]1COC1=C(N)N=CN=C1C1=CC(F)=CC(NC(=O)C2=CC=C(C3CC3)C=C2F)=C1C	0.4	9.39794
	CC#CC(=O)N1C[C@H](OC)C[C@H]1COC1=C(N)N=CN=C1C1=CC(F)=CC(NC(=O)C2=CC=C(C3CC3)C=C2F)=C1C	3	8.52288
	C=CC(=O)N1C[C@H](OC)C[C@H]1COC1=C(N)N=CN=C1C1=CC(F)=CC(N2CCC3=CC(C4CC4)=CC=C3C2=O)=C1CO	1	9
	C=CC(=O)N1C[C@@H](OC)C[C@H]1COC1=C(N)N=CN=C1C1=CC(F)=CC(NC(=O)C2=CC=C(C3CC3)C=C2F)=C1C	4	8.39794
	CC#CC(=O)N1C[C@@H](OC)C[C@H]1COC1=C(N)N=CN=C1C1=CC(F)=CC(NC(=O)C2=CC=C(C3CC3)C=C2F)=C1C	6	8.22185
	C=CC(=O)N1C[C@H](F)C[C@H]1COC1=C(N)N=CN=C1C1=CC(F)=CC(NC(=O)C2=CC=C(C3CC3)C=C2F)=C1C	2	8.69897
	CC#CC(=O)N1C[C@H](F)C[C@H]1COC1=C(N)N=CN=C1C1=CC(F)=CC(NC(=O)C2=CC=C(C3CC3)C=C2F)=C1C	4	8.39794
	C=CC(=O)N1CC[C@H]1COC1=C(N)N=CN=C1C1=CC(F)=CC(NC(=O)C2=CC=C(C3CC3)C=C2F)=C1C	1	9
	C#CC(=O)N1CC[C@H]1COC1=C(N)N=CN=C1C1=CC(F)=CC(NC(=O)C2=CC=C(C3CC3)C=C2F)=C1C	2	8.69897
	C=CC(=O)N1CC[C@H]1COC1=C(C2=CC(F)=CC(N3CCC4=CC(C5CC5)=CC=C4C3=O)=C2CO)N=CN=C1N	2	8.69897
	C=CC(=O)N1CC[C@@H]1COC1=C(N)N=CN=C1C1=CC(F)=CC(NC(=O)C2=CC=C(C3CC3)C=C2F)=C1C	17	7.76955
	C=CC(=O)N1CCC[C@@H](COC2=C(N)N=CN=C2C2=CC(F)=CC(NC(=O)C3=CC=C(C4CC4)C=C3F)=C2C)C1	32	7.49485
	C=CC(=O)N1CC[C@H](OC)[C@H]1COC1=C(N)N=CN=C1C1=CC(F)=CC(NC(=O)C2=CC=C(C3CC3)C=C2F)=C1C	2	8.69897
	C=CC(=O)N1C[C@H](C#N)C[C@H]1COC1=C(N)N=CN=C1C1=CC(F)=CC(NC(=O)C2=CC=C(C3CC3)C=C2F)=C1C	1	9
	C=CC(=O)N1C[C@@H](C#N)C[C@H]1COC1=C(N)N=CN=C1C1=CC(F)=CC(NC(=O)C2=CC=C(C3CC3)C=C2F)=C1C	2	8.69897
	CNC(C)(C)C=C(C#N)C(=O)N1CCC[C@@H]1CN1N=C(C2=CC=C(OC3=CC=CC=C3)C=C2F)C2=C(N)N=CN=C21	3.6	8.4437
	CNC(C)(C)C=C(C#N)C(=O)N1CCC[C@H]1CN1N=C(C2=CC=C(OC3=CC=CC=C3)C=C2F)C2=C(N)N=CN=C21	16	7.79588
	CNC(C)(C)C=C(C#N)C(=O)N1CCC[C@@H]1CN1N=C(C2=CC=C(OC3=CC=CC=C3)C=C2F)C2=C(N)N=CN=C21	0.4	9.39794
	CN(C)C(C)(C)C=C(C#N)C(=O)N1CCC[C@@H]1CN1N=C(C2=CC=C(OC3=CC=CC=C3)C=C2F)C2=C(N)N=CN=C21	0.4	9.39794
	CCNC(C)(C)C=C(C#N)C(=O)N1CCC[C@H]1CN1N=C(C2=CC=C(OC3=CC=CC=C3)C=C2F)C2=C(N)N=CN=C21	17.2	7.76447
	CCOC(C)(C)C=C(C#N)C(=O)N1CCC[C@@H]1CN1N=C(C2=CC=C(OC3=CC=CC=C3)C=C2F)C2=C(N)N=CN=C21	3100	5.50864
	CC(C)(C=C(C#N)C(=O)N1CCC[C@H]1CN1N=C(C2=CC=C(OC3=CC=CC=C3)C=C2F)C2=C(N)N=CN=C21)NC1CC1	12	7.92082
	CCOC(C)(C)C=C(C#N)C(=O)N1CCC[C@H]1CN1N=C(C2=CC=C(OC3=CC=CC=C3)C=C2F)C2=C(N)N=CN=C21	6600	5.18046
	COCCNC(C)(C)C=C(C#N)C(=O)N1CCC[C@H]1CN1N=C(C2=CC=C(OC3=CC=CC=C3)C=C2F)C2=C(N)N=CN=C21	29	7.5376
	N#CC(=CC1(N)CC1)C(=O)N1CCC[C@@H]1CN1N=C(C2=CC=C(OC3=CC=CC=C3)C=C2F)C2=C1N=CN=C2N	52	7.284
	CC(C)(C=C(C#N)C(=O)N1CCC[C@@H]1CN1N=C(C2=CC=C(OC3=CC=CC=C3)C=C2F)C2=C(N)N=CN=C21)N1CCOCC1	26.5	7.57675
	CC(C)(C=C(C#N)C(=O)N1CCC[C@H]1CN1N=C(C2=CC=C(OC3=CC=CC=C3)C=C2F)C2=C(N)N=CN=C21)N1CCOCC1	3.2	8.49485
	CC(C)C=C(C#N)C(=O)N1CCC[C@@H]1CN1N=C(C2=CC=C(OC3=CC=CC(F)=C3F)C=C2F)C2=C(N)N=CN=C21	2	8.69897
	CC(C)C=C(C#N)C(=O)N1CCC[C@H]1CN1N=C(C2=CC=C(OC3=CC=CC(F)=C3F)C=C2F)C2=C(N)N=CN=C21	6	8.22185
	N#CC(=CC1CC1)C(=O)N1CCCC(N2N=C(C3=CC=C(OC4=CC=CC=C4)C=C3)C3=C2N=CN=C3N)C1	3.1	8.50864
	[C-]#[N+]C(=CC1CC1)C(=O)N1CCCC(N2N=C(C3=CC=C(OC4=CC=C(Cl)C(Cl)=C4)C(OC)=C3)C3=C(N)N=CN=C32)C1	3.7	8.4318
	CC(C)(N)C=C(C#N)C(=O)N1CCC[C@H]1CN1N=C(C2=CC=C(OC3=CC=CC(F)=C3)C=C2F)C2=C(N)N=CN=C21	28	7.55284
	CC(C)C=C(C#N)C(=O)N1CCC[C@H]1CN1N=C(C2=CC=C(OC3=CC=CC(F)=C3)C=C2F)C2=C(N)N=CN=C21	11	7.95861
	N#CC(=CC1CC1)C(=O)N1CC(F)(F)C[C@H]1CN1N=C(C2=CC=C(OC3=CC=CC=C3)C=C2F)C2=C1N=CN=C2N	3	8.52288
	CC1=C(C2=CC=C(OC3=CC=CC=C3)C=C2)C2=C(N)N=CN=C2N1C[C@@H]1CCCN1C(=O)C(C#N)=CC(C)(C)N(C)C	7	8.1549
	N#CC(=CC1CC1)C(=O)N1CCC[C@H]1CN1C=C(C2=CC=C(OC3=CC=CC=C3)C=C2F)C2=C1N=CN=C2N	26	7.58503
	CC(C)C=C(C#N)C(=O)N1CCC[C@@H]1CN1N=C(C2=CC=C(OC3=CC(F)=CC=C3F)C=C2)C2=C(N)N=CN=C21	7	8.1549
	CC(C)C=C(C#N)C(=O)N1CC(F)(F)C[C@H]1CN1N=C(C2=CC=C(OC3=CC=CC=C3)C=C2F)C2=C(N)N=CN=C21	4	8.39794
	CC(C)(C)C=C(C#N)C(=O)N1CCC[C@H]1CN1N=C(C2=CC=C(OC3=CC=CC=C3)C=C2F)C2=C(N)N=CN=C21	8	8.09691
	CC(C)C=C(C#N)C(=O)N1CCC[C@@H]1CN1N=C(C2=CC=C(OC3=CC=CC=C3)C=C2F)C2=C(N)N=CN=C21	4.4	8.35655
	CC(C)C=C(C#N)C(=O)N1CCC[C@H]1CN1N=C(C2=CC=C(OC3=C(F)C=CC=C3F)C=C2)C2=C(N)N=CN=C21	100	7
	CC(C)C=C(C#N)C(=O)N1CCC[C@H]1CN1N=C(C2=CC=C(OC3=CC=CC=C3)C=C2F)C2=C(N)N=CN=C21	5.9	8.22915
	CC(C)C=C(C#N)C(=O)N1CCC[C@H]1CN1N=C(C2=CC=C(OC3=CC=CC(F)=C3F)C=C2)C2=C(N)N=CN=C21	7	8.1549
	CC(C)(N)C=C(C#N)C(=O)N1CCC[C@@H]1CN1N=C(C2=CC=C(OC3=CC=CC=C3)C=C2F)C2=C(N)N=CN=C21	2.2	8.65758
	CC(C)C=C(C#N)C(=O)N1CCC[C@H]1CN1N=C(C2=CC=C(OC3=C(F)C=CC=C3F)C=C2F)C2=C(N)N=CN=C21	7.5	8.12494
	CC(C)(N)C=C(C#N)C(=O)N1CCC[C@H]1CN1N=C(C2=CC=C(OC3=CC=CC=C3)C=C2F)C2=C(N)N=CN=C21	113	6.94692
	CC(C)(C=C(C#N)C(=O)N1CCC[C@H]1CN1N=C(C2=CC=C(OC3=CC=CC=C3)C=C2F)C2=C(N)N=CN=C21)NC1CC1	12	7.92082
	CNC(C)(C)C=C(C#N)C(=O)N1CCC[C@H]1CN1N=C(C2=CC=C(OC3=CC=CC=C3)C=C2F)C2=C(N)N=CN=C21	1.4	8.85387
	[C-]#[N+]C(=CC(C)(C)C)C(=O)N1CCCC(N2N=C(C3=CC=C(OC4=CC=C(Cl)C(Cl)=C4)C(OC)=C3)C3=C(N)N=CN=C32)C1	130	6.88606
	CC(C)(C)C=C(C#N)C(=O)N1CCC[C@@H](N2N=C(C3=CC=C(OC4=CC=CC=C4)C=C3)C3=C(N)N=CN=C32)C1	175	6.75696
	N#CC(=CC1CC1)C(=O)N1CCC[C@@H](N2N=C(C3=CC=C(NC(=O)C4=CC=C(C(F)(F)F)C=C4)C=C3)C3=C2N=CN=C3N)C1	980	6.00877
	[C-]#[N+]C(=CC(C)(C)C)C(=O)N1CCCC1CN1N=C(C2=CC=C(OC3=CC=CC=C3)C=C2)C2=C(N)N=CN=C21	61	7.21467
	CC(C)(C)C=C(C#N)C(=O)N1CCC[C@@H](N2N=C(C3=CC=C(NC(=O)C4=CC=C(C(F)(F)F)C=C4)C=C3)C3=C(N)N=CN=C32)C1	5.4	8.26761
	[C-]#[N+]C(=CC(C)(C)C)C(=O)NC1CCC(N2N=C(C3=CC=C(OC4=CC=CC=C4)C=C3)C3=C(N)N=CN=C32)CC1	1	9
	[C-]#[N+]C(=CC1CC1)C(=O)N1CCC[C@@H]1CN1N=C(C2=CC=C(OC3=CC=CC(F)=C3)C=C2)C2=C1N=CN=C2N	14	7.85387
	CC(C)(C)C=C(C#N)C(=O)N1CCC(N2N=C(C3=CC=C(OC4=CC=CC=C4)C=C3)C3=C(N)N=CN=C32)CC1	365	6.43771
	[C-]#[N+]C(=CC1CC1)C(=O)N1CCC[C@@H]1CN1N=C(C2=CC=C(OC3=CC(F)=CC(F)=C3)C=C2)C2=C1N=CN=C2N	1.7	8.76955
	[C-]#[N+]C(=CC1CC1)C(=O)N1CCC[C@@H](N2N=C(C3=CC=C(OC4=CC=CC(F)=C4)C=C3)C3=C2N=CN=C3N)C1	2.1	8.67778
	[C-]#[N+]C(=CC(C)(C)N)C(=O)N1CCC[C@H]1CN1N=C(C2=CC=C(OC3=CC=CC(F)=C3)C=C2F)C2=C(N)N=CN=C21	6.2	8.20761
	[C-]#[N+]C(=CC1CC1)C(=O)N1CCC[C@@H](N2N=C(C3=CC=C(OC4=CC=CC(F)=C4F)C=C3)C3=C2N=CN=C3N)C1	2.3	8.63827
	[C-]#[N+]C(=CC(C)(C)NC)C(=O)N1CCC[C@H]1CN1N=C(C2=CC=C(OC3=CC=CC=C3)C=C2F)C2=C(N)N=CN=C21	9.6	8.01773
	[C-]#[N+]C(=CC1CC1)C(=O)N1CCC[C@@H](N2N=C(C3=CC=C(OC4=CC=CC=C4)C=C3F)C3=C2N=CN=C3N)C1	1.8	8.74473
	[C-]#[N+]C(=CC1CC1)C(=O)N1CCC[C@@H](N2C=C(C3=CC=C(OC4=CC=CC=C4)C=C3)C3=C2N=CN=C3N)C1	4	8.39794
	N#CC(=CC1CC1)C(=O)N1CCC[C@H]1CN1C=C(C2=CC=C(OC3=CC=CC=C3)C=C2)C2=C1N=CN=C2N	17	7.76955
	CC1=C(C2=CC=C(OC3=CC=CC=C3)C=C2)C2=C(N)N=CN=C2N1C[C@@H]1CCCN1C(=O)/C(C#N)=C\C(C)(C)N(C)C	1.7	8.76955
	[C-]#[N+]C(=CC(C)(C)N)C(=O)N1CCC[C@@H]1CN1N=C(C2=CC=C(OC3=CC=CC=C3)C=C2F)C2=C(N)N=CN=C21	2	8.69897
	CN(CCN1N=C(C2=CC=C(OC3=CC=CC=C3)C=C2)C2=C(N)N=CN=C21)C(=O)C(C#N)=CC1CC1	4.3	8.36653
	[C-]#[N+]/C(=C\C(C)C)C(=O)N1CCC[C@@H](N2N=C(C3=CC=C(OC4=CC=CC(F)=C4F)C=C3F)C3=C(N)N=CN=C32)C1	1.7	8.76955
	N#CC(=CC1CC1)C(=O)N1CCC[C@@H]1CN1N=C(C2=CC=C(OC3=CC=CC(F)=C3F)C=C2F)C2=C1N=CN=C2N	4.2	8.37675
	N#CC(=CC1CC1)C(=O)N1CCC[C@H]1CN1N=C(C2=CC=C(OC3=CC=CC=C3)C=C2F)C2=C1N=CN=C2N	4.8	8.31876
	CC(C)(CNC(=O)C(C#N)=CC1CC1)CN1N=C(C2=CC=C(OC3=CC=CC=C3)C=C2)C2=C(N)N=CN=C21	7.1	8.14874
	N#CC(=CC1CC1)C(=O)NCCN1N=C(C2=CC=C(OC3=CC=CC=C3)C=C2)C2=C1N=CN=C2N	4.4	8.35655
	[C-]#[N+]C(=CC1CC1)C(=O)N1CCC[C@@H](N2N=C(C3=CC=C(OC4=CC=CC=C4)C=C3F)C3=C2N=CN=C3N)C1	2.6	8.58503
	[C-]#[N+]C(=CC(C)(C)NC)C(=O)N1CCC[C@H]1CN1N=C(C2=CC=C(OC3=CC=CC=C3)C=C2F)C2=C(N)N=CN=C21	140	6.85387
	N#CC(=CC1CC1)C(=O)N1CCC[C@H]1CN1C=C(C2=CC=C(OC3=CC=CC=C3)C=C2F)C2=C1N=CN=C2N	5	8.30103
	[C-]#[N+]C(=CC1CC1)C(=O)N1CCC[C@@H](N2C=C(C3=CC=C(OC4=CC=CC=C4)C=C3)C3=C2N=CN=C3N)C1	0.6	9.22185
	N#CC(=CC1CC1)C(=O)N1CCC[C@H]1CN1C=C(C2=CC=C(OC3=CC=CC=C3)C=C2F)C2=C1N=CN=C2N	3	8.52288
	CC(C)(CNC(=O)C(C#N)=CC1CC1)CN1N=C(C2=CC=C(OC3=CC=CC=C3)C=C2)C2=C(N)N=CN=C21	3.8	8.42022
	CC1(C=C(C#N)C(=O)N2CCC[C@H]2CN2N=C(C3=CC=C(OC4=CC=CC=C4)C=C3F)C3=C(N)N=CN=C32)COC1	2	8.69897
	CCNC(C)(C)C=C(C#N)C(=O)N1CCC[C@@H]1CN1N=C(C2=CC=C(OC3=CC=CC=C3)C=C2F)C2=C(N)N=CN=C21	3.2	8.49485
	N#CC(=CC1CC1)C(=O)N1CCC[C@@H](N2C=C(C3=CC=C(OC4=CC=CC=C4)C=C3F)C3=C2N=CN=C3N)C1	3.3	8.48149
	COCCNC(C)(C)C=C(C#N)C(=O)N1CCC[C@H]1CN1N=C(C2=CC=C(OC3=CC=CC=C3)C=C2F)C2=C(N)N=CN=C21	1.8	8.74473
	N#CC(=CC1CC1)C(=O)N1CCC[C@H]1CN1C=C(C2=CC=C(OC3=CC=CC=C3)C=C2)C2=C1N=CN=C2N	10	8
	CC1=C(C2=CC=C(OC3=CC(F)=CC(F)=C3)C=C2)C2=C(N)N=CN=C2N1C[C@H]1CCCN1C(=O)C(C#N)=CC1CC1	33	7.48149
	CC1=CC(OC2=CC=CC=C2)=CC=C1C1=NN(C[C@@H]2CCCN2C(=O)C(C#N)=CC2CC2)C2=NC=NC(N)=C12	5	8.30103
	N#CC(=CC1CC1)C(=O)N1CCC(CN2N=C(C3=CC=C(OC4=CC=CC=C4)C=C3)C3=C2N=CN=C3N)C1	56	7.25181
	N#CC(=CC1CC1)C(=O)N1CCC[C@@H]1CN1N=C(C2=CC=C(OC3=CC=CC=C3)C=C2Cl)C2=C1N=CN=C2N	11	7.95861
	CC(C)(CNC(=O)C(C#N)=CC1CC1)CN1N=C(C2=CC=C(OC3=CC=CC=C3)C=C2)C2=C(N)N=CN=C21	27	7.56864
	CC(C)(N)C=C(C#N)C(=O)N1CCC[C@@H]1CN1N=C(C2=CC=C(OC3=CC=CC(F)=C3)C=C2F)C2=C(N)N=CN=C21	1.6	8.79588
	CC(C)(C=C(C#N)C(=O)N1CCC[C@H]1CN1N=C(C2=CC=C(OC3=CC=CC=C3)C=C2F)C2=C(N)N=CN=C21)NC1CC1	2.8	8.55284
	CC(=O)C(C#N)C(=O)NC1=CC(Br)=CC=C1Br	17200	4.76447
	CC1=C(NC(=O)C2=CC=C(C(C)(C)C)C=C2)C=CC=C1C1=NC2=C(N=CN2C)C(NC2=CC=C(C(=O)OCCN(C)C)C=C2)=N1	143	6.84466
	CC1=C(NC(=O)C2=CC=C(C(C)(C)C)C=C2)C=CC=C1C1=NC2=C(N=CN2C)C(NC2=CC=C(C(=O)N(C)C)C=C2)=N1	43	7.36653
	CC1=C(NC(=O)C2=CC=C(C(C)(C)C)C=C2)C=CC=C1C1=NC2=C(N=CN2C)C(NC2=CC=C(C(=O)NCCN(C)C)C=C2)=N1	87	7.06048
	CC1=C(NC(=O)C2=CC=C(C(C)(C)C)C=C2)C=CC=C1C1=NC(NC2=CC=C(C(=O)NCCO)C=C2)=C2N=CN(C)C2=N1	126	6.89963
	CC1=C(NC(=O)C2=CC=C(C(C)(C)C)C=C2)C=CC=C1C1=NC(NC2=CC=C(N3CCNCC3)C=C2)=C2N=CN(C)C2=N1	19	7.72125
	CC1=C(NC(=O)C2=CC=C(C(C)(C)C)C=C2)C=CC=C1C1=NC(NC2=CC=C(C(=O)N3CCOCC3)C=C2)=C2N=CNC2=N1	8	8.09691
	CCCN1C=NC2=C(NC3=CC=C(C(=O)N4CCOCC4)C=C3)N=C(C3=CC=CC(NC(=O)C4=CC=C(C(C)(C)C)C=C4)=C3C)N=C21	170	6.76955
	CC1=C(NC(=O)C2=CC=C(C(C)(C)C)C=C2)C=CC=C1C1=NC(NC2=CC=C(C(=O)N3CCOCC3)C=C2)=C2N=CN(CCC3=CC=CC=C3)C2=N1	140	6.85387
	CC1=C(NC(=O)C2=CC=C(C(C)(C)C)C=C2)C=CC=C1C1=NC(NC2=CC=C(C(=O)N3CCOCC3)C=C2)=C2N=CN(CC(=O)OC(C)(C)C)C2=N1	29000	4.5376
	CC1=C(NC(=O)C2=CC=C(C(C)(C)C)C=C2)C=CC=C1C1=NC(NC2=CC=C(C(=O)N3CCOCC3)C=C2)=C2N=CN(CC(=O)O)C2=N1	970	6.01323
	CC(C)(C)C1=CC=C(C(=O)NC2=CC=CC(C3=NC(NC4=CC=C(C(=O)N5CCOCC5)C=C4)=C4N=CNC4=N3)=C2)C=C1	33	7.48149
	CC1=CC=C(NC(=O)C2=CC=C(C(C)(C)C)C=C2)C=C1C1=NC(NC2=CC=C(C(=O)N3CCOCC3)C=C2)=C2N=CNC2=N1	65	7.18709
	CC1=CC=C(C2=NC(NC3=CC=C(C(=O)N4CCOCC4)C=C3)=C3N=CNC3=N2)C=C1NC(=O)C1=CC=C(C(C)(C)C)C=C1	26	7.58503
	CC1=C(NC(=O)C2CCC(C(C)(C)C)CC2)C=CC=C1C1=NC(NC2=CC=C(C(=O)N3CCOCC3)C=C2)=C2N=CNC2=N1	32	7.49485
	CC1=C(NC(=O)C2=CC=C(C(F)(F)F)C=C2)C=CC=C1C1=NC(NC2=CC=C(C(=O)N3CCOCC3)C=C2)=C2N=CNC2=N1	48	7.31876
	CC1=C(NC(=O)C2=CC=CC=C2)C=CC=C1C1=NC(NC2=CC=C(C(=O)N3CCOCC3)C=C2)=C2N=CNC2=N1	83	7.08092
	CC1=C(NC(=O)C2CCCCC2)C=CC=C1C1=NC(NC2=CC=C(C(=O)N3CCOCC3)C=C2)=C2N=CNC2=N1	169	6.77211
	CC1=C(NC(=O)C(C)(C)C)C=CC=C1C1=NC(NC2=CC=C(C(=O)N3CCOCC3)C=C2)=C2N=CNC2=N1	109	6.96257
	CC1=C(N)C=CC=C1C1=NC(NC2=CC=C(C(=O)N3CCOCC3)C=C2)=C2N=CNC2=N1	77	7.11351
	CC1=CC=CC(C2=NC(NC3=CC=C(C(=O)N4CCOCC4)C=C3)=C3N=CNC3=N2)=C1C	35	7.45593
	CC1=C(NC(=O)NC2=CC=CC=C2)C=CC=C1C1=NC(NC2=CC=C(C(=O)N3CCOCC3)C=C2)=C2N=CNC2=N1	18	7.74473
	CC1=C(NC(=O)NC2CCCCC2)C=CC=C1C1=NC(NC2=CC=C(C(=O)N3CCOCC3)C=C2)=C2N=CNC2=N1	49	7.3098
	CC1=C(NS(=O)(=O)C2=CC=C(C(C)(C)C)C=C2)C=CC=C1C1=NC(NC2=CC=C(C(=O)N3CCOCC3)C=C2)=C2N=CNC2=N1	27	7.56864
	CC1=C(NS(C)(=O)=O)C=CC=C1C1=NC(NC2=CC=C(C(=O)N3CCOCC3)C=C2)=C2N=CNC2=N1	41	7.38722
	CC1=C(NC(=O)C2=CC=C(C(C)(C)C)C=C2)C=CC=C1C1=NC(NC2=CC=C(C(=O)N3CCOCC3)C=C2)=C2N=CNC2=N1	9	8.04576
	CC1=C(NC(=O)C2=CC=C(C(C)(C)C)C=C2)C=CC=C1C1=NC(NC2=CC=C(C(=O)N3CCOCC3)C=C2)=C2N=CNC2=N1	50	7.30103
	CC1=C(NC(=O)C2=CC=C(C(C)(C)C)C=C2)C=CC=C1C1=NC(NC2=CC=C(C(=O)N3CCOCC3)C=C2)=C2N=CNC2=N1	30	7.52288
	CC1=C(NC(=O)C2=CC=C(C(C)(C)C)C=C2)C=CC=C1C1=NC(NC2=CC=C(C(=O)N3CCOCC3)C=C2)=C2N=CNC2=N1	8	8.09691
	CC1=C(NC(=O)C2=CC=C(C(C)(C)C)C=C2)C=CC=C1C1=NC(NC2=CC=C(C(=O)N3CCOCC3)C=C2)=C2N=CNC2=N1	142	6.84771
	CN1C=NC2=C(NC3=CC=C(C(=O)N4CCOCC4)C=C3)N=C(C3=CC=CC(NC(=O)C4=CC=C(C(C)(C)C)C=C4)=C3)N=C21	67	7.17393
	CN1N=CC2=C(NC3=CC=C(C(=O)N4CCOCC4)C=C3)N=C(C3=CC=CC(NC(=O)C4=CC=C(C(C)(C)C)C=C4)=C3)N=C21	12700	4.8962
	CN1C=NC2=C(NC3=CC=C(C(=O)N4CCOCC4)C=C3)N=C(C3=CC=CC(NC(=O)C4=CC=C(C(C)(C)C)C=C4)=C3)C=C21	150	6.82391
	CC1=C(NC(=O)C2=CC=C(C(C)(C)C)C=C2)C=CC=C1C1=NC(NC2=CC=C(C(=O)N3CCOCC3)C=C2)=C2N=CN(C)C2=N1	38	7.42022
	CC1=C(NC(=O)C2=CC=C(C(C)(C)C)C=C2)C=CC=C1C1=NN2C=CN=C2C(NC2=CC=C(C(=O)N3CCOCC3)C=C2)=C1	213	6.67162
	CC1=C(NC(=O)C2=CC=C(C(C)(C)C)C=C2)C=CC=C1C1=CN2C=CN=C2C(NC2=CC=C(C(=O)N3CCOCC3)C=C2)=C1	574	6.24109
	CC1=C(NC(=O)C2=CC=C(C(C)(C)C)C=C2)C=CC=C1C1=NC(NC2=CC=C(C(=O)O)C=C2)=C2N=CN(C)C2=N1	64	7.19382
	CC1=C(NC(=O)C2=CC=C(C(C)(C)C)C=C2)C=CC=C1C1=NC(NC2=CC=C(C(=O)N3CCNCC3)C=C2)=C2N=CN(C)C2=N1	25	7.60206
	CC1=C(NC(=O)C2=CC=C(C(C)(C)C)C=C2)C=CC=C1C1=NC(NC2=CC=C(C(=O)N3CCN(CCO)CC3)C=C2)=C2N=CN(C)C2=N1	28	7.55284
	CC1=C(NC(=O)C2=CC=C(C(C)(C)C)C=C2)C=CC=C1C1=NC2=C(N=CN2C)C(NC2=CC=C(C(=O)N3CCN(C)CC3)C=C2)=N1	17	7.76955
	O=C(O)C1=CC(P(=O)(O)O)=NN1	17000	4.76955
	CC1=CC=C(NC(=O)C2=CC=CC(C(F)(F)F)=C2)C=C1C(=O)NC1=CN=C(N)N=C1	3423	5.46559
	CCNC1=NC=C(NC(=O)C2=CC(NC(=O)C3=CC=CC(C(F)(F)F)=C3)=CC=C2C)C=N1	1106	5.95624
	CC1=CC=C(NC(=O)C2=CC=CC(C(F)(F)F)=C2)C=C1C(=O)NC1=CN=C(NC2CC2)N=C1	2153	5.66696
	CC1=CC=C(NC(=O)C2=CC=CC(C(F)(F)F)=C2)C=C1C(=O)NC1=CN=C(NC2=CC=CC=C2)N=C1	133	6.87615
	CC1=CC=C(NC(=O)C2=CC=CC(C(F)(F)F)=C2)C=C1C(=O)NC1=CN=C(NC2=CC=CC(C(F)(F)F)=C2)N=C1	304	6.51713
	COC1=CC=CC(NC2=NC=C(NC(=O)C3=CC(NC(=O)C4=CC=CC(C(F)(F)F)=C4)=CC=C3C)C=N2)=C1	53	7.27572
	CC1=CC=C(NC(=O)C2=CC=CC(C(F)(F)F)=C2)C=C1C(=O)NC1=CN=C(NC2=CC=CC(F)=C2)N=C1	52	7.284
	CC1=CC=C(NC(=O)C2=CC=CC(C(F)(F)F)=C2)C=C1C(=O)NC1=CN=C(NC2=CC=C(N)C=C2)N=C1	8	8.09691
	CC1=CC=C(NC(=O)C2=CC=CC(C(F)(F)F)=C2)C=C1C(=O)NC1=CN=C(NC2=CC=CC(N)=C2)N=C1	14	7.85387
	CCC(=O)NC1=CC=CC(NC2=NC=C(NC(=O)C3=CC(NC(=O)C4=CC=CC(C(F)(F)F)=C4)=CC=C3C)C=N2)=C1	15	7.82391
	CC1=CC=C(NC(=O)C2=CC=CC(C(F)(F)F)=C2)C=C1C(=O)NC1=CN=C(NC2=CC(NC(=O)CCN(C)C)=CC=C2)N=C1	14	7.85387
	CCC(=O)N(C(=O)CC)C1=CC=CC(NC2=NC=C(NC(=O)C3=CC(NC(=O)C4=CC=CC(C(F)(F)F)=C4)=CC=C3C)C=N2)=C1	1410	5.85078
	NC1=CC=CC(NC2=NC=C(NC(=O)C3=CC(NC(=O)C4=CC=CC(C(F)(F)F)=C4)=CC=C3Cl)C=N2)=C1	11	7.95861
	NC1=CC=CC(NC2=NC=C(NC(=O)C3=CC(NC(=O)C4=CC=CC(C(F)(F)F)=C4)=CC=C3F)C=N2)=C1	47	7.3279
	NC1=CC=CC(NC2=NC=C(NC(=O)C3=CC=CC(NC(=O)C4=CC=CC(C(F)(F)F)=C4)=C3)C=N2)=C1	233	6.63264
	NC1=CC=CC(NC2=NC=C(NC(=O)C3=CC=CC(C(=O)NC4=CC=CC(C(F)(F)F)=C4)=C3)C=N2)=C1	45	7.34679
	CC1=CC=C(NC(=O)NC2=CC=CC(C(F)(F)F)=C2)C=C1C(=O)NC1=CN=C(NC2=CC=CC(N)=C2)N=C1	63	7.20066
	CCC(=O)NC1=CC=C(C)C(C(=O)NC2=CN=C(NC3=CC=CC(N)=C3)N=C2)=C1	8563	5.06737
	CC1=CC=C(NC(=O)C2CC2)C=C1C(=O)NC1=CN=C(NC2=CC=CC(N)=C2)N=C1	4946	5.30575
	CC1=CC=C(NC(=O)C2=CC=CC(Cl)=C2)C=C1C(=O)NC1=CN=C(NC2=CC=CC(N)=C2)N=C1	20	7.69897
	CC1=CC=C(NC(=O)C2=CC(N(C)C)=CC=C2)C=C1C(=O)NC1=CN=C(NC2=CC=CC(N)=C2)N=C1	47	7.3279
	CC1=CC=C(NC(=O)C2=CC=CC(F)=C2)C=C1C(=O)NC1=CN=C(NC2=CC=CC(N)=C2)N=C1	166	6.77989
	CC1=CC=C(NC(=O)C2=CC(Cl)=CC(C(F)(F)F)=C2)C=C1C(=O)NC1=CN=C(NC2=CC=CC(N)=C2)N=C1	18	7.74473
	C=CC(=O)NC1=CC(NC2=NC=C(NC(=O)C3=CC(NC(=O)C4=CC=CC(C(F)(F)F)=C4)=CC=C3C)C=N2)=CC=C1	14	7.85387
	C=CC(=O)NCC(=O)NC1=CC(NC2=NC=C(NC(=O)C3=CC(NC(=O)C4=CC=CC(C(F)(F)F)=C4)=CC=C3C)C=N2)=CC=C1	13	7.88606
	C=CC(=O)NC1=CC(NC2=NC=C(NC(=O)C3=CC(NC(=O)C4=CC=CC(C(F)(F)F)=C4)=CC=C3C)C=N2)=CC=C1	8.5	8.07058
	C=CC(=O)NCC(=O)NC1=CC(NC2=NC=C(NC(=O)C3=CC(NC(=O)C4=CC=CC(C(F)(F)F)=C4)=CC=C3C)C=N2)=CC=C1	13	7.88606
	C=CC(=O)N1CCC[C@@H](N2N=C(C3=CC=C(OC4=CC=CC=C4)C=C3)C3=C2N=CN=C3N)C1	14	7.85387
	CC1=CC=C(NC(=O)C2=CC=C(Cl)C(C(F)(F)F)=C2)C=C1C(=O)NC1=CN=C(NC2=CC=CC(N)=C2)N=C1	9	8.04576
	CC1=CC=C(NC(=O)C2=CC=C(C(F)(F)F)C=C2)C=C1C(=O)NC1=CN=C(NC2=CC=CC(N)=C2)N=C1	25	7.60206
	CC1=CC=C(NC(=O)/C=C/C2=CC=CC=C2)C=C1C(=O)NC1=CN=C(NC2=CC=CC(N)=C2)N=C1	24	7.61979
	CC1=CC=C(NC(=O)C2=CC=C3C=CC=CC3=C2)C=C1C(=O)NC1=CN=C(NC2=CC=CC(N)=C2)N=C1	39	7.40894
	C=CC(=O)NC1=CC(NC2=NC=C(NC(=O)C3=CC(NC(=O)C4=CC=CC(C(F)(F)F)=C4)=CC=C3C)C=N2)=CC=C1	5	8.30103
	C/C=C/C(=O)NC1=CC=CC(NC2=NC=C(NC(=O)C3=CC(NC(=O)C4=CC=CC(C(F)(F)F)=C4)=CC=C3C)C=N2)=C1	36	7.4437
	CC1=CC=C(NC(=O)C2=CC=CC(C(F)(F)F)=C2)C=C1C(=O)NC1=CN=C(NC2=CC(NC(=O)/C=C/CN(C)C)=CC=C2)N=C1	15	7.82391
	C=CS(=O)(=O)NC1=CC(NC2=NC=C(NC(=O)C3=CC(NC(=O)C4=CC=CC(C(F)(F)F)=C4)=CC=C3C)C=N2)=CC=C1	16	7.79588
	CC1=CC=C(NC(=O)C2=CC=CC(C(F)(F)F)=C2)C=C1C(=O)NC1=CN=C(NC2=CC=CC(NC(=O)CCl)=C2)N=C1	15	7.82391
	CC1=CC=C(NC(=O)C2=CC=CC(C(F)(F)F)=C2)C=C1C(=O)NC1=CN=C(NC2=CC=CC(NC(=O)CN3SC4=CC=CC=C4C3=O)=C2)N=C1	18	7.74473
	C=CC(=O)N(C(=O)C=C)C1=CC(NC2=NC=C(NC(=O)C3=CC(NC(=O)C4=CC=CC(C(F)(F)F)=C4)=CC=C3C)C=N2)=CC=C1	208	6.68194
	C=CC(=O)NC1=CC(NC2=NC=C(NC(=O)C3=CC(NC(=O)C4=CC=CC(F)=C4)=CC=C3C)C=N2)=CC=C1	48	7.31876
	C=CC(=O)NC1=CC(NC2=NC=C(NC(=O)C3=CC(NC(=O)C4=CC=C(Cl)C(C(F)(F)F)=C4)=CC=C3C)C=N2)=CC=C1	11	7.95861
	C=CC(=O)NC1=CC(NC2=NC=C(NC(=O)C3=CC(NC(=O)C4=CC=C5C=CC=CC5=C4)=CC=C3C)C=N2)=CC=C1	22	7.65758
	CN[C@@H]1C[C@H]2O[C@@](C)([C@@H]1OC)N1C3=CC=CC=C3C3=C4CNC(=O)C4=C4C5=CC=CC=C5N2C4=C31	36	7.4437
	CCN(CC)CC=CC1=C(C)C2=CC=C3N=C(NC4=C(Cl)C=CC=C4Cl)N(C)C3=C2C(=O)N1	0.4	9.39794
	CCNC(=O)NC1=CC(C2=CC=CC(N3CCC4=CC(N(C)C)=CC=C4C3=O)=C2CO)=CN(C)C1=O	1600	5.79588
	CNC(=O)NC1=CC(C2=CC=C(F)C(N3CCC4=CC(N(C)C)=CC=C4C3=O)=C2CO)=CN(C)C1=O	3700	5.4318
	CN(C)C1=CC=C2C(=O)N(C3=CC=CC(C4=CN(C)C(=O)C(NC5=CC=C(N6CCOCC6)C=N5)=C4)=C3CO)CCC2=C1	190	6.72125
	CN(C)C1=CC=C2C(=O)N(C3=CC(F)=CC(C4=CN(C)C(=O)C(NC5=CC=C(N6CCOCC6)C=N5)=C4)=C3CO)CCC2=C1	200	6.69897
	CN(C)C1=CC=C2C(=O)N(C3=CC=CC(C4=CN(C)C(=O)C(NC5=CC=C(C(=O)N6CCOCC6)C=N5)=C4)=C3CO)C=CC2=C1	280	6.55284
	CN(C)C1=CC(F)=C2C(=O)N(C3=CC=CC(C4=CN(C)C(=O)C(NC5=CC=C(C(=O)N6CCOCC6)C=N5)=C4)=C3CO)C=CC2=C1	40	7.39794
	CN1CCN(C2=CC=C(NC3=CC(C4=CC=CC(N5CCC6=CC(C(C)(C)C#N)=CC=C6C5=O)=C4CO)=CN(C)C3=O)N=C2)CC1	60	7.22185
	CN1CCN(C2=CC=C(NC3=CC(C4=CC=CC(N5CCC6=CC(C(C)(C)C#N)=CC(F)=C6C5=O)=C4CO)=CN(C)C3=O)N=C2)CC1	50	7.30103
	CCN1CCN(C2=CC=C(NC3=CC(C4=CC=CC(N5C=CC6=CC(C7CC7)=CC=C6C5=O)=C4CO)=CN(C)C3=O)N=C2)CC1	1600	5.79588
	CCN1CCN(C2=CC=C(NC3=CC(C4=CC=CC(N5C=CC6=CC(C7CC7)=CC(F)=C6C5=O)=C4CO)=CN(C)C3=O)N=C2)CC1	4	8.39794
	CN1CCN(C2=CC=C(NC3=CC(C4=CC=CC(N5C=CC6=CC(C7CC7)=CC(Cl)=C6C5=O)=C4CO)=CN(C)C3=O)N=C2)CC1	400	6.39794
	CCN1CCN(C2=CC=C(NC3=CC(C4=CC=CC(N5N=CC6=CC(C(C)(C)C)=CC=C6C5=O)=C4CO)=CN(C)C3=O)N=C2)CC1	38	7.42022
	CCN1CCN(C2=CC=C(NC3=CC(C4=CC=CC(N5N=CC6=CC(C(C)(C)C)=CC(F)=C6C5=O)=C4CO)=CN(C)C3=O)N=C2)CC1	2	8.69897
	CN1CCN(C2=CC=C(NC3=CC(C4=CC=CC(N5N=CC6=CC(C(C)(C)C)=CC(F)=C6C5=O)=C4CO)=CN(C)C3=O)N=C2)CC1	3	8.52288
	CN1CC(N2CCN(C3=CC=C(NC4=CC(C5=CC=CC(N6C=CC7=CC(C8CC8)=CC(F)=C7C6=O)=C5CO)=CN(C)C4=O)N=C3)CC2)C1	9	8.04576
	CN1C=C(C2=CC=CC(N3C=CC4=CC(C5CC5)=CC(F)=C4C3=O)=C2CO)C=C(NC2=CC=C(N3CCN(C4COC4)CC3)C=N2)C1=O	16	7.79588
	CN1C=C(C2=CC=CC(N3C=CC4=CC(C5CC5)=CC(F)=C4C3=O)=C2CO)C=C(NC2=CC=C(C3CCN(C4COC4)CC3)C=N2)C1=O	20	7.69897
	CN1CCN(C2=CC=C(NC3=CC(C4=CC=CC(N5C=CC6=CC(C7CC7)=CC(F)=C6C5=O)=C4CO)=CN(C)C3=O)N=C2)CC1	13	7.88606
	COCCOC1=CC=C(NC2=NC=C(F)C(NC3=CC=CC(NC(=O)C(O)CO)=C3)=N2)C=C1	101	6.99568
	C=CC(=O)NC1=CC(NC2=NC(N(C)C3=CC=C(OCCO)C=C3)=NC=C2F)=CC=C1	101	6.99568
	CC1=C(C2=CN(C)C(=O)C(NC3=CC=C(N4CCN(C5COC5)CC4)C=N3)=C2)C=CC=C1N1C=CC2=CC(C3CC3)=CC(F)=C2C1=O	171	6.767
	CC1=C(N2C=CC3=CC(C4CC4)=CC(F)=C3C2=O)C=CC=C1C1=CN(C)C(=O)C(NC2=CC=C(N3CCN(C)CC3)C=N2)=C1	254	6.59517
	CN1CCN(C2=CC=C(NC3=CC(C4=CC=CC(N5C=CC6=CC(C7CC7)=CC(F)=C6C5=O)=C4)=CN(C)C3=O)N=C2)CC1	472	6.32606
	CN1CCN(C2=CC=C(NC3=CC(C4=C(CO)C(N5C=CC6=C(C=NC(N(C)C)=C6)C5=O)=CC=C4)=CN(C)C3=O)N=C2)CC1	1030	5.98716
	CN1CCN(C2=CC=C(NC3=CC(C4=CC=CC(N5C=CC6=CC(C7CC7)=NC=C6C5=O)=C4CO)=CN(C)C3=O)N=C2)CC1	124	6.90658
	CN1CCN(C2=CC=C(NC3=CC(C4=CC=CC(N5C=CC6=NC(C7CC7)=CC=C6C5=O)=C4CO)=CN(C)C3=O)N=C2)CC1	3250	5.48812
	CN1CCN(C2=CC=C(NC3=CC(C4=CC=CC(N5C=CC6=CC(C7CC7)=CC=C6C5=O)=C4CO)=CN(C)C3=O)N=C2)CC1	115	6.9393
	CN1C=C(C2=CC=CC(N3C=CC4=CC(C5CC5)=CC(F)=C4C3=O)=C2CO)C=C(NC2=CC=C(N3CCN(C(=O)C4CC4)CC3)C=N2)C1=O	4360	5.36051
	CN1CC(N2CCN(C3=CC=C(NC4=CC(C5=CC=CC(N6C=CC7=CC(C8CC8)=CC(F)=C7C6=O)=C5CO)=CN(C)C4=O)N=C3)CC2)C1	33	7.48149
	CN1C=C(C2=CC=CC(N3C=CC4=CC(C5CC5)=CC(F)=C4C3=O)=C2CO)C=C(NC2=CC=C(N3CCN(C4COC4)CC3)C=N2)C1=O	8	8.09691
	CN1C=C(C2=CC=CC(N3C=CC4=CC(C5CC5)=CC(F)=C4C3=O)=C2CO)C=C(NC2=CC=C(C3CCN(C4COC4)CC3)C=N2)C1=O	21	7.67778
	CN1CCN(C2=CC=C(NC3=CC(C4=CC=CC(N5C=CC6=CC(C7CC7)=CC(F)=C6C5=O)=C4CO)=CN(C)C3=O)N=C2)CC1	27	7.56864
	CC1=C(NC(=O)C2=CC=C(C(C)(C)C)C=C2)C=CC=C1C1=CN(C)C(=O)C(NC2=CC=C(N3CCN(C)CC3)C=N2)=C1	875	6.05799
	CC1=C(C2=CN(C)C(=O)C(NC3=CC=C(N4CCN(C5COC5)CC4)C=N3)=C2)C=CC=C1N1C=CC2=CC(C3CC3)=CC(F)=C2C1=O	203	6.6925
	CC1=C(N2C=CC3=CC(C4CC4)=CC(F)=C3C2=O)C=CC=C1C1=CN(C)C(=O)C(NC2=CC=C(N3CCN(C)CC3)C=N2)=C1	365	6.43771
	CN1CCN(C2=CC=C(NC3=CC(C4=CC=CC(N5C=CC6=CC(C7CC7)=CC(F)=C6C5=O)=C4)=CN(C)C3=O)N=C2)CC1	503	6.29843
	CN1CCN(C2=CC=C(C(=O)NC3=CC(C4=CC=CC(N5C=CC6=CC(C7CC7)=CC(F)=C6C5=O)=C4CO)=CN(C)C3=O)C=C2)CC1	818	6.08725
	CN1CCN(C2=CC=C(NC3=CC(C4=CC=CC(N5C=CC6=CC=CC=C6C5=O)=C4CO)=CN(C)C3=O)N=C2)CC1	1030	5.98716
	CN1CCN(C2=CC=C(NC3=CC(C4=C(CO)C(N5C=CC6=C(C=NC(N(C)C)=C6)C5=O)=CC=C4)=CN(C)C3=O)N=C2)CC1	431	6.36552
	CN1CCN(C2=CC=C(NC3=CC(C4=CC=CC(N5C=CC6=CC(C7CC7)=NC=C6C5=O)=C4CO)=CN(C)C3=O)N=C2)CC1	255	6.59346
	CN1CCN(C2=CC=C(NC3=CC(C4=CC=CC(N5C=CC6=NC(C7CC7)=CC=C6C5=O)=C4CO)=CN(C)C3=O)N=C2)CC1	564	6.24872
	CN1CCN(C2=CC=C(NC3=CC(C4=CC=CC(N5C=CC6=CC(C7CC7)=CC=C6C5=O)=C4CO)=CN(C)C3=O)N=C2)CC1	37	7.4318
	CN1C=C(C2=CC=CC(N3C=CC4=CC(C5CC5)=CC(F)=C4C3=O)=C2CO)C=C(NC2=CC=C(N3CCN(C(=O)C4CC4)CC3)C=N2)C1=O	28	7.55284
	NC1=NC=CN2C([C@@H]3CCC[C@H](C(=O)O)C3)=NC(C3=CC=C(C(=O)NC4=CC(C(F)(F)F)=CC=N4)C=C3)=C12	0.51	9.29243
	CN(C)S(=O)(=O)N1CC=C(C2=CC3=C(C4=CC=CC(N5C=CC6=CC(C7CC7)=CC(F)=C6C5=O)=C4CO)N=CN=C3N2)CC1	26	7.58503
	CN1CCN(C2=CC=C(NC3=CC(C4=CC=CC(N5C=CC6=CC(C7CC7)=CC(F)=C6C5=O)=C4CO)=CN(C)C3=O)N=C2)CC1	27	7.56864
	O=C1C2=C(F)C=C(C3CC3)C=C2C=CN1C1=CC=CC(C2=NC=NC3=C2C=CN3)=C1CO	1568	5.80465
	O=C1C2=C(F)C=C(C3CC3)C=C2C=CN1C1=CC=CC(C2=NC=NC3=C2C=C(C2=CC=CC=C2)N3)=C1CO	90	7.04576
	O=C1C2=C(F)C=C(C3CC3)C=C2C=CN1C1=CC=CC(C2=NC=NC3=C2C=C(C2=CC=C(O)C=C2)N3)=C1CO	74	7.13077
	COC1=CC=C(C2=CC3=C(C4=CC=CC(N5C=CC6=CC(C7CC7)=CC(F)=C6C5=O)=C4CO)N=CN=C3N2)C=C1	58	7.23657
	NC1=CC=CC(C2=CC3=C(C4=CC=CC(N5C=CC6=CC(C7CC7)=CC(F)=C6C5=O)=C4CO)N=CN=C3N2)=C1	136	6.86646
	CC(=O)C1=CC=C(C2=CC3=C(C4=CC=CC(N5C=CC6=CC(C7CC7)=CC(F)=C6C5=O)=C4CO)N=CN=C3N2)C=C1	42	7.37675
	CN(C)C(=O)C1=CC=C(C2=CC3=C(C4=CC=CC(N5C=CC6=CC(C7CC7)=CC(F)=C6C5=O)=C4CO)N=CN=C3N2)C=C1	18	7.74473
	O=C(C1=CC=C(C2=CC3=C(N=CN=C3C3=C(CO)C(N4C=CC5=CC(C6CC6)=CC(F)=C5C4=O)=CC=C3)N2)C=C1)N1CCOCC1	18	7.74473
	O=C(C1=CC=C(C2=CC3=C(N=CN=C3C3=C(CO)C(N4C=CC5=CC(C6CC6)=CC(F)=C5C4=O)=CC=C3)N2)C=C1)N1CCCCC1	51	7.29243
	CN(C)CC1=CC=C(C2=CC3=C(C4=CC=CC(N5C=CC6=CC(C7CC7)=CC(F)=C6C5=O)=C4CO)N=CN=C3N2)C=C1	32	7.49485
	O=C1C2=C(F)C=C(C3CC3)C=C2C=CN1C1=CC=CC(C2=NC=NC3=C2C=C(C2=CC=C(CN4CCOCC4)C=C2)N3)=C1CO	64	7.19382
	CN(C)C(=O)C1=CC=CC(C2=CC3=C(C4=CC=CC(N5C=CC6=CC(C7CC7)=CC(F)=C6C5=O)=C4CO)N=CN=C3N2)=C1	69	7.16115
	CC(=O)C1=CC(C2=CC3=C(C4=CC=CC(N5C=CC6=CC(C7CC7)=CC(F)=C6C5=O)=C4CO)N=CN=C3N2)=CS1	119	6.92445
	O=C1C2=C(F)C=C(C3CC3)C=C2C=CN1C1=CC=CC(C2=NC=NC3=C2C=C(C2=NNC=C2)N3)=C1CO	39	7.40894
	CN1C=CC(C2=CC3=C(C4=CC=CC(N5C=CC6=CC(C7CC7)=CC(F)=C6C5=O)=C4CO)N=CN=C3N2)=N1	21	7.67778
	COC1=CC=C(C2=CC3=C(C4=CC=CC(N5C=CC6=CC(C7CC7)=CC(F)=C6C5=O)=C4CO)N=CN=C3N2)C=N1	197	6.70553
	CN(C)C(=O)C1=CC2=C(C3=CC=CC(N4C=CC5=CC(C6CC6)=CC(F)=C5C4=O)=C3CO)N=CN=C2N1	1357	5.86742
	O=C1C2=C(F)C=C(C3CC3)C=C2C=CN1C1=CC=CC(C2=NC=NC3=C2C=C(C2=CCCCC2)N3)=C1CO	78	7.10791
	O=C1C2=C(F)C=C(C3CC3)C=C2C=CN1C1=CC=CC(C2=NC=NC3=C2C=C(C2=CCSCC2)N3)=C1CO	67	7.17393
	O=C1C2=C(F)C=C(C3CC3)C=C2C=CN1C1=CC=CC(C2=NC=NC3=C2C=C(C2=CCNCC2)N3)=C1CO	33	7.48149
	CN1CC=C(C2=CC3=C(C4=CC=CC(N5C=CC6=CC(C7CC7)=CC(F)=C6C5=O)=C4CO)N=CN=C3N2)CC1	57	7.24413
	CC(=O)N1CC=C(C2=CC3=C(C4=CC=CC(N5C=CC6=CC(C7CC7)=CC(F)=C6C5=O)=C4CO)N=CN=C3N2)CC1	15	7.82391
	CN(C)C(=O)N1CC=C(C2=CC3=C(C4=CC=CC(N5C=CC6=CC(C7CC7)=CC(F)=C6C5=O)=C4CO)N=CN=C3N2)CC1	7	8.1549
	O=C(N1CC=C(C2=CC3=C(N=CN=C3C3=C(CO)C(N4C=CC5=CC(C6CC6)=CC(F)=C5C4=O)=CC=C3)N2)CC1)N1CCOCC1	4.8	8.31876
	CNC(=O)N1CC=C(C2=CC3=C(C4=CC=CC(N5C=CC6=CC(C7CC7)=CC(F)=C6C5=O)=C4CO)N=CN=C3N2)CC1	25	7.60206
	CN(C)S(=O)(=O)N1CC=C(C2=CC3=C(C4=CC=CC(N5C=CC6=CC(C7CC7)=CC(F)=C6C5=O)=C4CO)N=CN=C3N2)CC1	17	7.76955
	CS(=O)(=O)N1CC=C(C2=CC3=C(C4=CC=CC(N5C=CC6=CC(C7CC7)=CC(F)=C6C5=O)=C4CO)N=CN=C3N2)CC1	16	7.79588
	O=C1C2=C(F)C=C(C3CC3)C=C2C=CN1C1=CC=CC(C2=NC=NC3=C2C=C(C2=CCN(C4COC4)CC2)N3)=C1CO	25	7.60206
	O=C1C2=C(F)C=C(C3CC3)C=C2C=CN1C1=CC=CC(C2=NC=NC3=C2C=C(C2=CCN(C4=NC=CC=N4)CC2)N3)=C1CO	45	7.34679
	CN(C)C(=O)N1CCC(C2=CC3=C(C4=CC=CC(N5C=CC6=CC(C7CC7)=CC(F)=C6C5=O)=C4CO)N=CN=C3N2)CC1	574	6.24109
	CN1CCN(C2=CC=C(NC3=CC(C4=CC=CC(N5C=CC6=CC(C7CC7)=CC(F)=C6C5=O)=C4CO)=CN(C)C3=O)N=C2)CC1	13	7.88606
	O=C1C2=C(F)C=C(C3CC3)C=C2C=CN1C1=CC=CC(C2=NC=NC3=C2C=C(C2=CC=CC=C2)N3)=C1CO	79	7.10237
	O=C1C2=C(F)C=C(C3CC3)C=C2C=CN1C1=CC=CC(C2=NC=NC3=C2C=C(C2=CC=C(O)C=C2)N3)=C1CO	211	6.67572
	CN(C)C(=O)N1CCC(C2=CC3=C(C4=CC=CC(N5C=CC6=CC(C7CC7)=CC(F)=C6C5=O)=C4CO)N=CN=C3N2)CC1	1648	5.78304
	CS(=O)(=O)N1CC=C(C2=CC3=C(C4=CC=CC(N5C=CC6=CC(C7CC7)=CC(F)=C6C5=O)=C4CO)N=CN=C3N2)CC1	7.9	8.10237
	O=C1C2=C(F)C=C(C3CC3)C=C2C=CN1C1=CC=CC(C2=NC=NC3=C2C=C(C2=CCN(C4COC4)CC2)N3)=C1CO	11	7.95861
	O=C1C2=C(F)C=C(C3CC3)C=C2C=CN1C1=CC=CC(C2=NC=NC3=C2C=C(C2=CCN(C4=NC=CC=N4)CC2)N3)=C1CO	70	7.1549
	CC(=O)C1=CC=C(C2=CC3=C(C4=CC=CC(N5C=CC6=CC(C7CC7)=CC(F)=C6C5=O)=C4CO)N=CN=C3N2)C=C1	49	7.3098
	CN(C)C(=O)C1=CC=C(C2=CC3=C(C4=CC=CC(N5C=CC6=CC(C7CC7)=CC(F)=C6C5=O)=C4CO)N=CN=C3N2)C=C1	15	7.82391
	O=C(C1=CC=C(C2=CC3=C(N=CN=C3C3=C(CO)C(N4C=CC5=CC(C6CC6)=CC(F)=C5C4=O)=CC=C3)N2)C=C1)N1CCOCC1	10	8
	O=C(C1=CC=C(C2=CC3=C(N=CN=C3C3=C(CO)C(N4C=CC5=CC(C6CC6)=CC(F)=C5C4=O)=CC=C3)N2)C=C1)N1CCCCC1	65	7.18709
	CN(C)CC1=CC=C(C2=CC3=C(C4=CC=CC(N5C=CC6=CC(C7CC7)=CC(F)=C6C5=O)=C4CO)N=CN=C3N2)C=C1	33	7.48149
	O=C1C2=C(F)C=C(C3CC3)C=C2C=CN1C1=CC=CC(C2=NC=NC3=C2C=C(C2=CC=C(CN4CCOCC4)C=C2)N3)=C1CO	12	7.92082
	CN(C)C(=O)C1=CC=CC(C2=CC3=C(C4=CC=CC(N5C=CC6=CC(C7CC7)=CC(F)=C6C5=O)=C4CO)N=CN=C3N2)=C1	87	7.06048
	CC(=O)C1=CC(C2=CC3=C(C4=CC=CC(N5C=CC6=CC(C7CC7)=CC(F)=C6C5=O)=C4CO)N=CN=C3N2)=CS1	58	7.23657
	O=C1C2=C(F)C=C(C3CC3)C=C2C=CN1C1=CC=CC(C2=NC=NC3=C2C=C(C2=NNC=C2)N3)=C1CO	47	7.3279
	COC1=CC=C(C2=CC3=C(C4=CC=CC(N5C=CC6=CC(C7CC7)=CC(F)=C6C5=O)=C4CO)N=CN=C3N2)C=C1	39	7.40894
	CN1C=CC(C2=CC3=C(C4=CC=CC(N5C=CC6=CC(C7CC7)=CC(F)=C6C5=O)=C4CO)N=CN=C3N2)=N1	38	7.42022
	COC1=CC=C(C2=CC3=C(C4=CC=CC(N5C=CC6=CC(C7CC7)=CC(F)=C6C5=O)=C4CO)N=CN=C3N2)C=N1	74	7.13077
	CN(C)C(=O)C1=CC2=C(C3=CC=CC(N4C=CC5=CC(C6CC6)=CC(F)=C5C4=O)=C3CO)N=CN=C2N1	1560	5.80688
	NC1=CC=CC(C2=CC3=C(C4=CC=CC(N5C=CC6=CC(C7CC7)=CC(F)=C6C5=O)=C4CO)N=CN=C3N2)=C1	65	7.18709
	O=C1C2=C(F)C=C(C3CC3)C=C2C=CN1C1=CC=CC(C2=NC=NC3=C2C=C(C2=CCCCC2)N3)=C1CO	350	6.45593
	O=C1C2=C(F)C=C(C3CC3)C=C2C=CN1C1=CC=CC(C2=NC=NC3=C2C=C(C2=CCSCC2)N3)=C1CO	46	7.33724
	O=C1C2=C(F)C=C(C3CC3)C=C2C=CN1C1=CC=CC(C2=NC=NC3=C2C=C(C2=CCNCC2)N3)=C1CO	97	7.01323
	CN1CC=C(C2=CC3=C(C4=CC=CC(N5C=CC6=CC(C7CC7)=CC(F)=C6C5=O)=C4CO)N=CN=C3N2)CC1	125	6.90309
	CC(=O)N1CC=C(C2=CC3=C(C4=CC=CC(N5C=CC6=CC(C7CC7)=CC(F)=C6C5=O)=C4CO)N=CN=C3N2)CC1	21	7.67778
	CC1=C(NC(=O)C2=CC=CC=C2)C=CC=C1C1=CN(C)C(=O)C(NC2=CC=C(C(=O)N3CCOCC3)C=C2)=N1	4600	5.33724
	CC1=C(NC(=O)C2=CC=C(C(C)(C)C)C=C2)C=CC=C1C1=CN(C)C(=O)C(NC2=CC=C(C(=O)N3CCOCC3)C=C2)=N1	8	8.09691
	CC1=C(NC(=O)C2=CC3=C(CCCC3)S2)C=CC=C1C1=CN(C)C(=O)C(NC2=CC=C([C@@H]3C(=O)N(C)CCN3C)C=C2)=N1	6	8.22185
	CC1=C(NC(=O)C2=CC3=C(CCCC3)S2)C=CC=C1C1=CN(C)C(=O)C(NC2=CC=C([C@H]3C(=O)N(C)CCN3C)C=C2)=N1	20	7.69897
	CC1=C(NC(=O)C2=CC3=C(CCCC3)S2)C=CC=C1C1=CN(C)C(=O)C(NC2=CC=C(C3=NC=CN3)C=C2)=N1	50	7.30103
	CC1=C(NC(=O)C2=CC3=C(CCCC3)S2)C=CC=C1C1=CN(C)C(=O)C(NC2=CC=C(N3CC[C@@H](N(C)C)C3)C=C2)=N1	60	7.22185
	CC1=C(NC(=O)C2=CC3=C(CCCC3)S2)C=CC=C1C1=CN(C)C(=O)C(NC2=CC=C(C3CCN(C)CC3)C=C2)=N1	10	8
	CC1=C(NC(=O)C2=CC3=C(CCCC3)S2)C=CC=C1C1=CN(C)C(=O)C(NC2=CC3=NC=CN3C=C2)=N1	54	7.26761
	CC1=C(NC(=O)C2=CC3=C(CCCC3)S2)C=CC=C1C1=CN(C)C(=O)C(NC2=CC=C3OC=NC3=C2)=N1	210	6.67778
	CC1=C(NC(=O)C2=CC3=C(CCCC3)S2)C=CC=C1C1=CN(C)C(=O)C(NC2=CC=C3NC=CC3=C2)=N1	43	7.36653
	CC1=C(NC(=O)C2=CC3=C(CCCC3)S2)C=CC=C1C1=CN(C)C(=O)C(NC2=CC=NC=N2)=N1	650	6.18709
	CC1=C(NC(=O)C2=CC3=C(CCCC3)S2)C=CC=C1C1=CN(C)C(=O)C(NC2=CC=NN=C2)=N1	490	6.3098
	CC1=C(NC(=O)C2=CC3=C(CCCC3)S2)C=CC=C1C1=CN(C)C(=O)C(NC2=CC=CN=C2)=N1	50	7.30103
	CC1=C(NC(=O)C2=CC3=C(CCCC3)S2)C=CC=C1C1=CN(C)C(=O)C(NC2=CC=CC=C2)=N1	230	6.63827
	CC1=C(NC(=O)C2=CC3=CC=CC=C3S2)C=CC=C1C1=CN(C)C(=O)C(NC2=CC=C(C(=O)N3CCOCC3)C=C2)=N1	30	7.52288
	CC1=C(NC(=O)C2=CN3CCCCC3=C2)C=CC=C1C1=CN(C)C(=O)C(NC2=CC=C(C(=O)N3CCOCC3)C=C2)=N1	190	6.72125
	CC1=C(NC(=O)C2=NC3=C(CCCC3)S2)C=CC=C1C1=CN(C)C(=O)C(NC2=CC=C(C(=O)N3CCOCC3)C=C2)=N1	340	6.46852
	CC1=C(NC(=O)C2=CC3=C(CCOC3)S2)C=CC=C1C1=CN(C)C(=O)C(NC2=CC=C(C(=O)N3CCOCC3)C=C2)=N1	150	6.82391
	CC1=C(NC(=O)C2=CC3=C(CCCC3)S2)C=CC=C1C1=CN(C)C(=O)C(NC2=CC=C(C(=O)N3CCOCC3)C=C2)=N1	8	8.09691
	CC1=C(NC(=O)C2=CN=C(C(C)(C)C)C=N2)C=CC=C1C1=CN(C)C(=O)C(NC2=CC=C(C(=O)N3CCOCC3)C=C2)=N1	70	7.1549
	CC1=C(NC(=O)C2=CC=C(C(C)(C)C)N=C2)C=CC=C1C1=CN(C)C(=O)C(NC2=CC=C(C(=O)N3CCOCC3)C=C2)=N1	130	6.88606
	CC1=C(NC(=O)C2=NC=C(C(C)(C)C)C=N2)C=CC=C1C1=CN(C)C(=O)C(NC2=CC=C(C(=O)N3CCOCC3)C=C2)=N1	50	7.30103
	CC1=C(NC(=O)C2=CN=C(C(C)(C)C)N=C2)C=CC=C1C1=CN(C)C(=O)C(NC2=CC=C(C(=O)N3CCOCC3)C=C2)=N1	270	6.56864
	CC1=C(NC(=O)C2=CC=C(C(C)(C)C)S2)C=CC=C1C1=CN(C)C(=O)C(NC2=CC=C(C(=O)N3CCOCC3)C=C2)=N1	60	7.22185
	CC1=C(NC(=O)C2=CC=C([Si](C)(C)C)C=C2)C=CC=C1C1=CN(C)C(=O)C(NC2=CC=C(C(=O)N3CCOCC3)C=C2)=N1	90	7.04576
	CC1=C(NC(=O)C2=CC=C(C(C)(C)O)C=C2)C=CC=C1C1=CN(C)C(=O)C(NC2=CC=C(C(=O)N3CCOCC3)C=C2)=N1	150	6.82391
	CC1=C(NC(=O)C2=CC=C(C3(C)CC3)C=C2)C=CC=C1C1=CN(C)C(=O)C(NC2=CC=C(C(=O)N3CCOCC3)C=C2)=N1	30	7.52288
	CC1=C(NC(=O)C2=CC=C(C3CC3)C=C2)C=CC=C1C1=CN(C)C(=O)C(NC2=CC=C(C(=O)N3CCOCC3)C=C2)=N1	110	6.95861
	CCC(C)(C)C1=CC=C(C(=O)NC2=CC=CC(C3=CN(C)C(=O)C(NC4=CC=C(C(=O)N5CCOCC5)C=C4)=N3)=C2C)C=C1	40	7.39794
	CC1=C(C2=CN(C)C(=O)C(NC3=CC=C(C(=O)N4CCOCC4)C=C3)=N2)C=CC=C1NC(=O)C1=CC=C(N(C)C)C=C1	230	6.63827
	CCC1=CC=C(C(=O)NC2=CC=CC(C3=CN(C)C(=O)C(NC4=CC=C(C(=O)N5CCOCC5)C=C4)=N3)=C2C)C=C1	225	6.64782
	CC1=CC=C(C(=O)NC2=CC=CC(C3=CN(C)C(=O)C(NC4=CC=C(C(=O)N5CCOCC5)C=C4)=N3)=C2C)C=C1	860	6.0655
	CC1=C(NC(=O)C2=CC=C(C(C)(C)C)C=C2)C=CC=C1C1=CN(C)C(=O)C(NC2=CC=C(C(=O)NCCNC(=S)NC3=CC=C(C4=C5C=CC(=O)C=C5OC5=CC(O)=CC=C45)C(C(=O)O)=C3)C=C2)=N1	290	6.5376
	CC1=C(NC(=O)C2=CC=C(C(C)(C)C)C=C2)C=CC=C1C1=CN(C)C(=O)C(NC2=CC=C(C(=O)NCCCNC(=S)NC3=CC=C(C4=C5C=CC(=O)C=C5OC5=CC(O)=CC=C45)C(C(=O)O)=C3)C=C2)=N1	208	6.68194
	CC1=C(NC(=O)C2=CC=C(C(C)(C)C)C=C2)C=CC=C1C1=CN(C)C(=O)C(NC2=CC=C(C(=O)NCCCCNC(=S)NC3=CC=C(C4=C5C=CC(=O)C=C5OC5=CC(O)=CC=C45)C(C(=O)O)=C3)C=C2)=N1	189	6.72354
	CC1=C(NC(=O)C2=CC=C(C(C)(C)C)C=C2)C=CC=C1C1=CN(C)C(=O)C(NC2=CC=C(C(=O)NCCOCCOCCNC(=S)NC3=CC=C(C4=C5C=CC(=O)C=C5OC5=CC(O)=CC=C45)C(C(=O)O)=C3)C=C2)=N1	305	6.5157
	CC1=C(NC(=O)C2=CC=C(C(C)(C)C)C=C2)C=CC=C1C1=CN(C)C(=O)C(NC2=CC=C(C(=O)N3CCN(C(=S)NC4=CC=C(C5=C6C=CC(=O)C=C6OC6=CC(O)=CC=C56)C(C(=O)O)=C4)CC3)C=C2)=N1	69	7.16115
	C=CC(=O)NC1=CC(N(C)C2=NC(NC3=CC(OCCCN(C)C(=O)CCCC(=O)NCCCOCCOCCOCCCNC(=O)CCCC[C@H]4SC[C@H]5NC(=O)N[C@H]54)=CC=C3)=NC=C2C)=CC=C1	0.5	9.30103
	CC1=C(NC(=O)C2=CC=C(C(C)(C)C)C=C2)C=CC=C1C1=CN(C)C(=O)C(NC2=CC=C(C(=O)N3CCOC(CNC(=S)NC4=CC=C(C5=C6C=CC(=O)C=C6OC6=CC(O)=CC=C56)C(C(=O)O)=C4)C3)C=C2)=N1	350	6.45593
	CC1=C(NC(=O)C2=CC=C(C(C)(C)C)C=C2)C=CC=C1C1=CN(C)C(=O)C(NC2=CC=C(C(=O)N3CCOCC3)C=C2)=N1	81	7.09151
	CC1=C(NC(=O)C2=CC=C(C(C)(C)C)C=C2)C=CC=C1C1=CN(C)C(=O)C(NC2=CC=C(C(=O)NCCNC(=S)NC3=CC=C(C4=C5C=CC(=O)C=C5OC5=CC(O)=CC=C45)C(C(=O)O)=C3)C=C2)=N1	5.6	8.25181
	CC1=C(NC(=O)C2=CC=C(C(C)(C)C)C=C2)C=CC=C1C1=CN(C)C(=O)C(NC2=CC=C(C(=O)NCCCNC(=S)NC3=CC=C(C4=C5C=CC(=O)C=C5OC5=CC(O)=CC=C45)C(C(=O)O)=C3)C=C2)=N1	3.2	8.49485
	CC1=C(NC(=O)C2=CC=C(C(C)(C)C)C=C2)C=CC=C1C1=CN(C)C(=O)C(NC2=CC=C(C(=O)NCCCCNC(=S)NC3=CC=C(C4=C5C=CC(=O)C=C5OC5=CC(O)=CC=C45)C(C(=O)O)=C3)C=C2)=N1	4.3	8.36653
	CC1=C(NC(=O)C2=CC=C(C(C)(C)C)C=C2)C=CC=C1C1=CN(C)C(=O)C(NC2=CC=C(C(=O)NCCOCCOCCNC(=S)NC3=CC=C(C4=C5C=CC(=O)C=C5OC5=CC(O)=CC=C45)C(C(=O)O)=C3)C=C2)=N1	7.8	8.10791
	CC1=C(NC(=O)C2=CC=C(C(C)(C)C)C=C2)C=CC=C1C1=CN(C)C(=O)C(NC2=CC=C(C(=O)N3CCN(C(=S)NC4=CC=C(C5=C6C=CC(=O)C=C6OC6=CC(O)=CC=C56)C(C(=O)O)=C4)CC3)C=C2)=N1	0.61	9.21467
	CC1=C(NC(=O)C2=CC=C(C(C)(C)C)C=C2)C=CC=C1C1=CN(C)C(=O)C(NC2=CC=C(C(=O)N3CCOC(CNC(=S)NC4=CC=C(C5=C6C=CC(=O)C=C6OC6=CC(O)=CC=C56)C(C(=O)O)=C4)C3)C=C2)=N1	4.8	8.31876
	CC1=C(NC(=O)C2=CC=C(C(C)(C)C)C=C2)C=CC=C1C1=CN(C)C(=O)C(NC2=CC=C(C(=O)N3CCOCC3)C=C2)=N1	0.61	9.21467
	CC(=O)NC1=CC(NC(=O)C2=CC=C(CN3CCN(C)CC3)C=C2)=CC=C1	4700	5.3279
	CN(C)C(=O)N1CC=C(C2=CC3=C(C4=CC=CC(N5C=CC6=CC(C7CC7)=CC(F)=C6C5=O)=C4CO)N=CN=C3N2)CC1	22	7.65758
	O=C(N1CC=C(C2=CC3=C(N=CN=C3C3=C(CO)C(N4C=CC5=CC(C6CC6)=CC(F)=C5C4=O)=CC=C3)N2)CC1)N1CCOCC1	17	7.76955
	CNC(=O)N1CC=C(C2=CC3=C(C4=CC=CC(N5C=CC6=CC(C7CC7)=CC(F)=C6C5=O)=C4CO)N=CN=C3N2)CC1	51	7.29243
	CCN1N=C(C#CC2=CC(C(=O)NC3=CC=C(CN4CCN(C)CC4)C(C(F)(F)F)=C3)=CC=C2C)C2=C(N)N=CN=C21	67	7.17393
	COC1=CC(C)=C(SC2=CN=C(NC(=O)C3=CC=C(CNC(C)C(C)(C)C)C=C3)S2)C=C1C(=O)N1CCN(C(C)=O)CC1	4100	5.38722
	CC1=CC(C)=C2C(N)=C(C(N)=O)SC2=N1	4100	5.38722
	NC(=O)C1=C(N)C=C(C2=CC=CC=C2)S1	15100	4.82102
	CCCNC(=O)C1=CC=C(NC2=NC(NCC(F)(F)F)=C3C=CNC3=N2)C=C1	4950	5.30539
	CC1=CC2=C(C=C1C1=CC=CC3=C(N)C(C(N)=O)=NN=C13)NN=C2	4000	5.39794
	NC(=O)C1=NN=C2C(C3=CC=C4C=NNC4=C3)=CC=CC2=C1N	12000	4.92082
	NC(=O)C1=NN=C2C(C3=CC=C4C=CNC4=C3)=CC=CC2=C1N	850000	3.07058
	CC1=CC=NC=C1C1=CC=CC2=C(N)C(C(N)=O)=NN=C12	100000	4
	CN1C=C(C2=CC=CC3=C(N)C(C(N)=O)=NN=C23)C=N1	240000	3.61979
	NC(=O)C1=NN=C2C=CC=CC2=C1N	3500	5.45593
	CC1=CC2=C(C=C1C1=CC=CC3=C(N)C(C(N)=O)=NN=C13)NN=C2	2	8.69897
	CC1=CC=C(C(=O)NC2=CC=CC(C(F)(F)F)=C2)C=C1C1=CC=C2N=C(NCCN3CCOCC3)N=CC2=C1	545	6.2636
	CNC1=NC=C2C=C(C3=CC(C(=O)NC4=CC(C(F)(F)F)=CC=C4OC4CCN(C)CC4)=CC=C3C)C=CC2=N1	3330	5.47756
	CNC1=NC=NC(C2=CC=CN=C2OC2=CC(NC(=O)C3=CC=CC(OC(F)(F)C(F)F)=C3)=CC=C2C)=N1	25000	4.60206
	C=CC(=O)NC1=CC(CNC2=NC(NC3=CC=C(N4CCN(C)CC4)C=C3OC)=NC=C2Cl)=CC=C1	794	6.10018
	CN1C=C(C2=CN=C(N)C3=C2SC=C3C2=CC=C(OC3=CC=CC=C3)C=C2)C=N1	107	6.97062
	NC1=NC=C(C2=CNN=C2)C2=C1C(C1=CC=C(OC3=CC=CC=C3)C=C1)=CS2	1052	5.97798
	NC1=NC=C(C2=CC=CO2)C2=C1C(C1=CC=C(OC3=CC=CC=C3)C=C1)=CS2	768	6.11464
	NC1=NC=C(C2=CC=C(N3CCOCC3)C=C2)C2=C1C(C1=CC=C(OC3=CC=CC=C3)C=C1)=CS2	2295	5.63922
	NC1=NC=C(C2=CC=NC=C2)C2=C1C(C1=CC=C(OC3=CC=CC=C3)C=C1)=CS2	1954	5.70908
	C=CC(=O)N1CCC[C@@H](N2N=C(C3=CC=C(OC4=CC=CC=C4)C=C3)C3=C2N=CN=C3N)C1	0.5	9.30103
	C=CC(=O)N1CCC[C@@H](N2N=C(C3=CC=C(OC4=CC=CC=C4)C=C3)C3=C2N=CN=C3N)C1	4	8.39794
	CNC(=O)CN1C=C(C2=CN=C(N)C3=C2SC=C3C2=CC=C(NC(=O)C3=CC=CC(Cl)=C3)C=C2)C=N1	409	6.38828
	CN1C=C(C2=CN=C(N)C3=C2SC=C3C2=CC=C(NC(=O)C3=CC=CC(Cl)=C3)C=C2)C=N1	421	6.37572
	CNC(=O)CN1C=C(C2=CN=C(N)C3=C2SC=C3C2=CC=C(C(=O)NC3=CC=CC=C3)C=C2)C=N1	137	6.86328
	CNC(=O)CN1C=C(C2=CN=C(N)C3=C2SC=C3C2=CC=CC(C(=O)NC3=CC=CC=C3)=C2)C=N1	292	6.53462
	CC(=O)N1C=C(C2=CN=C(N)C3=C2SC=C3C2=CC=C(OC3=CC=CC=C3)C=C2)C=N1	454	6.34294
	CN(C)S(=O)(=O)N1C=C(C2=CN=C(N)C3=C2SC=C3C2=CC=C(OC3=CC=CC=C3)C=C2)C=N1	528	6.27737
	CNC(=O)CN1C=C(C2=CN=C(N)C3=C2SC=C3C2=CC=C(OC3=CC=CC=C3)C=C2)C=N1	13	7.88606
	COCCCN1C=C(C2=CN=C(N)C3=C2SC=C3C2=CC=C(OC3=CC=CC=C3)C=C2)C=N1	280	6.55284
	NC1=NC=C(C2=CN(CC3=CC=CC=C3)N=C2)C2=C1C(C1=CC=C(OC3=CC=CC=C3)C=C1)=CS2	699	6.15552
	CCCCN1C=C(C2=CN=C(N)C3=C2SC=C3C2=CC=C(OC3=CC=CC=C3)C=C2)C=N1	387	6.41229
	CCN1C=C(C2=CN=C(N)C3=C2SC=C3C2=CC=C(OC3=CC=CC=C3)C=C2)C=N1	176	6.75449
	C=CC(=O)N1C=C(C2=CN=C(N)C3=C2SC=C3C2=CC=C(OC3=CC=CC=C3)C=C2)C=N1	1687	5.77288
	C=CC(=O)NCCN1C=C(C2=CN=C(N)C3=C2SC=C3C2=CC=C(OC3=CC=CC=C3)C=C2)C=N1	9.9	8.00436
	NC1=NC=C(C2=CN(CCC(=O)O)N=C2)C2=C1C(C1=CC=C(OC3=CC=CC=C3)C=C1)=CS2	21	7.67778
	CS(=O)(=O)OC1CCCN(C(=O)CCN2C=C(C3=CN=C(N)C4=C3SC=C4C3=CC=C(OC4=CC=CC=C4)C=C3)C=N2)C1	55	7.25964
	CNC(=O)CCN1C=C(C2=CN=C(N)C3=C2SC=C3C2=CC=C(OC3=CC=CC=C3)C=C2)C=N1	26	7.58503
	C#CCN1C=C(C2=CN=C(N)C3=C2SC=C3C2=CC=C(OC3=CC=CC=C3)C=C2)C=N1	7.4	8.13077
	CC(=O)CN1C=C(C2=CN=C(N)C3=C2SC=C3C2=CC=C(OC3=CC=CC=C3)C=C2)C=N1	7.8	8.10791
	NC1=NC=C(C2=CN(C3CCCNC3=O)N=C2)C2=C1C(C1=CC=C(OC3=CC=CC=C3)C=C1)=CS2	9.5	8.02228
	NC1=NC=C(C2=CN(CC(=O)N3CCOCC3)N=C2)C2=C1C(C1=CC=C(OC3=CC=CC=C3)C=C1)=CS2	12	7.92082
	NC1=NC=C(C2=CN(CC(=O)N3CCCCC3)N=C2)C2=C1C(C1=CC=C(OC3=CC=CC=C3)C=C1)=CS2	12	7.92082
	CNC(=O)CN1C=C(C2=CN=C(N)C3=C2SC=C3C2=CC=C(OC3=CC=CC=C3)C=C2)C=N1	13	7.88606
	C=CC(=O)N1CCC[C@@H](N2N=C(C3=CC=C(OC4=CC=CC=C4)C=C3)C3=C2N=CN=C3N)C1	4	8.39794
	C=CC(=O)N1CC=C(C2=CN=C(N)C3=C2SC=C3C2=CC=C(OC3=CC=CC=C3)C=C2)CC1	183	6.73755
	NC1=NC=C(C2=CCNCC2)C2=C1C(C1=CC=C(OC3=CC=CC=C3)C=C1)=CS2	854	6.06854
	CC(C)(C)OC(=O)N1CC=C(C2=CN=C(N)C3=C2SC=C3C2=CC=C(OC3=CC=CC=C3)C=C2)CC1	1659	5.78015
	C=CC(=O)N1CCCC(C2=CN=C(N)C3=C2SC=C3C2=CC=C(OC3=CC=CC=C3)C=C2)C1	2295	5.63922
	C=CC(=O)N1C=C(C2=CN=C(N)C3=C2SC=C3C2=CC=C(OC3=CC=CC=C3)C=C2)CCC1	343	6.46471
	CNC(=O)CN1C=C(C2=CN=C(N)C3=C2SC=C3C2=CC=C(OC3=CC=CC=C3)C=C2)CCC1	456	6.34104
	NC1=NC=C(C2=CNCCC2)C2=C1C(C1=CC=C(OC3=CC=CC=C3)C=C1)=CS2	3601	5.44358
	CC(C)(C)OC(=O)N1C=C(C2=CN=C(N)C3=C2SC=C3C2=CC=C(OC3=CC=CC=C3)C=C2)CCC1	2867	5.54257
	C=CC(=O)N1CCC[C@@H](N2N=C(C3=CC=C(OCC4=CC=CC=N4)C(Cl)=C3)C3=C2N=CN=C3N)C1	25	7.60206
	CC(=O)NC1=CC(C2=C3C(=C(C(N)=O)C=C2)NC2=CC=C(C(=O)N4CCN(C)CC4)C=C23)=CC=C1	88	7.05552
	COC1=CC=C(C2=CC=C(C(N)=O)C3=C2C2=CC(C(=O)N4CCN(C)CC4)=CC=C2N3)C=C1	29	7.5376
	CC(=O)NC1=CC=C(C2=C3C(=C(C(N)=O)C=C2)NC2=CC=C(C(=O)N4CCN(C)CC4)C=C23)C=C1	39	7.40894
	CN1CCN(C(=O)C2=CC=C3C(=C2)NC2=C(C(N)=O)C=CC(C4=CC=CC=C4F)=C23)CC1	15	7.82391
	COC1=CC=CC(C2=CC=C(C(N)=O)C3=C2C2=CC=C(C(=O)N4CCN(C)CC4)C=C2N3)=C1	32	7.49485
	CC(=O)NC1=CC(C2=C3C(=C(C(N)=O)C=C2)NC2=CC(C(=O)N4CCN(C)CC4)=CC=C23)=CC=C1	30	7.52288
	COC1=CC=C(C2=CC=C(C(N)=O)C3=C2C2=CC=C(C(=O)N4CCN(C)CC4)C=C2N3)C=C1	55	7.25964
	CC(=O)NC1=CC=C(C2=C3C(=C(C(N)=O)C=C2)NC2=CC(C(=O)N4CCN(C)CC4)=CC=C23)C=C1	15	7.82391
	CC1=CC=CC=C1C1=C2C(=C(C(N)=O)C=C1)NC1=CC(C(=O)N3CCN(C)CC3)=CC=C12	24	7.61979
	COC1=CC=CC=C1C1=CC=C(C(N)=O)C2=C1C1=CC=C(C(=O)N3CCN(C)CC3)C=C1N2	144	6.84164
	CN1CCN(C(=O)C2=CC=C3C(=C2)NC2=C(C(N)=O)C=CC(C4=CC=CC=C4Cl)=C23)CC1	15	7.82391
	CN1CCN(C(=O)C2=CC=C3C(=C2)NC2=C(C(N)=O)C=CC(C4=CC=CC(Cl)=C4)=C23)CC1	38	7.42022
	CNC(=O)C1=CC=CC(C2=CC=C(C(N)=O)C3=C2C2=CC=C(C(=O)N4CCN(C)CC4)C=C2N3)=C1	71	7.14874
	CN1CCN(C(=O)C2=CC=C3C(=C2)NC2=C(C(N)=O)C=CC(C4=CC=C(Cl)C=C4)=C23)CC1	59	7.22915
	CN1CCN(C(=O)C2=CC=C3C(=C2)NC2=C(C(N)=O)C=CC(C4=CC=C(C(C)(C)C)C=C4)=C23)CC1	103	6.98716
	CNC(=O)C1=CC=C(C2=CC=C(C(N)=O)C3=C2C2=CC=C(C(=O)N4CCN(C)CC4)C=C2N3)C=C1	44	7.35655
	CN1CCN(C(=O)C2=CC=C3C(=C2)NC2=C(C(N)=O)C=CC(C4=CC=C(OC5=CC=CC=C5)C=C4)=C23)CC1	127	6.8962
	CN1CCN(C(=O)C2=CC=C3C(=C2)NC2=C(C(N)=O)C=CC(C4=CC=CC(Cl)=C4Cl)=C23)CC1	13	7.88606
	CN1CCN(C(=O)C2=CC=C3C(=C2)NC2=C(C(N)=O)C=CC(C4=CC=CC(F)=C4F)=C23)CC1	6.9	8.16115
	CC1=C(Cl)C=CC=C1C1=C2C(=C(C(N)=O)C=C1)NC1=CC(C(=O)N3CCN(C)CC3)=CC=C12	32	7.49485
	CC1=C(N)C=CC=C1C1=C2C(=C(C(N)=O)C=C1)NC1=CC(C(=O)N3CCN(C)CC3)=CC=C12	19	7.72125
	CC(=O)NC1=C(C)C(C2=C3C(=C(C(N)=O)C=C2)NC2=CC(C(=O)N4CCN(C)CC4)=CC=C23)=CC=C1	16	7.79588
	CN1CCN(C(=O)C2=CC=C3C(=C2)NC2=C(C(N)=O)C=CC(C4=CC=C(F)C=C4F)=C23)CC1	22	7.65758
	CN1CCN(C(=O)C2=CC=C3C(=C2)NC2=C(C(N)=O)C=CC(C4=CC(F)=CC=C4F)=C23)CC1	16	7.79588
	CN1CCN(C(=O)C2=CC=C3C(=C2)NC2=C(C(N)=O)C=CC(C4=C(F)C=CC=C4F)=C23)CC1	12	7.92082
	CC1=C(NC(=O)C2=CC=CC=C2)C=CC=C1C1=C2C(=C(C(N)=O)C=C1)NC1=CC(C(=O)N3CCN(C)CC3)=CC=C12	7.2	8.14267
	CC1=C(NC(=O)C2=CC=C(F)C=C2)C=CC=C1C1=C2C(=C(C(N)=O)C=C1)NC1=CC(C(=O)N3CCN(C)CC3)=CC=C12	3.8	8.42022
	CC1=C(C2=CC=C(C(N)=O)C3=C2C2=CC=C(C(=O)N4CCN(C)CC4)C=C2N3)C=CC=C1NC(=O)C1=CC=C(N(C)C)C=C1	3.5	8.45593
	CC1=C(NC(=O)C2=CC=C(C(C)(C)C)C=C2)C=CC=C1C1=C2C(=C(C(N)=O)C=C1)NC1=CC(C(=O)N3CCN(C)CC3)=CC=C12	12	7.92082
	CN1CCN(C(=O)C2=CC=C3C(=C2)NC2=C(C(N)=O)C=CC(C4=CC=CC(NC(=O)C5=CC=C(F)C=C5)=C4F)=C23)CC1	9.4	8.02687
	CN1CCN(C(=O)C2=CC=C3C(=C2)NC2=C3C(C3=C(F)C(NC(=O)C4=CC=C(N(C)C)C=C4)=CC=C3)=CC=C2C(N)=O)CC1	3	8.52288
	CN1CCN(C(=O)C2=CC=C3C(=C2)NC2=C(C(N)=O)C=CC(C4=CC=CC(NC(=O)C5=CC=C(F)C=C5)=C4)=C23)CC1	39	7.40894
	COC1=CC=CC(C2=CC(C(N)=O)=C3NC4=CC=C(C(=O)N5CCOCC5)C=C4C3=C2)=C1	360	6.4437
	NC(=O)C1=CC(C2=CC=CC(Cl)=C2)=CC2=C1NC1=CC=C(C(=O)N3CCOCC3)C=C12	189	6.72354
	COC1=CC=C(C2=CC(C(N)=O)=C3NC4=CC=C(C(=O)N5CCOCC5)C=C4C3=C2)C=C1	327	6.48545
	NC(=O)C1=CC(C2=CC=C(Cl)C=C2)=CC2=C1NC1=CC=C(C(=O)N3CCOCC3)C=C12	308	6.51145
	NC(=O)C1=CC(C2=CC=C(Cl)C(Cl)=C2)=CC2=C1NC1=CC=C(C(=O)N3CCOCC3)C=C12	461	6.3363
	CN1CCN(C(=O)C2=CC=C3NC4=C(C(N)=O)C=C(C5=CC=C(Cl)C=C5)C=C4C3=C2)CC1	110	6.95861
	COC1=CC=CC(C2=CC(C(N)=O)=C3NC4=CC(C(=O)N5CCN(C)CC5)=CC=C4C3=C2)=C1	404	6.39362
	COC1=CC=C(C2=CC(C(N)=O)=C3NC4=CC(C(=O)N5CCN(C)CC5)=CC=C4C3=C2)C=C1	436	6.36051
	CN1CCN(C(=O)C2=CC=C3C(=C2)NC2=C(C(N)=O)C=C(C4=CC=C(Cl)C(Cl)=C4)C=C23)CC1	812	6.09044
	CC(=O)NC1=CC(C2=CC(C(N)=O)=C3NC4=CC(C(=O)N5CCN(C)CC5)=CC=C4C3=C2)=CC=C1	379	6.42136
	CN1CCN(C(=O)C2=CC=C3C(=C2)NC2=C(C(N)=O)C=CC(C4=CC=C(Cl)C(Cl)=C4)=C23)CC1	101	6.99568
	C=CC(=O)NC1=C(OCCCN2CCOCC2)C=C2N=CN=C(NC3=CC=C(F)C(Cl)=C3)C2=C1	185	6.73283
	C=CC(=O)NC1=CC=C2N=CN=C(NC3=CC(Br)=CC=C3)C2=C1	5830	5.23433
	CN1CCN(C(=O)C2=CC=C3NC4=C(C(N)=O)C=CC(C5=CC=CC=C5F)=C4C3=C2)CC1	16	7.79588
	COC1=CC=CC(C2=CC=C(C(N)=O)C3=C2C2=CC(C(=O)N4CCN(C)CC4)=CC=C2N3)=C1	28	7.55284
	CC1=C(NC(=O)C2=CN=C(C(C)(C)C)C=N2)C(F)=CC=C1C1=NNC(=O)C(NC2=NN3CCN(C)CC3=C2)=C1	4	8.39794
	CC1=C(NC(=O)C2=CC=C(C(C)(C)C)C=C2)C(F)=CC=C1C1=NNC(=O)C(NC2=NN3CCN(C)CC3=C2)=C1	4	8.39794
	CC1=C(NC(=O)C2=CC3=CC=CN=C3S2)C(F)=CC=C1C1=NNC(=O)C(NC2=NN3CCN(C)CC3=C2)=C1	103	6.98716
	CC1=C(NC(=O)C2=CC3=NC=CC=C3S2)C(F)=CC=C1C1=NNC(=O)C(NC2=NN3CCN(C)CC3=C2)=C1	132	6.87943
	CN1CCN2N=C(NC3=CC(C4=CC=C(F)C(NC(=O)C5=CC6=CC=CC=C6S5)=C4)=NNC3=O)C=C2C1	10	8
	CC1=CC=C(C2=NNC(=O)C(NC3=NN4CCN(C)CC4=C3)=C2)C(F)=C1NC(=O)C1=CC2=CC=CC=C2S1	11	7.95861
	CC1=CC=C(C2=NNC(=O)C(NC3=NN4CCN(C)CC4=C3)=C2)C(C)=C1NC(=O)C1=CC2=CC=CC=C2S1	20	7.69897
	CN1CCN2N=C(NC3=CC(C4=CC=C(F)C(NC(=O)C5=CC6=CC=CC=C6S5)=C4F)=NNC3=O)C=C2C1	1	9
	CC1=C(NC(=O)C2=CC3=CC=CC=C3S2)C(F)=CC=C1C1=NNC(=O)C(NC2=NN3CCN(C)CC3=C2)=C1	3	8.52288
	CC1=C(NC(=O)C2=CC3=CC=CC=C3S2)C=CC=C1C1=NNC(=O)C(NC2=NN3CCN(C)CC3=C2)=C1	4	8.39794
	CC1=CC=C(C2=CN(C)C(=O)C(NC3=CC=C(C4C(=O)N(C)CCN4C)C=C3)=N2)C(C)=C1NC(=O)C1=CC2=C(CCCC2)S1	20	7.69897
	CC1=CC=C(C2=CN(C)C(=O)C(NC3=CC=C(C4C(=O)N(C)CCN4C)C=C3)=N2)C(Cl)=C1NC(=O)C1=CC2=C(CCCC2)S1	5	8.30103
	CC1=CC=C(C2=CN(C)C(=O)C(NC3=CC=C(C4C(=O)N(C)CCN4C)C=C3)=N2)C(Cl)=C1NC(=O)C1=CC2=C(CCCC2)S1	39	7.40894
	CN1CCN(C)C(C2=CC=C(NC3=NC(C4=CC=C(Cl)C(NC(=O)C5=CC6=C(CCCC6)S5)=C4F)=CN(C)C3=O)C=C2)C1=O	9	8.04576
	CN1CCN(C)C(C2=CC=C(NC3=NC(C4=CC=C(Cl)C(NC(=O)C5=CC6=C(CCCC6)S5)=C4F)=CN(C)C3=O)C=C2)C1=O	23	7.63827
	CC1=CC=C(C2=CN(C)C(=O)C(NC3=CC=C([C@@H]4C(=O)N(C)CCN4C)C=C3)=N2)C(F)=C1NC(=O)C1=CC2=C(CCCC2)S1	6	8.22185
	CC1=CC=C(C2=CN(C)C(=O)C(NC3=CC=C([C@H]4C(=O)N(C)CCN4C)C=C3)=N2)C(F)=C1NC(=O)C1=CC2=C(CCCC2)S1	6	8.22185
	O=C(NN=CC1=CC(C(=O)O)=C(NC2=CC=C(I)C=C2F)C(F)=C1F)C1=CC=C(CO)O1	7000	5.1549
	CC1=C(NC(=O)C2=CC3=C(CCCC3)S2)C(F)=CC=C1C1=CN(C)C(=O)C(NC2=CC=C(C3C(=O)N(C)CCN3C)C=C2)=N1	14	7.85387
	CC1=C(NC(=O)C2=CC3=C(CCCC3)S2)C(F)=CC=C1C1=CN(C)C(=O)C(NC2=CC=C(C3C(=O)N(C)CCN3C)C=C2)=N1	17	7.76955
	CN1CCN(C)C(C2=CC=C(NC3=NC(C4=CC=C(Cl)C(NC(=O)C5=CC6=C(CCCC6)S5)=C4Cl)=CN(C)C3=O)C=C2)C1=O	15	7.82391
	CN1CCN(C)C(C2=CC=C(NC3=NC(C4=CC=C(F)C(NC(=O)C5=CC6=C(CCCC6)S5)=C4F)=CN(C)C3=O)C=C2)C1=O	3	8.52288
	CN1CCN(C)C(C2=CC=C(NC3=NC(C4=CC=C(F)C(NC(=O)C5=CC6=C(CCCC6)S5)=C4F)=CN(C)C3=O)C=C2)C1=O	4	8.39794
	CC1=C(NC(=O)C2=CC3=C(CCCC3)S2)C(Cl)=CC=C1C1=CN(C)C(=O)C(NC2=CC=C(C3C(=O)N(C)CCN3C)C=C2)=N1	88	7.05552
	CN1CCN(C)C(C2=CC=C(NC3=NC(C4=CC=C(F)C(NC(=O)C5=CC6=C(CCCC6)S5)=C4)=CN(C)C3=O)C=C2)C1=O	9	8.04576
	CN1CCN(C)C(C2=CC=C(NC3=NC(C4=CC=C(F)C(NC(=O)C5=CC6=C(CCCC6)S5)=C4)=CN(C)C3=O)C=C2)C1=O	24	7.61979
	CN1CCN(C)C(C2=CC=C(NC3=NC(C4=CC=C(Cl)C(NC(=O)C5=CC6=C(CCCC6)S5)=C4)=CN(C)C3=O)C=C2)C1=O	61	7.21467
	CN1CCN(C)C(C2=CC=C(NC3=NC(C4=CC=C(C#N)C(NC(=O)C5=CC6=C(CCCC6)S5)=C4)=CN(C)C3=O)C=C2)C1=O	1400	5.85387
	CN1CCN(C)C(C2=CC=C(NC3=NC(C4=CC=CC(NC(=O)C5=CC6=C(CCCC6)S5)=C4Cl)=CN(C)C3=O)C=C2)C1=O	6	8.22185
	CN1CCN(C)C(C2=CC=C(NC3=NC(C4=CC=CC(NC(=O)C5=CC6=C(CCCC6)S5)=C4F)=CN(C)C3=O)C=C2)C1=O	8	8.09691
	CN1CCN(C)C(C2=CC=C(NC3=NC(C4=CC=CC(NC(=O)C5=CC6=C(CCCC6)S5)=C4)=CN(C)C3=O)C=C2)C1=O	6	8.22185
	CC1=C(NC(=O)C2=CC3=C(CCCC3)S2)C=CC=C1C1=CN(C)C(=O)C(NC2=CC=C([C@@H]3C(=O)N(C)CCN3C)C=C2)=N1	14	7.85387
	CN(C)CC(=O)N1CCC[C@@H](N2N=C(C3=CC=C(OC4=CC=CC=C4)C=C3)C3=C(N)N=CN=C32)C1	421	6.37572
	C=CC(=O)NC1=CC(N2C(=O)N(CCOC)C3=CN=C(NC4=CC=C(OC)N=C4)N=C32)=CC=C1	265	6.57675
	C=CC(=O)NC1=CC(N2C(=O)N(C3CCOCC3)C3=CN=C(NC4=CC=C(OC)N=C4)N=C32)=CC=C1	318	6.49757
	C=CC(=O)NC1=CC(NC2=NC(NC3=CC=C(OCCOC)C=C3)=NC=C2F)=CC=C1	4.6	8.33724
	C=CC(=O)NC1=CC(NC2=NC(NC3=CC=C(OCCOC)C=C3)=NC=C2SC)=CC=C1	6.6	8.18046
	C=CC(=O)NC1=CC(NC2=NC(NC3=CC=C(OCCOC)C=C3)=NC=C2[S+](C)[O-])=CC=C1	3.8	8.42022
	C=CC(=O)NC1=CC(NC2=NC(NC3=CC=C(OCCOC)C=C3)=NC=C2S(C)(=O)=O)=CC=C1	31	7.50864
	C=CC(=O)NC1=CC(NC2=NC(NC3=CC=C(N4CCOCC4)C=C3)=NC=C2SC)=CC=C1	1.1	8.95861
	C=CC(=O)NC1=CC(NC2=NC(NC3=CC=C(N4CCOCC4)C=C3)=NC=C2[S+](C)[O-])=CC=C1	0.903	9.04431
	C=CC(=O)NC1=CC(NC2=NC(NC3=CC=C(N(C)C)N=C3)=NC=C2[S+](C)[O-])=CC=C1	1.5	8.82391
	C=CC(=O)NC1=CC(NC2=NC(NC3=CC=C(OC4=CC=NC(C(=O)NC)=C4)C=C3)=NC=C2[S+](C)[O-])=CC=C1	5.7	8.24413
	C=CC(=O)NC1=CC(N2C(=O)N(C)C3=CN=C(NC4=CC=C(OC5=CC=NC(C(=O)NC)=C5)C=C4)N=C32)=CC=C1	13	7.88606
	C=CC(=O)NC1=CC(N2C(=O)N(C)C3=CN=C(NC4=CC=C(OCCOC)C=C4)N=C32)=CC=C1	4.1	8.38722
	C=CC(=O)NC1=CC=CC(N2C(=O)N(CC3CC3)C3=CN=C(NC4=CC=C(N5CCOCC5)C=C4)N=C32)=C1	31	7.50864
	C=CC(=O)NC1=CC(N2C(=O)N(CC3CC3)C3=CN=C(NC4=CC=C(N(C)C)N=C4)N=C32)=CC=C1	31	7.50864
	C=CC(=O)NC1=CC(N2C(=O)N(CC3CC3)C3=CN=C(NC4=CC=C(OC)N=C4)N=C32)=CC=C1	222	6.65365
	NC1=NC=NC2=C1C(C1=CC=CC(O)=C1)=CN2[C@H]1C[C@@H](CN2CCC2)C1	580	6.23657
	C=CC(=O)N1CCC(NC2=C(C(=O)C3=CC=C(OC4=CC=CC=C4)C=C3)C(N)=NC=N2)CC1	1070	5.97062
	C=CC(=O)N1CCC[C@@H](NC2=NC=NC(N)=C2C(=O)C2=CC=C(OCC)C=C2)C1	1800	5.74473
	C=CC(=O)N1CCC[C@@H](NC2=C(C(=O)C3=CC=C(OC4=CC=CC=C4)C=C3)C(N)=NC=N2)C1	70	7.1549
	C=CC(=O)N1CCC[C@@H](N2N=C(C3=CC=C(OC4=CC=CC=C4)C=C3)C3=C2N=CN=C3N)C1	0.64	9.19382
	C=CC(=O)N1CCN(C2=C(C(=O)C3=CC=C(OC4=CC=CC=C4)C=C3)C(N)=NC=N2)CC1	880	6.05552
	C=CC(=O)N1CCN(C2=NC=NC(N)=C2C(=O)C2=CC=C(OCC)C=C2)CC1	1320	5.87943
	C=CC(=O)N1CCC[C@@H](N2N=C(C3=CC=C(OC4=CC=CC=C4)C=C3)C3=C2N=CN=C3N)C1	0.5	9.30103
	C=CC(=O)N1CCC[C@@H](N2C(=O)N(C3=CC=C(OC4=CC=CC=C4)C=C3)C3=C2N=CN=C3N)C1	24	7.61979
	C=CC(=O)NC1=CC(OC2=C3SC=CC3=NC(NC3=CC=C(N4CCN(C)CC4)C=C3)=N2)=CC=C1	1	9
	CC#CC(=O)N1CCC[C@H]1C1=NC(C2=CC=C(C(=O)NC3=CC=CC=N3)C=C2)=C2C(N)=NC=CN12	3.1	8.50864
	NC1=NC=NC2=C1C(C1=CC=CC(OCC3=CC=CC=C3)=C1)=CN2[C@H]1C[C@@H](CN2CCC2)C1	7600	5.11919
	CN[C@@H]1C[C@H]2O[C@@](C)([C@@H]1OC)N1C3=CC=CC=C3C3=C4CNC(=O)C4=C4C5=CC=CC=C5N2C4=C31	65	7.18709
	O=C(NC1=CC=CC(C2=CN3C=CN=C3C(NCC3=CC=NC=C3)=N2)=C1)NC1=CC(C(F)(F)F)=CC=C1	7800	5.10791
	COC1=CC(NC2=C(C#N)C=NC3=CC(OCCCN4CCN(C)CC4)=C(OC)C=C23)=C(Cl)C=C1Cl	2.5	8.60206
	CC(C)C1=NC(C2=CC=C(F)C(NS(=O)(=O)C3=C(F)C=CC=C3F)=C2)=C(C2=CC=NC(NC3=CC=C(N4CCOCC4)N=C3)=N2)S1	10	8
	C=CC(=O)N1CCC[C@@H](N2N=C(C3=CC=C(OC4=CC=CC=C4)C=C3)C3=C2N=CN=C3N)C1	0.5	9.30103
	COC1=CC2=C(C=C1NC(=O)C#CCN1CCOCC1)N1C=NC=C1C(NC1=CC=CC=C1C)=N2	0.847	9.07212
	COC1=CC2=C(C=C1NC(=O)C#CCN1CCCCC1)N1C=NC=C1C(NC1=CC=CC=C1C)=N2	0.847	9.07212
	C=C(CN1CCOCC1)C(=O)NC1=CC2=C(C=C1OC)N=C(NC1=CC=CC=C1C)C1=CN=CN12	2.52	8.5986
	COC1=CC2=C(C=C1NC(=O)/C=C/CN(C)C)N1C=NC=C1C(NC1=CC=CC=C1C)=N2	0.884	9.05355
	COC1=CC2=C(C=C1N(CC1CC1)C(=O)/C=C/CN(C)C)N1C=NC=C1C(NC1=CC=CC=C1C)=N2	45.3	7.3439
	CCN(C(=O)/C=C/CN(C)C)C1=CC2=C(C=C1OC)N=C(NC1=CC=CC=C1C)C1=CN=CN12	19.1	7.71897
	CC1=CC=CC=C1NC1=NC2=CC=C(N(C)C(=O)/C=C/CN(C)C)C=C2N2C=NC=C12	3.99	8.39903
	CN(C)C/C=C/C(=O)N(C)C1=CC=C2N=C(Cl)C3=CN=CN3C2=C1	4290	5.36754
	CC1=CC=C(NC(=O)C2=CC=CC(C(F)(F)F)=C2)C=C1NC1=NC2=CC=C(N(C)C(=O)/C=C/CN(C)C)C=C2N2C=NC=C12	16.8	7.77469
	CC1=CC=C(F)C=C1NC1=NC2=CC=C(N(C)C(=O)/C=C/CN(C)C)C=C2N2C=NC=C12	3.33	8.47756
	CC1=CC(F)=CC=C1NC1=NC2=CC=C(N(C)C(=O)/C=C/CN(C)C)C=C2N2C=NC=C12	2.96	8.52871
	CC1=C(F)C=CC=C1NC1=NC2=CC=C(N(C)C(=O)/C=C/CN(C)C)C=C2N2C=NC=C12	1.89	8.72354
	CC1=C(NC2=NC3=CC=C(N(C)C(=O)/C=C/CN(C)C)C=C3N3C=NC=C23)C(Cl)=CC=C1	10.3	7.98716
	CC1=CC=C(Cl)C=C1NC1=NC2=CC=C(N(C)C(=O)/C=C/CN(C)C)C=C2N2C=NC=C12	13.2	7.87943
	CC1=CC(Cl)=CC=C1NC1=NC2=CC=C(N(C)C(=O)/C=C/CN(C)C)C=C2N2C=NC=C12	7.56	8.12148
	CC1=C(Cl)C=CC=C1NC1=NC2=CC=C(N(C)C(=O)/C=C/CN(C)C)C=C2N2C=NC=C12	60.6	7.21753
	CC1=C(NC2=NC3=CC=C(N(C)C(=O)/C=C/CN(C)C)C=C3N3C=NC=C23)C(O)=CC=C1	10.4	7.98297
	CC1=CC=C(O)C=C1NC1=NC2=CC=C(N(C)C(=O)/C=C/CN(C)C)C=C2N2C=NC=C12	1.55	8.80967
	CC1=CC(O)=CC=C1NC1=NC2=CC=C(N(C)C(=O)/C=C/CN(C)C)C=C2N2C=NC=C12	12.2	7.91364
	CC1=C(O)C=CC=C1NC1=NC2=CC=C(N(C)C(=O)/C=C/CN(C)C)C=C2N2C=NC=C12	76.5	7.11634
	CC1=CC=CC=C1NC1=NC2=C(C=C(N(C)C(=O)/C=C/CN(C)C)C(F)=C2)N2C=NC=C12	1.93	8.71444
	CN(C)C/C=C/C(=O)N(C)C1=CC2=C(C=C1F)N=C(NC1=CC=CC=C1Cl)C1=CN=CN12	1.82	8.73993
	CC1=CC=C(F)C=C1NC1=NC2=C(C=C(N(C)C(=O)/C=C/CN(C)C)C(F)=C2)N2C=NC=C12	6.76	8.17005
	CC1=CC(F)=CC=C1NC1=NC2=C(C=C(N(C)C(=O)/C=C/CN(C)C)C(F)=C2)N2C=NC=C12	5.35	8.27165
	CC1=CC=CC=C1NC1=NC2=C(C=C(N(C)C(=O)/C=C/CN(C)C)C(Cl)=C2)N2C=NC=C12	4.83	8.31605
	CN(C)C/C=C/C(=O)N(C)C1=CC2=C(C=C1Cl)N=C(NC1=CC=CC=C1Cl)C1=CN=CN12	5.03	8.29843
	CC1=CC=C(F)C=C1NC1=NC2=C(C=C(N(C)C(=O)/C=C/CN(C)C)C(Cl)=C2)N2C=NC=C12	3.98	8.40012
[truncated: 13,439 more rows]

## Sheet: JAK3_active_ligands
JAK3_active_ligands	Ligand SMILES	IC50 (nM)	pic50
	Cn1ncc2c(cccc12)-c1cccn2nc(Nc3ccc4CCN(CCc4c3)C(=O)OC(C)(C)C)nc12	226.9	6.64
	CS(=O)(=O)c1ccc(cc1)C(=C)n1nc(NC(=O)Nc2ccc(cc2)N2CCNCC2)nc1C=C	9999	5
	CS(=O)(=O)c1ccc(Nc2oc(nc2C(N)=O)-c2c(F)cccc2F)cc1	405	6.39
	NC(=O)c1nc(oc1Nc1ccc(cc1)S(N)(=O)=O)-c1c(F)cccc1F	419	6.38
	CN(C)S(=O)(=O)c1ccc(Nc2oc(nc2C(N)=O)-c2c(F)cccc2F)cc1	359	6.44
	C(Nc1ccnc2oc(c(-c3ccccc3)c12)-c1ccccc1)[C@@H]1CCCO1	26	7.59
	C(CN1CCNCC1)Nc1ccnc2oc(c(-c3ccccc3)c12)-c1ccccc1	140	6.85
	C(CN1CCNCC1)Nc1ccnc2oc(c(-c3ccccc3)c12)-c1ccc(OCCN2CCOCC2)cc1	32	7.49
	C(CN1CCNCC1)Nc1ccnc2oc(c(-c3ccccc3)c12)-c1ccc(OCCN2CCCC2)cc1	110	6.96
	C(CN1CCNCC1)Nc1ccnc2oc(c(-c3ccccc3)c12)-c1ccc(OCCn2ccnc2)cc1	25	7.6
	CC(C)N(CCOc1ccc(cc1)-c1oc2nccc(NCCN3CCNCC3)c2c1-c1ccccc1)C(C)C	44	7.36
	C(CN1CCNCC1)Nc1ccnc2oc(c(-c3ccccc3)c12)-c1ccc(OCCN2CCCCC2)cc1	71	7.15
	C(Cc1ccncc1)Nc1ccnc2oc(c(-c3ccccc3)c12)-c1ccc(OCCN2CCCCC2)cc1	80	7.1
	C(Cc1cccnc1)Nc1ccnc2oc(c(-c3ccccc3)c12)-c1ccc(OCCN2CCCCC2)cc1	37	7.43
	C(CNc1ccnc2oc(c(-c3ccccc3)c12)-c1ccc(OCCN2CCCCC2)cc1)Cn1ccnc1	1400	5.85
	COc1ccc(N(C(=O)Oc2c(C)cccc2C)c2ccnc(Nc3cc(OC)c(OCCCN4CCN(C)CC4)c(OC)c3)n2)c(OC)c1	1200	5.92
	CC(C)(C)c1nc2c([nH]1)c1ccc(F)cc1c1c2cc[nH]c1=O	5	8.3
	O=C1c2ccccc2-c2n[nH]c3cccc1c23	957	6.02
	CN1CCN(CC1)c1ccc(Nc2ncc3[nH]nc(-c4ccccc4)c3n2)cc1	98	7.01
	Cc1cc(nn1-c1cccc(c1)C(F)(F)F)C(=O)Nc1ccc2[nH]ncc2c1	2640	5.58
	Cc1ccc(cc1-c1ccc2nc(N)ncc2c1)C(=O)Nc1cccc(c1)C(F)(F)F	20	7.7
	CN1CCN(CC1)c1ccc(Nc2ncc(NC(=O)c3cc(ccc3C)C(=O)Nc3cccc(c3)C(F)(F)F)cn2)cc1	438	6.36
	Cc1ccc(NC(=O)c2cccc(c2)C(F)(F)F)cc1-c1ccc2nc(N)ncc2c1	156	6.81
	Cc1ccc(NC(=O)Nc2cccc(c2)C(F)(F)F)cc1-c1ccc2nc(N)ncc2c1	3040	5.52
	NC(=O)c1nc(oc1Nc1ccc(cc1)C(=O)N[C@@H]1CCCNC1)-c1c(F)cccc1F	419	6.38
	NC(=O)c1nc(oc1Nc1ccc(cc1)C(=O)N[C@H]1CCCNC1)-c1c(F)cccc1F	408	6.39
	NC(=O)c1nc(oc1Nc1ccc(cc1)C(=O)N1CCOCC1)-c1c(F)cccc1F	423	6.37
	NC(=O)c1nc(oc1Nc1ccc(cc1)C(=O)N[C@H]1CCNC1)-c1c(F)cccc1F	342	6.47
	NC(=O)c1nc(oc1Nc1ccc(cc1)C(=O)N1CCC[C@@H]1CO)-c1c(F)cccc1F	126	6.9
	NC(=O)c1nc(oc1Nc1ccc(cc1)C(=O)NCCO)-c1c(F)cccc1F	195	6.71
	NC(=O)c1nc(oc1Nc1ccc(cc1)C(=O)NCCCO)-c1c(F)cccc1F	199	6.7
	NC(=O)c1nc(oc1Nc1ccc(cc1)C(=O)NC1CCNCC1)-c1c(F)cccc1F	99.2	7
	CNS(=O)(=O)c1ccc(Nc2oc(nc2C(N)=O)-c2c(F)cccc2F)cc1	387	6.41
	CN(C)C(=O)c1ccc(Nc2oc(nc2C(N)=O)-c2c(F)cccc2F)cc1	219	6.66
	NCCCNC(=O)c1ccc(Nc2oc(nc2C(N)=O)-c2c(F)cccc2F)cc1	472	6.33
	CNCCNC(=O)c1ccc(Nc2oc(nc2C(N)=O)-c2c(F)cccc2F)cc1	397	6.4
	CNCCCNC(=O)c1ccc(Nc2oc(nc2C(N)=O)-c2c(F)cccc2F)cc1	388	6.41
	NC(=O)c1nc(oc1Nc1ccc(cc1)C(=O)N[C@@H]1CCNC1)-c1c(F)cccc1F	346	6.46
	Oc1c(Br)cc(\C=c2\c3cc(I)ccc3[nH]c2=C)cc1Br	10	8
	C[C@@H]1CCC(CC1N(C)c1ncnc2[nH]ccc12)C(=O)CC#N	8	8.1
	CC(C)(C)c1nc2c([nH]1)c1ccc(F)cc1c1c2cc[nH]c1=O	41	7.39
	CC(C)(O)C(=O)N1CCN(CC1)c1ccc(c(c1)C1=C(C(=O)NC1=O)c1c[nH]c2ccccc12)C(F)(F)F	8	8.1
	CCc1cc(O)c(F)cc1-c1ccc2c(n[nH]c2c1)-c1nc2CCN(CCc2[nH]1)C(=O)c1ccc(Cl)cn1	1.4	8.85
	CCc1cc(O)c(F)cc1-c1ccc2c(n[nH]c2c1)-c1nc2cc(cnc2[nH]1)C(=O)c1ccc(Oc2ccccc2F)cc1OCC(C)NN	3.6	8.44
	CCc1cc(O)c(F)cc1-c1ccc2c(n[nH]c2c1)-c1nc2cc(Cc3ccc(nc3)N3CC=CC=C3)cnc2[nH]1	1.4	8.85
	CCc1cc(O)c(F)cc1-c1ccc2c(n[nH]c2c1)-c1nc2cc(Cc3ccc4C=CCNc4n3)cnc2[nH]1	10.9	7.96
	Oc1cc(CC(F)(F)F)c(cc1F)-c1ccc2c(n[nH]c2c1)-c1nc2cc(cnc2[nH]1)C(=O)c1cnc(cn1)N1CCCCC1	42	7.38
	C[C@@]1(O)CC[C@@H](Nc2c(cnn3cc(NS(C)(=O)=O)cc23)C(N)=O)C1(C)C	6	8.22
	CCOC(=O)c1c[nH]c2ncnc(-c3cccc(NC(=O)\C=C\CN(C)C)c3)c12	0.02	10.7
	CCOC(=O)c1c[nH]c2ncnc(-c3cccc(NC(=O)C(\C)=C\CN(C)C)c3)c12	6.6	8.18
	CC(=C)C(=O)Nc1cccc(c1)-c1ncnc2[nH]cc(-c3ncco3)c12	8	8.1
	CC(=C)C(=O)Nc1cccc(c1)-c1ncnc2[nH]cc(C3CCOCC3)c12	8.3	8.08
	CC(=C)C(=O)Nc1cccc(c1)-c1ncnc2[nH]cc(-c3cnco3)c12	5	8.3
	N(c1nc2ccccn2n1)c1ccccc1	2999	5.52
	COc1ccccc1-c1cccn2nc(Nc3ccc(cc3)N3CCOCC3)nc12	88.3	7.05
	CS(=O)(=O)c1ccc(cc1)-c1cccn2nc(Nc3ccc(cc3)N3CCOCC3)nc12	22.5	7.65
	C1CN(CCO1)c1ccc(Nc2nc3c(cccn3n2)-c2cccnc2)cc1	1223.2	5.91
	COc1ccc(cn1)-c1cccn2nc(Nc3ccc(cc3)N3CCOCC3)nc12	517.9	6.29
	CS(=O)(=O)c1ccc(cc1)-c1cccn2nc(Nc3ccc(OCCN4CCCC4)cc3)nc12	40.3	7.39
	C1CN(CCO1)c1ccc(Nc2nc3c(cccn3n2)-c2ccncc2)cc1	174.3	6.76
	CS(=O)(=O)c1ccc(cc1)-c1cccc2nc(Nc3ccc(cc3)N3CCOCC3)nn12	17.7	7.75
	CS(=O)(=O)c1cccc(c1)-c1cccn2nc(Nc3ccc(OCCN4CCCC4)cc3)nc12	111.5	6.95
	C(CN1CCCC1)Oc1ccc(Nc2nc3c(cccn3n2)-c2ccncc2)cc1	9999	5
	CS(=O)(=O)c1cccc(c1)-c1cccn2nc(Nc3ccc(cc3)N3CCOCC3)nc12	415.2	6.38
	CS(=O)(=O)c1ccc(cc1)-c1cccn2nc(Nc3ccc(cc3)N3CCCCC3)nc12	26.8	7.57
	COc1ccc(Nc2nc3c(cccn3n2)-c2ccc(cc2)S(C)(=O)=O)cc1	41.3	7.38
	COc1ccccc1Nc1nc2c(cccn2n1)-c1ccc(cc1)C(F)(F)F	9999	5
	COc1ccccc1Nc1nc2c(cccn2n1)-c1cccc(c1)C(F)(F)F	9999	5
	COc1ccccc1Nc1nc2c(cccn2n1)-c1ccccc1	9999	5
	CNC(=O)c1cccc(c1)-c1cccn2nc(Nc3ccccc3OC)nc12	9999	5
	CNC(=O)c1ccc(cc1)-c1cccn2nc(Nc3ccccc3OC)nc12	9999	5
	COc1ccccc1Nc1nc2c(cccn2n1)-c1ccc(cc1)S(C)(=O)=O	9999	5
	CS(=O)(=O)c1ccc(cc1)-c1cccn2nc(Nc3ccc(OCCN4CCOCC4)cc3)nc12	38.5	7.41
	CS(=O)(=O)c1ccc(cc1)-c1cccn2nc(Nc3cccc(c3)N3CCOCC3)nc12	31	7.51
	CC1(C)CCC(C)(C)c2cc(Nc3nc4c(cccn4n3)-c3ccc(cc3)S(C)(=O)=O)ccc12	9999	5
	CS(=O)(=O)c1cccc(c1)-c1cccn2nc(Nc3cccc(c3)N3CCOCC3)nc12	183	6.74
	COc1ccc(Nc2nc3c(cccn3n2)N2CCN(C)CC2)cc1	9999	5
	COc1ccc(Nc2nc3c(cccn3n2)N2CCS(=O)(=O)CC2)cc1	6499	5.19
	CN1CCN(CC1)c1ccc(Nc2nc3c(cccn3n2)-c2ccc(cc2)S(C)(=O)=O)cc1	30.7	7.51
	COc1ccc(Nc2nc3c(cccn3n2)N2CCN(CC2)S(C)(=O)=O)cc1	1506.5	5.82
	COc1ccc(Nc2nc3c(cccn3n2)C2=CCN(CC2)S(C)(=O)=O)cc1	68	7.17
	CN1CCN(CC1)c1cccc(Nc2nc3c(cccn3n2)-c2ccc(cc2)S(C)(=O)=O)c1	84.7	7.07
	CS(=O)(=O)c1ccc(cc1)-c1ccc2nc(Nc3ccc(cc3)N3CCOCC3)nn2c1	9999	5
	CN1CCN(CC1)c1ccc(Nc2nc3ccc(cn3n2)-c2ccc(cc2)S(C)(=O)=O)cc1	9999	5
	COc1ccc(Nc2nc3c(Nc4ccc(cc4)S(C)(=O)=O)cccn3n2)cc1	6499	5.19
	COc1ccc(Nc2nc3c(cccn3n2)-c2cn[nH]c2)cc1	510.3	6.29
	COc1cccc(Nc2nc3c(cccn3n2)-c2ccc(cc2)S(C)(=O)=O)c1	60.8	7.22
	COc1ccc(Nc2nc3c(NC4CCN(CC4)S(C)(=O)=O)cccn3n2)cc1	9999	5
	COc1ccc(Nc2nc3c(cccn3n2)-c2cnn(c2)S(C)(=O)=O)cc1	56.3	7.25
	CS(=O)(=O)c1ccc(cc1)-c1cccn2nc(Nc3ccc(CN4CCOCC4)cc3)nc12	67.6	7.17
	CN1CCN(Cc2ccc(Nc3nc4c(cccn4n3)-c3ccc(cc3)S(C)(=O)=O)cc2)CC1	58.6	7.23
	CS(=O)(=O)c1ccc(cc1)-c1cccn2nc(Nc3ccc(OS(=O)(=O)C(F)(F)C(F)(F)C(F)(F)C(F)(F)F)cc3)nc12	9999	5
	CS(=O)(=O)c1ccc(cc1)-c1cccn2nc(Nc3cccc(CN4CCOCC4)c3)nc12	14.8	7.83
	COc1ccc(Nc2nc3c(Nc4ccccc4S(C)(=O)=O)cccn3n2)cc1	111.7	6.95
	CN1CCN(CC1)c1ccc(Nc2nc3c(cccn3n2)-c2ccc(CS(C)(=O)=O)cc2)cc1	1.5	8.82
	CS(=O)(=O)c1ccc(cc1)-c1cccn2nc(Nc3ccc(cc3)N3CCC(CC3)N3CCOCC3)nc12	59.5	7.23
	CN1CCN(CC1)C1CCN(CC1)c1ccc(Nc2nc3c(cccn3n2)-c2ccc(cc2)S(C)(=O)=O)cc1	31.2	7.51
	CC(C)S(=O)(=O)c1ccc(cc1)-c1cccn2nc(Nc3ccc(cc3)N3CCN(C)CC3)nc12	42.4	7.37
	CN(C)S(=O)(=O)c1ccc(cc1)-c1cccn2nc(Nc3ccc(cc3)N3CCN(C)CC3)nc12	33.3	7.48
	COc1ccccc1-c1cccn2nc(Nc3ccc(cc3)N3CCN(C)CC3)nc12	100.5	7
	COc1ccccc1-c1cccn2nc(Nc3cccc(c3)N3CCN(C)CC3)nc12	219.7	6.66
	CN1CCN(CC1)C1CCN(CC1)c1cccc(Nc2nc3c(cccn3n2)-c2ccc(cc2)S(C)(=O)=O)c1	81.3	7.09
	CN1CCN(CC1)c1ccc(Nc2nc3c(cccn3n2)-c2cccc(c2)S(C)(=O)=O)cc1	89.4	7.05
	CN1CCC(CC1)c1cccc(Nc2nc3c(cccn3n2)-c2ccc(cc2)S(C)(=O)=O)c1	52.1	7.28
	CN(c1ccc(cc1)-c1cccn2nc(Nc3ccc(cc3)N3CCN(C)CC3)nc12)S(C)(=O)=O	11.9	7.92
	CN(c1ccc(cc1)-c1cccn2nc(Nc3cccc(c3)N3CCN(C)CC3)nc12)S(C)(=O)=O	26	7.59
	CN1CCN(CC1)c1cccc(Nc2nc3c(cccn3n2)-c2ccc(cc2)C(F)(F)F)c1	208.1	6.68
	CN1CCN(CC1)c1ccc(Nc2nc3c(cccn3n2)-c2ccccc2S(C)(=O)=O)cc1	6499	5.19
	CN1CCN(CC1)c1cccc(Nc2nc3c(Nc4ccccc4S(C)(=O)=O)cccn3n2)c1	612	6.21
	CS(=O)(=O)c1ccccc1Nc1nc2c(Nc3ccccc3S(C)(=O)=O)cccn2n1	9999	5
	CN1CCN(CC1)c1ccc(Nc2nc3cccc(-c4ccc(CN5CCS(=O)(=O)CC5)cc4)n3n2)cc1	14.7	7.83
	CN1CCN(CC1)c1ccc(Nc2nc3c(Nc4ccccc4S(C)(=O)=O)cccn3n2)cc1	160	6.8
	CS(=O)(=O)c1ccc(cc1)-c1cccc2nc(Nc3ccc(OCCN4CCCC4)cc3)nn12	71	7.15
	C(CN1CCCC1)Oc1ccc(Nc2nc3cccc(-c4ccccc4)n3n2)cc1	9999	5
	CC(C)(C)OC(=O)N1CCN(CC1)c1ccc(Nc2nc3cccc(-c4ccccc4)n3n2)cc1	100.9	7
	CS(=O)(=O)c1cccc(c1)-c1cccc2nc(Nc3ccc(cc3)N3CCOCC3)nn12	52.6	7.28
	COc1ccccc1Nc1nc2cccc(-c3cccc(c3)S(C)(=O)=O)n2n1	9999	5
	CN1CCN(CC1)c1ccc(Nc2nc3cccc(-c4ccc(cc4)S(C)(=O)=O)n3n2)cc1	99.2	7
	CN1CCN(CC1)c1ccc(Nc2nc3cccc(-c4cccc(NS(C)(=O)=O)c4)n3n2)cc1	497.5	6.3
	CN1CCN(CC1)c1ccc(Nc2nc3cccc(-c4ccc(NS(C)(=O)=O)cc4)n3n2)cc1	67.6	7.17
	CN1CCN(Cc2ccc(Nc3nc4cccc(-c5ccc(cc5)S(C)(=O)=O)n4n3)cc2)CC1	76.1	7.12
	CS(=O)(=O)c1cccc(c1)-c1cccc2nc(Nc3ccc(CN4CCOCC4)cc3)nn12	105.6	6.98
	CN1CCN(Cc2ccc(Nc3nc4cccc(-c5cccc(c5)S(C)(=O)=O)n4n3)cc2)CC1	219.6	6.66
	CN1CCN(CC1)c1ccc(NC(=O)Nc2nc3cccc(-c4ccc(cc4)S(C)(=O)=O)n3n2)cc1	9999	5
	COc1ccc(Nc2nc3cccc(-c4ccc(cc4)S(C)(=O)=O)n3n2)cc1	63.9	7.19
	CS(=O)(=O)c1ccc(Nc2nc3cccc(-c4ccc(cc4)S(C)(=O)=O)n3n2)cc1	69.9	7.16
	CS(=O)(=O)c1ccc(cc1)-c1cccc2nc(Nc3cccc(c3)S(C)(=O)=O)nn12	718.9	6.14
	COc1ccc(Nc2nc3cccc(-c4ccc(CN5CCS(=O)(=O)CC5)cc4)n3n2)cc1	25.3	7.6
	[O-][N+](=O)c1cccc(CNc2cccn3nc(nc23)N2CCOCC2)c1	9999	5
	C(CN1CCOCC1)Nc1nc2c(NCc3cccnc3)cccn2n1	9999	5
	CN1CCN(CC1)c1cccc(Nc2nc3c(cc(cn3n2)C(F)(F)F)-c2ccc(cc2)S(C)(=O)=O)c1	9999	5
	CN1CCN(CC1)c1ccc(Nc2nc3c(cc(cn3n2)C(F)(F)F)-c2ccc(cc2)S(C)(=O)=O)cc1	9999	5
	CN1CCN(CC1)c1ccc(Nc2nc3c(cc(cn3n2)C(F)(F)F)-c2ccc(cc2)S(C)(=O)=O)cn1	3440.6	5.46
	CN1CCN(CC1)c1cccc(c1)N(c1nc2c(cc(F)cn2n1)-c1ccc(cc1)S(C)(=O)=O)c1cccc(c1)N1CCN(C)CC1	2138.4	5.67
	CN1CCN(CC1)c1ccc(Nc2nc3c(cc(F)cn3n2)-c2ccc(cc2)S(C)(=O)=O)cc1	932.9	6.03
	CN1CCN(CC1)c1cccc(Nc2nc3cncc(-c4ccc(cc4)S(C)(=O)=O)n3n2)c1	9999	5
	CN1CCN(CC1)c1cncc(Nc2nc3cncc(-c4ccc(cc4)S(C)(=O)=O)n3n2)c1	9999	5
	CN1CCN(CC1)c1ccc(Nc2nc3c(Nc4cccc(c4)S(C)(=O)=O)cccn3n2)cc1	3049.69	5.52
	CN1CCN(CC1)c1cccc(Nc2nc3c(Nc4cccc(c4)S(C)(=O)=O)cccn3n2)c1	8249	5.08
	CN(c1ncccc1Nc1cccn2nc(Nc3cccc(c3)N3CCN(C)CC3)nc12)S(C)(=O)=O	1036.1	5.98
	CS(=O)(=O)c1ccc(Nc2nc3c(cccn3n2)-c2ccc(cc2)S(C)(=O)=O)cc1	81.28	7.09
	CS(=O)(=O)c1ccc(cc1)-c1cccn2nc(Nc3cccc(c3)S(C)(=O)=O)nc12	607.13	6.22
	CS(=O)(=O)c1ccc(cc1)-c1cccn2nc(Nc3ccc(CN4CCS(=O)(=O)CC4)cc3)nc12	30.27	7.52
	CS(=O)(=O)c1ccc(cc1)-c1cccc2nc(Nc3ccc(CN4CCS(=O)(=O)CC4)cc3)nn12	26.08	7.58
	CN1CCN(Cc2cccc(Nc3nc4c(cccn4n3)-c3ccc(cc3)S(C)(=O)=O)c2)CC1	149.68	6.82
	CS(=O)(=O)c1ccc(cc1)-c1cccc2nc(Nc3cccc(CN4CCOCC4)c3)nn12	52.26	7.28
	CN1CCN(Cc2cccc(Nc3nc4cccc(-c5ccc(cc5)S(C)(=O)=O)n4n3)c2)CC1	66.86	7.17
	CN(c1ccc(cc1)-c1cccn2nc(Nc3ccc(CN4CCS(=O)(=O)CC4)cc3)nc12)S(C)(=O)=O	11.01	7.96
	CS(=O)(=O)c1ccc(cc1)-c1cccn2nc(Nc3cccc(CN4CCS(=O)(=O)CC4)c3)nc12	38.78	7.41
	CS(=O)(=O)c1ccc(cc1)-c1cccc2nc(Nc3cccc(CN4CCS(=O)(=O)CC4)c3)nn12	42.12	7.38
	CN(c1ncccc1CNc1cccn2nc(Nc3ccc(cc3)N3CCN(C)CC3)nc12)S(C)(=O)=O	514.95	6.29
	CN(c1ncccc1CNc1cccn2nc(Nc3ccc(cc3)C3CCN(C)CC3)nc12)S(C)(=O)=O	835.51	6.08
	CN(c1ncccc1CNc1cccn2nc(Nc3ccc(OCCN4CCCC4)cc3)nc12)S(C)(=O)=O	838.05	6.08
	CN1CCC(CC1)c1ccc(Nc2nc3c(Nc4ccccc4S(C)(=O)=O)cccn3n2)cc1	140.87	6.85
	CS(=O)(=O)c1ccccc1Nc1cccn2nc(Nc3ccc(OCCN4CCCC4)cc3)nc12	239.34	6.62
	CN(c1cccc(c1)-c1cccn2nc(Nc3ccc(cc3)N3CCN(C)CC3)nc12)S(C)(=O)=O	173.06	6.76
	CN(c1cccc(c1)-c1cccn2nc(Nc3ccc(OCCN4CCCC4)cc3)nc12)S(C)(=O)=O	320.76	6.49
	CN(c1cccc(c1)-c1cccn2nc(Nc3cccc(c3)C3CCN(C)CC3)nc12)S(C)(=O)=O	211.35	6.67
	CN(c1ccccc1-c1cccn2nc(Nc3cccc(c3)C3CCN(C)CC3)nc12)S(C)(=O)=O	830.05	6.08
	CN(c1ncccc1Nc1cccn2nc(Nc3ccc(cc3)N3CCN(C)CC3)nc12)S(C)(=O)=O	78.92	7.1
	CN(c1ncccc1Nc1cccn2nc(Nc3ccc(OCCN4CCCC4)cc3)nc12)S(C)(=O)=O	266.92	6.57
	CN(c1ncccc1Nc1cccn2nc(Nc3ccc(cc3)C3CCN(C)CC3)nc12)S(C)(=O)=O	166.83	6.78
	CN(c1ncccc1CNc1cccn2nc(Nc3ccc(cc3)S(C)(=O)=O)nc12)S(C)(=O)=O	273.97	6.56
	CN(c1ncccc1CNc1cccn2nc(Nc3cccc(c3)S(C)(=O)=O)nc12)S(C)(=O)=O	919.83	6.04
	CN(c1ncccc1CNc1cccn2nc(Nc3cccc(c3)N3CCN(C)CC3)nc12)S(C)(=O)=O	646.76	6.19
	COc1cc(ccc1Nc1nc2c(NCc3cccnc3N(C)S(C)(=O)=O)cccn2n1)N1CCN(C)CC1	9999	5
	CN1CCN(CC1)c1ccc(Nc2nc3c(NCc4ccccc4S(C)(=O)=O)cccn3n2)cc1	97.39	7.01
	CN1CCN(CC1)c1cccc(Nc2nc3c(NCc4ccccc4S(C)(=O)=O)cccn3n2)c1	184.7	6.73
	CN1CCC(CC1)c1ccc(Nc2nc3c(NCc4ccccc4S(C)(=O)=O)cccn3n2)cc1	244.39	6.61
	CS(=O)(=O)c1ccccc1CNc1cccn2nc(Nc3ccc(OCCN4CCCC4)cc3)nc12	193.78	6.71
	C[C@H](O)CN1CCN(CC1)c1cccc(Nc2nc3c(cccn3n2)-c2ccc(cc2)S(C)(=O)=O)c1	77.87	7.11
	C[C@@H](O)CN1CCN(CC1)c1cccc(Nc2nc3c(cccn3n2)-c2ccc(cc2)S(C)(=O)=O)c1	53.19	7.27
	CC(C)(O)CN1CCN(CC1)c1cccc(Nc2nc3c(cccn3n2)-c2ccc(cc2)S(C)(=O)=O)c1	110.46	6.96
	CN(c1ncccc1CNc1cccn2nc(Nc3ccc4N(C)C(=O)Cc4c3)nc12)S(C)(=O)=O	286.66	6.54
	CN(c1ccccc1CNc1cccn2nc(Nc3ccc(cc3)N3CCN(C)CC3)nc12)S(C)(=O)=O	224.57	6.65
	CN(c1ccccc1CNc1cccn2nc(Nc3ccc(cc3)C3CCN(C)CC3)nc12)S(C)(=O)=O	268.58	6.57
	CN(c1ccccc1CNc1cccn2nc(Nc3ccc(OCCN4CCCC4)cc3)nc12)S(C)(=O)=O	345.16	6.46
	CN1CCN(CC1)c1ccc(Nc2nc3c(NCc4cccnc4)cccn3n2)cc1	4197.95	5.38
	CN1CCN(CC1)c1cccc(Nc2nc3c(NCc4cccnc4)cccn3n2)c1	2999	5.52
	C(CN1CCCC1)Oc1ccc(Nc2nc3c(NCc4cccnc4)cccn3n2)cc1	2793.21	5.55
	CN(Cc1ccccc1CNc1cccn2nc(Nc3ccc(cc3)N3CCN(C)CC3)nc12)S(C)(=O)=O	576.56	6.24
	CN(Cc1ccccc1CNc1cccn2nc(Nc3cccc(c3)N3CCN(C)CC3)nc12)S(C)(=O)=O	2575.04	5.59
	CN(Cc1ccccc1CNc1cccn2nc(Nc3ccc(OCCN4CCCC4)cc3)nc12)S(C)(=O)=O	1782.92	5.75
	CN1CCN(CC1)c1ccc(Nc2nc3c(NCc4cccc(c4)S(C)(=O)=O)cccn3n2)cc1	2999	5.52
	CN1CCN(CC1)c1cccc(Nc2nc3c(NCc4cccc(c4)S(C)(=O)=O)cccn3n2)c1	6499	5.19
	CN1CCC(CC1)c1ccc(Nc2nc3c(NCc4cccc(c4)S(C)(=O)=O)cccn3n2)cc1	2999	5.52
	CN1CCN(CC1)c1ccc(Nc2nc3c(NCC4CCN(C4)C(=O)OC(C)(C)C)cccn3n2)cc1	3256.6	5.49
	CN1CCN(CC1)c1ccc(Nc2nc3c(Nc4ccccc4CS(C)(=O)=O)cccn3n2)cc1	452.9	6.34
	CN(c1ncccc1CNc1cccn2nc(Nc3ccc4CN(C)Cc4c3)nc12)S(C)(=O)=O	306.37	6.51
	CN(c1ccccc1CNc1cccn2nc(Nc3ccc4CN(C)Cc4c3)nc12)S(C)(=O)=O	109.77	6.96
	CN(c1cccc(CNc2cccn3nc(Nc4ccc(cc4)N4CCN(C)CC4)nc23)c1)S(C)(=O)=O	3238.72	5.49
	CN1CCN(CC1)c1ccc(Nc2nc3c(NCC4CCCN4S(C)(=O)=O)cccn3n2)cc1	160.34	6.79
	CN(Cc1ccccc1Nc1cccn2nc(Nc3ccc(cc3)N3CCN(C)CC3)nc12)S(C)(=O)=O	541.65	6.27
	CN(Cc1ccccc1Nc1cccn2nc(Nc3ccc(OCCN4CCCC4)cc3)nc12)S(C)(=O)=O	1171.33	5.93
	CN(Cc1ccccc1Nc1cccn2nc(Nc3ccc(cc3)C3CCN(C)CC3)nc12)S(C)(=O)=O	679.34	6.17
	CN(Cc1cccc(c1)-c1cccn2nc(Nc3cccc(c3)N3CCN(C)CC3)nc12)S(C)(=O)=O	247.06	6.61
	CN(Cc1cccc(c1)-c1cccn2nc(Nc3ccc(OCCN4CCCC4)cc3)nc12)S(C)(=O)=O	287.19	6.54
	CN(Cc1cccc(c1)-c1cccn2nc(Nc3ccc(cc3)C3CCN(C)CC3)nc12)S(C)(=O)=O	215.49	6.67
	CC(C)(C)OC(=O)N1CCC(CC1)c1cccc(Nc2nc3c(cccn3n2)-c2ccc(cc2)S(C)(=O)=O)c1	216.19	6.67
	CS(=O)(=O)c1ccc(cc1)-c1cccn2nc(Nc3cccc(c3)N3CCNCC3)nc12	52.56	7.28
	CS(=O)(=O)c1ccc(cc1)-c1cccn2nc(Nc3cccc(c3)N3CCN(CC(N)=O)CC3)nc12	28.6	7.54
	CS(=O)(=O)c1ccc(cc1)-c1cccn2nc(Nc3cccc(c3)C3CCN(CC(N)=O)CC3)nc12	20.2	7.69
	CN(Cc1ccccc1N(C)S(C)(=O)=O)c1cccn2nc(Nc3ccc(cc3)N3CCN(C)CC3)nc12	432.96	6.36
	CS(=O)(=O)c1ccc(cc1)-c1cccn2nc(Nc3cccc(c3)N3CCN(CCCF)CC3)nc12	164.57	6.78
	CS(=O)(=O)c1ccc(cc1)-c1cccn2nc(Nc3cccc(c3)[C@@H]3CCNC[C@@H]3O)nc12	59.54	7.23
	CS(=O)(=O)CCN1CCC(CC1)c1cccc(Nc2nc3c(cccn3n2)-c2ccc(cc2)S(C)(=O)=O)c1	27.33	7.56
	CS(=O)(=O)c1ccc(cc1)-c1cccn2nc(Nc3cccc(c3)[C@@H]3CCN(CC(N)=O)C[C@@H]3O)nc12	13.23	7.88
	CN(c1ccccc1C#Cc1cccn2nc(Nc3cccc(c3)N3CCN(C)CC3)nc12)S(C)(=O)=O	548.03	6.26
	CN(c1ccccc1CCc1cccn2nc(Nc3ccc(cc3)N3CCN(C)CC3)nc12)S(C)(=O)=O	655.75	6.18
	CN(c1ccccc1COc1cccn2nc(Nc3ccc(cc3)N3CCN(C)CC3)nc12)S(C)(=O)=O	134.76	6.87
	CN1CCN(C(=O)C1)c1cccc(Nc2nc3c(cccn3n2)-c2ccc(cc2)S(C)(=O)=O)c1	138.13	6.86
	CCN1CCN(C(=O)C1)c1cccc(Nc2nc3c(cccn3n2)-c2ccc(cc2)S(C)(=O)=O)c1	147.29	6.83
	CN1CCN(C(=O)C1)c1cccc(Nc2nc3c(cccn3n2)-c2ccc(cc2)P(C)(C)=O)c1	2999	5.52
	Cc1nn(C)c(C)c1Nc1nc2c(cccn2n1)-c1ccc(cc1)S(C)(=O)=O	9999	5
	CCn1cc(Nc2nc3c(Oc4ccc(cc4)S(C)(=O)=O)cccn3n2)cn1	2999	5.52
	CS(=O)(=O)c1ccc(cc1)-c1cccn2nc(Nc3cnn(c3)C3CCNCC3)nc12	59.57	7.22
	CN1CCN(CC1)c1cccc(Nc2nc3c(Oc4ccc(cc4)S(C)(=O)=O)cccn3n2)c1	9999	5
	CCn1cc(Nc2nc3c(cccn3n2)-c2ccc(cc2)C(F)(F)F)cn1	70.19	7.15
	CS(=O)(=O)c1ccc(Oc2cccn3nc(Nc4cnn(CCN5CCCC5)c4)nc23)cc1	9999	5
	CS(=O)(=O)c1ccc(cc1)-c1cccn2nc(Nc3cnn(CCN4CCCC4)c3)nc12	475.64	6.32
	COCc1ccccc1-c1cccc2nc(Nc3ccc4CCN(CCc4c3)C(=O)OC(C)(C)C)nn12	2540.53	5.6
	C1CN(c2nc3cccc(N4CCCc5ccccc45)n3n2)c2ccccc2C1	9999	5
	COCc1ccccc1-c1cccc2nc(Nc3ccc4CCNCCc4c3)nn12	9999	5
	COCc1ccccc1-c1cccc2nc(Nc3ccc4CCN(CCS(C)(=O)=O)CCc4c3)nn12	133.32	6.88
	COc1ccc(cc1-c1cccc2nc(Nc3ccc4CCNCCc4c3)nn12)C(F)(F)F	351.41	6.45
	COc1cc(ccc1-c1cccc2nc(Nc3ccc4CCNCCc4c3)nn12)C(F)(F)F	52.76	7.28
	COc1ccc(cc1-c1cccc2nc(Nc3ccc4CCN(CC(=O)N(C)C)CCc4c3)nn12)C(F)(F)F	342.23	6.47
	COc1cc(ccc1-c1cccc2nc(Nc3ccc4CCN(CCS(C)(=O)=O)CCc4c3)nn12)C(F)(F)F	43.74	7.36
	CCOc1ccccc1-c1cccn2nc(Nc3ccc4CCN(CCc4c3)C(=O)OC(C)(C)C)nc12	2388.36	5.62
	CCOc1ccccc1-c1cccn2nc(Nc3ccc4CCNCCc4c3)nc12	628.38	6.2
	CC(C)(C)OC(=O)N1CCc2ccc(Nc3nc4c(cccn4n3)-c3cccc4OC(F)(F)Oc34)cc2CC1	9999	5
	FC1(F)Oc2cccc(c2O1)-c1cccn2nc(Nc3ccc4CCNCCc4c3)nc12	657.36	6.18
	CCOc1ccccc1-c1cccn2nc(Nc3ccc4CCN(CCS(C)(=O)=O)CCc4c3)nc12	249.52	6.6
	CCOc1ccccc1-c1cccn2nc(Nc3ccc4CCN(CC(=O)N(C)C)CCc4c3)nc12	556.95	6.25
	CS(=O)(=O)CCN1CCc2ccc(Nc3nc4c(cccn4n3)-c3cccc4OC(F)(F)Oc34)cc2CC1	222.96	6.65
	CN(C)C(=O)CN1CCc2ccc(Nc3nc4c(cccn4n3)-c3cccc4OC(F)(F)Oc34)cc2CC1	350.32	6.46
	COc1ccc(cc1-c1cccn2nc(Nc3ccc(cc3)N3CCN(C)CC3)nc12)C(F)(F)F	420.74	6.38
	COc1ccc(cc1-c1cccn2nc(Nc3cccc(c3)N3CCN(C)CC3)nc12)C(F)(F)F	2827.84	5.55
	COc1ccc(cc1-c1cccn2nc(Nc3cccc(c3)C3CCN(CC3)C(=O)OC(C)(C)C)nc12)C(F)(F)F	9999	5
	COc1ccc(cc1-c1cccn2nc(Nc3cccc(c3)C3CCNCC3)nc12)C(F)(F)F	705.92	6.15
	COc1ccc(cc1-c1cccn2nc(Nc3ccc(OCCN4CCOCC4)cc3)nc12)C(F)(F)F	1041.68	5.98
	COc1ccc(cc1-c1cccn2nc(Nc3ccc(OCCN4CCCC4)cc3)nc12)C(F)(F)F	805.87	6.09
	CN1CCN(CC1)c1ccc(Nc2nc3c(OCc4cccc(Cl)c4)cccn3n2)cc1	796.85	6.1
	CN1CCN(CC1)c1cccc(Nc2nc3c(OCc4cccc(Cl)c4)cccn3n2)c1	1677.38	5.78
	CN1CCN(CC1)c1ccc(Nc2nc3c(OCc4ccccc4C#N)cccn3n2)cc1	323.81	6.49
	CN1CCN(CC1)c1cccc(Nc2nc3c(OCc4ccccc4C#N)cccn3n2)c1	1758.94	5.75
	CN1CCN(CC1)c1ccc(Nc2nc3c(O)cccn3n2)cc1	9999	5
	Cc1cccn2nc(Nc3ccc(cc3)S(C)(=O)=O)nc12	9999	5
	CN1CCN(CC1)c1cccc(Nc2nc3c(OCc4ccccc4C(N)=O)cccn3n2)c1	2359.82	5.63
	CC(=O)Nc1cccc(Nc2nc3c(cccn3n2)-c2ccc(cc2)S(C)(=O)=O)c1	162.03	6.79
	CS(=O)(=O)CCN1CCc2ccc(Nc3nc4c(cccn4n3)-c3cc(ccc3Cl)C(F)(F)F)cc2CC1	359.53	6.44
	CC(C)(C)OC(=O)N1CCc2ccc(Nc3nc4c(cccn4n3)-c3cc(ccc3F)C(F)(F)F)cc2CC1	9999	5
	Fc1ccc(cc1-c1cccn2nc(Nc3ccc4CCNCCc4c3)nc12)C(F)(F)F	137.2	6.86
	COc1ncccc1-c1cccn2nc(Nc3ccc(cc3)C3CCN(CC3)C(=O)OC(C)(C)C)nc12	2999	5.52
	COc1ncccc1-c1cccn2nc(Nc3ccc(cc3)C3CCNCC3)nc12	2351.49	5.63
	COc1ncccc1-c1cccn2nc(Nc3ccc(cc3)C3CCN(CC(=O)N(C)C)CC3)nc12	1685.1	5.77
	COc1ncccc1-c1cccn2nc(Nc3ccc4ncccc4c3)nc12	1346.05	5.87
	CN(C)C(=O)CN1CCC(CC1)c1ccc(Nc2nc3c(cccn3n2)-c2ccc[nH]c2=O)cc1	344.88	6.46
	O=c1[nH]cccc1-c1cccn2nc(Nc3ccc4ncccc4c3)nc12	434.11	6.36
	COc1ncc(cc1-c1cccn2nc(Nc3ccc(cc3)C3CCN(CC3)C(=O)OC(C)(C)C)nc12)C(F)(F)F	9999	5
	COc1ncc(cc1-c1cccn2nc(Nc3ccc(cc3)C3CCNCC3)nc12)C(F)(F)F	574.34	6.24
	COc1ncc(cc1-c1cccn2nc(Nc3ccc(cc3)C3CCN(CC(=O)N(C)C)CC3)nc12)C(F)(F)F	2243.29	5.65
	CC(C)(C)OC(=O)N1CCC(CC1)c1ccc(Nc2nc3c(cccn3n2)-c2cnn(c2)-c2ccc(F)cc2)cc1	9999	5
	CC(=O)Nc1ccc(Sc2cccn3nc(Nc4ccc(cc4)C4CCN(CC4)C(=O)OC(C)(C)C)nc23)cc1	9999	5
	Fc1ccc(cc1)-n1cc(cn1)-c1cccn2nc(Nc3ccc(cc3)C3CCNCC3)nc12	119.79	6.92
	CN(C)C(=O)CN1CCC(CC1)c1ccc(Nc2nc3c(cccn3n2)-c2cnn(c2)-c2ccc(F)cc2)cc1	46.05	7.34
	COc1cnc(cn1)-c1cccn2nc(Nc3ccc(cc3)C3CCN(CC3)C(=O)OC(C)(C)C)nc12	9999	5
	COc1cnc(cn1)-c1cccn2nc(Nc3ccc(cc3)C3CCNCC3)nc12	391.68	6.41
	COc1cnc(cn1)-c1cccn2nc(Nc3ccc(cc3)C3CCN(CC(=O)N(C)C)CC3)nc12	449.05	6.35
	Cc1ccc(cc1)-n1cc(cn1)-c1cccn2nc(Nc3ccc(cc3)C3CCN(CC3)C(=O)OC(C)(C)C)nc12	9999	5
	CN1CCN(CC1)c1cccc(Nc2nc3c(cccn3n2)-c2cnn(c2)-c2ccc(F)cc2)c1	152.93	6.82
	COc1ccc(cc1Nc1cccn2nc(Nc3cccc(c3)N3CCN(C)CC3)nc12)C(F)(F)F	9999	5
	CC(C)COc1ccccc1-c1cccn2nc(Nc3ccc4CCNCCc4c3)nc12	9999	5
	CC(C)COc1cc(C)ccc1-c1cccn2nc(Nc3ccc4CCNCCc4c3)nc12	9999	5
	Cn1ncc2c(cccc12)-c1cccn2nc(Nc3ccc4CCNCCc4c3)nc12	226.9	6.64
	COc1ccccc1-c1cccn2nc(Nc3ccc4CCN(CC(=O)N(C)C)CCc4c3)nc12	173.78	6.76
	COc1ccc(cc1-c1cccn2nc(Nc3ccc4CCN(CC(=O)N(C)C)CCc4c3)nc12)C(F)(F)F	749.57	6.13
	CCOc1ccc(cc1-c1cccn2nc(Nc3ccc4CCNCCc4c3)nc12)C(F)(F)F	1114.57	5.95
	CCOc1ccc(cc1-c1cccn2nc(Nc3ccc4CCN(CC(=O)N(C)C)CCc4c3)nc12)C(F)(F)F	1435.57	5.84
	COc1ccc(cc1-c1cccn2nc(Nc3ccc4CCN(CCS(C)(=O)=O)CCc4c3)nc12)C(F)(F)F	133.14	6.88
	COc1ccc(F)cc1-c1cccn2nc(Nc3ccc4CCN(CC(=O)N(C)C)CCc4c3)nc12	150.09	6.82
	COc1cc(Cl)ccc1-c1cccn2nc(Nc3ccc4CCN(CC(=O)N(C)C)CCc4c3)nc12	31.82	7.5
	CC(C)Oc1ccc(cc1-c1cccn2nc(Nc3ccc4CCN(CC(=O)N(C)C)CCc4c3)nc12)C(F)(F)F	3248.21	5.49
	FC(F)COc1ccc(cc1-c1cccn2nc(Nc3ccc4CCNCCc4c3)nc12)C(F)(F)F	2870.92	5.54
	CN(C)C(=O)CN1CCc2ccc(Nc3nc4c(cccn4n3)-c3cc(ccc3OCC(F)F)C(F)(F)F)cc2CC1	1667.36	5.78
	COc1cc(Cl)ccc1-c1cccn2nc(Nc3ccc(cc3)C3CCN(CC(=O)N(C)C)CC3)nc12	104.39	6.98
	COc1cc(Cl)ccc1-c1cccn2nc(Nc3cccc(c3)C3CCN(CC(=O)N(C)C)CC3)nc12	128.16	6.89
	COc1ccc(cc1-c1cccn2nc(Nc3ccc(cc3)C3CCN(CC3)C(=O)OC(C)(C)C)nc12)C(F)(F)F	9999	5
	COc1ccc(cc1-c1cccn2nc(Nc3ccc(cc3)C3CCN(CC(=O)N(C)C)CC3)nc12)C(F)(F)F	415.06	6.38
	COc1ccc(cc1-c1cccn2nc(Nc3ccc4CN(CCc4c3)C(=O)OC(C)(C)C)nc12)C(F)(F)F	6499	5.19
	COc1ccc(cc1-c1cccn2nc(Nc3ccc4CNCCc4c3)nc12)C(F)(F)F	674.98	6.17
	COc1cc(ccc1-c1cccn2nc(Nc3ccc(cc3)C3CCN(CC3)C(=O)OC(C)(C)C)nc12)C(F)F	2999	5.52
	COc1cc(ccc1-c1cccn2nc(Nc3ccc(cc3)C3CCNCC3)nc12)C(F)F	201.78	6.7
	CC(C)(C)OC(=O)N1CCC(CC1)c1ccc(Nc2nc3c(cccn3n2)-c2ccc(F)cc2)cc1	9999	5
	Fc1ccc(cc1)-c1cccn2nc(Nc3ccc(cc3)C3CCNCC3)nc12	252.09	6.6
	COc1cccc(c1)-c1cccn2nc(Nc3ccc4CNCc4c3)nc12	159.62	6.8
	COc1cccc(c1)-c1cccn2nc(Nc3ccc(cc3)C3CCNCC3)nc12	218.66	6.66
	COc1cccc(c1)-c1cccn2nc(Nc3ccc(cc3)C3CCN(CC(=O)N(C)C)CC3)nc12	180.27	6.74
	COc1cccc(c1F)-c1cccn2nc(Nc3ccc(cc3)C3CCNCC3)nc12	183.25	6.74
	COc1cccc(c1F)-c1cccn2nc(Nc3ccc(cc3)C3CCN(CC(=O)N(C)C)CC3)nc12	96.1	7.02
	COc1cccc(c1OC)-c1cccn2nc(Nc3ccc(cc3)C3CCN(CC3)C(=O)OC(C)(C)C)nc12	1105.66	5.96
	COc1cccc(c1OC)-c1cccn2nc(Nc3ccc(cc3)C3CCN(CC(=O)N(C)C)CC3)nc12	123.71	6.91
	CC(C)(C)OC(=O)N1CCC(CC1)c1ccc(Nc2nc3c(cccn3n2)-c2ccc(cc2)C#N)cc1	2999	5.52
	CN(C)C(=O)CN1CCC(CC1)c1ccc(Nc2nc3c(cccn3n2)-c2ccc(cc2)C#N)cc1	143.36	6.84
	COc1ccc(c(F)c1)-c1cccn2nc(Nc3ccc(cc3)C3CCN(CC3)C(=O)OC(C)(C)C)nc12	999	6
	COc1ccc(c(F)c1)-c1cccn2nc(Nc3ccc(cc3)C3CCNCC3)nc12	58.06	7.24
	COc1ccc(c(F)c1)-c1cccn2nc(Nc3ccc(cc3)C3CCN(CC(=O)N(C)C)CC3)nc12	36.42	7.44
	CN(C)c1cccc(c1)-c1cccn2nc(Nc3ccc(cc3)C3CCNCC3)nc12	82.16	7.09
	CN1CCN(CC1)c1cccc(Nc2nc3c(cccn3n2)-c2ccc(F)cc2)c1	494.04	6.31
	FC(F)COc1ccccc1-c1cccn2nc(Nc3ccc4CCNCCc4c3)nc12	832.18	6.08
	CN(C)C(=O)CN1CCc2ccc(Nc3nc4c(cccn4n3)-c3cc(Cl)ccc3OCC(F)F)cc2CC1	1024.27	5.99
	FC(F)COc1ccc(cc1-c1cccn2nc(Nc3ccc4CCNCCc4c3)nc12)C(F)F	9999	5
	CN(C)C(=O)CN1CCc2ccc(Nc3nc4c(cccn4n3)-c3cc(ccc3OCC(F)F)C(F)F)cc2CC1	9999	5
	COc1ccc(cc1-c1cccn2nc(Nc3cccc(c3)C3CCN(CC(=O)N(C)C)CC3)nc12)C(F)(F)F	1118.93	5.95
	CCN1CCP(=O)(CC1)c1ccc(Nc2nc3c(cccn3n2)-c2ccc(cc2)S(C)(=O)=O)cc1	57.86	7.24
	Cc1ccc(cc1NC(=O)C=C)-n1c2c(ccc1=O)cnc1ccc(cc21)-c1ccc(NS(C)(=O)=O)cc1	175	6.76
	CS(=O)(=O)N1CCN(CC1)c1ccc(Nc2ncc(C(N)=O)c(NC3CC3)n2)cc1	0.8	9.1
	ClCC(=O)Nc1cccc(c1)-c1cnc2ccccc2n1	0.2	9.7
	Clc1ccc(cc1)N1CCN(CC(=O)Nc2cccc(c2)-c2cnc3ccccc3n2)CC1	2700	5.57
	O=C(CC#N)Nc1cccc(c1)-c1cnc2ccccc2n1	136	6.87
	O=C(CN1CCCCC1)Nc1cccc(c1)-c1cnc2ccccc2n1	175	6.76
	O=C(CN1CCN(CC1)c1ccccc1)Nc1cccc(c1)-c1cnc2ccccc2n1	270	6.57
	ClC(Cl)C(=O)Nc1cccc(c1)-c1cnc2ccccc2n1	500	6.3
	O=C(CN1CCOCC1)Nc1cccc(c1)-c1cnc2ccccc2n1	34000	4.47
	CC(Cl)C(=O)Nc1cccc(c1)-c1cnc2ccccc2n1	330	6.48
	C=CC(=O)Nc1cccc(c1)-c1cnc2ccccc2n1	45	7.35
	BrCC(=O)Nc1cccc(c1)-c1cnc2ccccc2n1	0.3	9.52
	CS(=O)(=O)OCC(=O)Nc1cccc(c1)-c1cnc2ccccc2n1	0.6	9.22
	CC(=O)OCC(=O)Nc1cccc(c1)-c1cnc2ccccc2n1	150000	3.82
	O=C(CN1CCNCC1)Nc1cccc(c1)-c1cnc2ccccc2n1	13000	4.89
	O=C(Nc1nc2cccc(-c3ccc(CN4CCS(=O)(=O)CC4)cc3)n2n1)C1CC1	149.35	6.83
	O=C(Nc1nc2cccc(-c3ccc(CN4CCS(=O)(=O)CC4)cc3)n2n1)C1CC1	187.3	6.73
	O=C(Nc1nc2cccc(-c3ccc(CN4CCS(=O)(=O)CC4)cc3)n2n1)C1CC1	189.3	6.72
	O=C(Nc1nc2cccc(-c3ccc(CN4CCS(=O)(=O)CC4)cc3)n2n1)C1CC1	194.7	6.71
	O=C(Nc1nc2cccc(-c3ccc(CN4CCOCC4)cc3)n2n1)C1CC1	2843	5.55
	FC1(F)CCN(Cc2ccc(cc2)-c2cccc3nc(NC(=O)C4CC4)nn23)CC1	194.6	6.71
	CC(=O)N1CCCCC11CCN(C1)c1ncnc2[nH]ccc12	150	6.82
	CC(C)(C)OC(=O)N1CCCCC11CCN(C1)c1ncnc2[nH]ccc12	100	7
	CC(=O)N1CCCCC11CCCN(C1)c1ncnc2[nH]ccc12	460	6.34
	O=C(CC#N)N1CCCCC11CCCN(C1)c1ncnc2[nH]ccc12	13	7.89
	CC(=O)N1CCCC11CCCN(C1)c1ncnc2[nH]ccc12	250	6.6
	O=C(CC#N)N1CCCC11CCCN(C1)c1ncnc2[nH]ccc12	14	7.85
	CC(C)C(=O)N1CCCC11CCN(C1)c1ncnc2[nH]ccc12	570	6.24
	CCC(=O)N1CCCC11CCN(C1)c1ncnc2[nH]ccc12	450	6.35
	O=C(CC#N)N1CCCC11CCN(C1)c1ncnc2[nH]ccc12	32	7.49
	C1CNC2(C1)CCN(C2)c1ncnc2[nH]ccc12	8600	5.07
	C(N1CCCC11CCN(C1)c1ncnc2[nH]ccc12)c1ccccc1	550	6.26
	Clc1cnc2[nH]ncc2c1N1CCC2(CCCN2C(=O)CC#N)C1	330	6.48
	Clc1cnc2[nH]ncc2c1N1CCC2(C1)CCCCN2C(=O)CC#N	110	6.96
	O=C(CC#N)N1CCCC11CCCN(C1)c1ncnc2nc[nH]c12	350	6.46
	O=C(CC#N)N1CCCCC11CCN(C1)c1ncnc2nc[nH]c12	78	7.11
	O=C(CC#N)N1CCCCC11CCN(C1)c1ncnc2[nH]ccc12	48	7.32
	CC1CN(C(=O)CC#N)C11CCCN(C1)c1ncnc2[nH]ccc12	3.4	8.47
	CC1CN(C(=O)CC#N)C11CCCN(C1)c1ncnc2[nH]ccc12	4.7	8.33
	O=C(CC#N)N1CCC11CCCN(C1)c1ncnc2[nH]ccc12	10	8
	FC1(F)CN(C(=O)CC#N)C11CCN(C1)c1ncnc2[nH]ccc12	5.1	8.29
	FC1(F)CN(C(=O)CC#N)C11CCCN(C1)c1ncnc2[nH]ccc12	4	8.4
	CC1CN(C(=O)CC#N)C11CCN(C1)c1ncnc2[nH]ccc12	7.1	8.15
	O=C(CC#N)N1CCCC11CCCN(C1)c1ncnc2[nH]ccc12	5.8	8.24
	CN(CCC#N)C(=O)N1CCCC11CCN(C1)c1ncnc2[nH]ccc12	730	6.14
	CC1CC2(CCCN(C2)c2ncnc3[nH]ccc23)N1C(=O)CC#N	41	7.39
	CC1CN(C(=O)CC#N)C11CCCN(C1)c1ncnc2[nH]ccc12	7.1	8.15
	CC1CN(CC2(CCN2C(=O)CC#N)C1)c1ncnc2[nH]ccc12	58	7.24
	O=C(CC#N)N1CCC11CCN(C1)c1ncnc2[nH]ccc12	87	7.06
	CC1CCC2(CCN2C(=O)CC#N)CN1c1ncnc2[nH]ccc12	410	6.39
	CC1CN(C(=O)CC#N)C11CCN(C1)c1ncnc2[nH]ccc12	400	6.4
	CC1CC2(CCCN(C2)c2ncnc3[nH]ccc23)N1C(=O)CC#N	100	7
	CC1CN(C(=O)CC#N)C11CCN(C1)c1ncnc2[nH]ccc12	21	7.68
	CC1CN(C(=O)CC#N)C11CCCN(C1)c1ncnc2[nH]ccc12	14	7.85
	CC1N(CCC11CCN1C(=O)CC#N)c1ncnc2[nH]ccc12	130	6.89
	O=C(CC#N)N1CCC11CCCN(C1)c1ncnc2[nH]ccc12	230	6.64
	FC1(F)CN(C(=O)CC#N)C11CCN(C1)c1ncnc2[nH]ccc12	12	7.92
	FC1(F)CN(C(=O)CC#N)C11CCCN(C1)c1ncnc2[nH]ccc12	88	7.06
	CC1(C)CN(C(=O)CC#N)C11CCCN(C1)c1ncnc2[nH]ccc12	130	6.89
	C=CCOCCC(=O)N1CCCC11CCCN(C1)c1ncnc2[nH]ccc12	47	7.33
	CC(O)C(=O)N1CCCC11CCCN(C1)c1ncnc2[nH]ccc12	580	6.24
	FC1(F)CCN(CC11CCCN1C(=O)CC#N)c1ncnc2[nH]ccc12	46	7.34
	FC1(F)CN(CC11CCCN1C(=O)CC#N)c1ncnc2[nH]ccc12	490	6.31
	CC1CC2(CCCN2C(=O)CC#N)CN1c1ncnc2[nH]ccc12	480	6.32
	CC1N(CCC11CCCN1C(=O)CC#N)c1ncnc2[nH]ccc12	36	7.44
	CC(O)C(=O)N1CCCC11CCCN(C1)c1ncnc2[nH]ccc12	530	6.28
	CC(O)C(=O)N1CCCC11CCCN(C1)c1ncnc2[nH]ccc12	150	6.82
	FC1(F)CN(C(=O)CC#N)C11CCCN(C1)c1ncnc2[nH]ccc12	3.3	8.48
	CC1(C)CN(C(=O)CC#N)C11CCN(C1)c1ncnc2[nH]ccc12	150	6.82
	COCCC(=O)N1CCCC11CCCN(C1)c1ncnc2[nH]ccc12	120	6.92
	CC1CCN(C(=O)CC#N)C11CN(CC1(F)F)c1ncnc2[nH]ccc12	140	6.85
	CC1(C)CCN(C(=O)CC#N)C11CCN(C1)c1ncnc2[nH]ccc12	90	7.05
	CC1CC2(CCCN2C(=O)CC#N)CN1c1ncnc2[nH]ccc12	100	7
	C[C@H](O)C(=O)N1CCCC11CCCN(C1)c1ncnc2[nH]ccc12	40	7.4
	OCC(=O)N1CCCC11CCCN(C1)c1ncnc2[nH]ccc12	67	7.17
	CO[C@@H](C)C(=O)N1CCCC11CCCN(C1)c1ncnc2[nH]ccc12	270	6.57
	CO[C@H](C)C(=O)N1CCCC11CCCN(C1)c1ncnc2[nH]ccc12	270	6.57
	C[C@H](OC(C)=O)C(=O)N1CCCC11CCCN(C1)c1ncnc2[nH]ccc12	110	6.96
	COCC(=O)N1CCCC11CCCN(C1)c1ncnc2[nH]ccc12	170	6.77
	CCNC(=O)N1CCCC11CCCN(C1)c1ncnc2[nH]ccc12	92	7.04
	CC(=O)OCC(=O)N1CCCC11CCCN(C1)c1ncnc2[nH]ccc12	230	6.64
	O=C(NCC#N)N1CCCC11CCCN(C1)c1ncnc2[nH]ccc12	10	8
	N#CCCN1CCCC11CCN(C1)c1ncnc2[nH]ccc12	56	7.25
	CC1CCN(C(=O)CC#N)C11CCN(C1)c1ncnc2[nH]ccc12	5.9	8.23
	FC1(F)CCN(C(=O)CC#N)C11CCN(C1)c1ncnc2[nH]ccc12	6.6	8.18
	FC1(F)CCN(C(=O)CC#N)C11CCCN(C1)c1ncnc2[nH]ccc12	6.8	8.17
	O=C(CC#N)N1CCC11CCCCN(C1)c1ncnc2[nH]ccc12	37	7.43
	O=C(NCCC#N)N1CCCC11CCCN(C1)c1ncnc2[nH]ccc12	31	7.51
	O=C(CC#N)N1CCC11CCCN(C1)c1ncnc2[nH]ccc12	38	7.42
	CC1CCN(C(=O)CC#N)C11CCCN(C1)c1ncnc2[nH]ccc12	14	7.85
	COC(=O)N1CCCC11CCN(C1)c1ncnc2[nH]ccc12	650	6.19
	O=C(NCC#N)N1CCCC11CCN(C1)c1ncnc2[nH]ccc12	130	6.89
	O=C(N1CCCC11CCN(C1)c1ncnc2[nH]ccc12)c1cccc(c1)C#N	180	6.74
	O=C(N1CCCC11CCN(C1)c1ncnc2[nH]ccc12)c1ccc(cc1)C#N	190	6.72
	CC1CCN(C(=O)CC#N)C11CCN(C1)c1ncnc2[nH]ccc12	11	7.96
	CCCNC(=O)N1CCCC11CCN(C1)c1ncnc2[nH]ccc12	280	6.55
	COC(=O)CCC(=O)N1CCCC11CCN(C1)c1ncnc2[nH]ccc12	320	6.49
	[O-][N+](=O)c1ccc(OC(=O)N2CCCC22CCN(C2)c2ncnc3[nH]ccc23)cc1	250	6.6
	OCC(=O)N1CCCC11CCN(C1)c1ncnc2[nH]ccc12	150	6.82
	O=C(N1CCCC11CCN(C1)c1ncnc2[nH]ccc12)C1(CC1)C#N	73	7.14
	CC(C)(C)OC(=O)N1CCCCCC11CCCN(C1)c1ncnc2[nH]ccc12	760	6.12
	CS(=O)(=O)N1CCC[C@@H](C1)Nc1ncccc1-c1cnc2[nH]ccc2n1	0.03082	10.51
	CS(=O)(=O)N1CCC[C@H](C1)Nc1ncccc1-c1cnc2[nH]ccc2n1	0.00837	11.08
	CC(=O)N1CC[C@H](C1)Nc1ncccc1-c1cnc2[nH]ccc2n1	0.048945	10.31
	COC(=O)N1CC[C@H](C1)Nc1ncccc1-c1cnc2[nH]ccc2n1	0.335955	9.47
	CS(=O)(=O)N1CC[C@H](C1)Nc1ncccc1-c1cnc2[nH]ccc2n1	0.010465	10.98
	CC(=O)N1CCC[C@H](C1)Nc1ncccc1-c1cnc2[nH]ccc2n1	0.01281	10.89
	COC(=O)N1CCC(CC1)Nc1ncccc1-c1cnc2[nH]ccc2n1	0.312765	9.5
	CC(=O)N1CCC(CC1)Nc1ncccc1-c1cnc2[nH]ccc2n1	0.604935	9.22
	CC(=O)N1CC[C@@H](C1)Nc1ncccc1-c1cnc2[nH]ccc2n1	0.063455	10.2
	COC(=O)N1CC[C@@H](C1)Nc1ncccc1-c1cnc2[nH]ccc2n1	0.219795	9.66
	CS(=O)(=O)N1CC[C@@H](C1)Nc1ncccc1-c1cnc2[nH]ccc2n1	0.01794	10.75
	CC(=O)N1CCCCC(C1)Nc1ncccc1-c1cnc2[nH]ccc2n1	0.10739	9.97
	COC(=O)N1CCCCC(C1)Nc1ncccc1-c1cnc2[nH]ccc2n1	0.049305	10.31
	CS(=O)(=O)N1CCCCC(C1)Nc1ncccc1-c1cnc2[nH]ccc2n1	0.09868	10.01
	CC(C)S(=O)(=O)N1CCC[C@H](C1)Nc1ncccc1-c1cnc2[nH]ccc2n1	0.779215	9.11
	CCS(=O)(=O)N1CC[C@H](C1)Nc1ncccc1-c1cnc2[nH]ccc2n1	0.19188	9.72
	CCCS(=O)(=O)N1CC[C@H](C1)Nc1ncccc1-c1cnc2[nH]ccc2n1	0.542035	9.27
	CC(C)S(=O)(=O)N1CC[C@H](C1)Nc1ncccc1-c1cnc2[nH]ccc2n1	0.805155	9.09
	CC(C)CS(=O)(=O)N1CC[C@H](C1)Nc1ncccc1-c1cnc2[nH]ccc2n1	1.1565	8.94
	CCC(=O)N1CC[C@H](C1)Nc1ncccc1-c1cnc2[nH]ccc2n1	0.194845	9.71
	CCCC(=O)N1CC[C@H](C1)Nc1ncccc1-c1cnc2[nH]ccc2n1	0.7003	9.15
	CC(C)C(=O)N1CC[C@H](C1)Nc1ncccc1-c1cnc2[nH]ccc2n1	0.21995	9.66
	CC(C)CC(=O)N1CC[C@H](C1)Nc1ncccc1-c1cnc2[nH]ccc2n1	10	8
	C[C@H]1C[C@@H](CN(C1)S(C)(=O)=O)Nc1ncccc1-c1cnc2[nH]ccc2n1	0.03714	10.43
	CCCS(=O)(=O)N1C[C@@H](C)C[C@@H](C1)Nc1ncccc1-c1cnc2[nH]ccc2n1	0.00776	11.11
	CC(C)CS(=O)(=O)N1C[C@@H](C)C[C@@H](C1)Nc1ncccc1-c1cnc2[nH]ccc2n1	0.006695	11.17
	CC(C)CCS(=O)(=O)N1CC[C@H](C1)Nc1ncccc1-c1cnc2[nH]ccc2n1	0.546745	9.26
	CC(C)S(=O)(=O)N1C[C@@H](C)C[C@@H](C1)Nc1ncccc1-c1cnc2[nH]ccc2n1	0.02957	10.53
	CC(C)CS(=O)(=O)N1CCC[C@@H](C1)Nc1ncccc1-c1cnc2[nH]ccc2n1	0.02038	10.69
	CC(=O)N1CCCC(C1)Nc1nc(C)ccc1-c1cnc2[nH]ccc2n1	0.060745	10.22
	Cc1ccc(c(NC2CCCN(C2)S(C)(=O)=O)n1)-c1cnc2[nH]ccc2n1	0.019375	10.71
	CC(C)(C)CS(=O)(=O)N1CCC[C@@H](C1)Nc1ncccc1-c1cnc2[nH]ccc2n1	0.0024	11.62
	FC(F)(F)CN1CCC[C@@H](C1)Nc1ncccc1-c1cnc2[nH]ccc2n1	0.20579	9.69
	CCS(=O)(=O)N1CCCC(C1)Nc1nc(C)ccc1-c1cnc2[nH]ccc2n1	0.050985	10.29
	Cc1ccc(c(NC2CCCN(C2)S(=O)(=O)CC2CC2)n1)-c1cnc2[nH]ccc2n1	0.039765	10.4
	Cc1ccc(c(NC2CCCN(C2)S(=O)(=O)CC(C)(C)C)n1)-c1cnc2[nH]ccc2n1	0.016765	10.78
	CS(=O)(=O)N1CCCC(CC1)Nc1ncccc1-c1cnc2[nH]ccc2n1	0.03938	10.4
	O=S(=O)(CC1CC1)N1CCC[C@@H](C1)Nc1ncccc1-c1cnc2[nH]ccc2n1	0.00747	11.13
	CC(=O)N1CCCC(C1)Nc1nc(C)ccc1-c1cnc2[nH]cc(Cl)c2n1	0.06878	10.16
	Cc1ccc(c(NC2CCCN(C2)S(=O)(=O)CC2CC2)n1)-c1cnc2[nH]cc(Cl)c2n1	0.03508	10.45
	CS(=O)(=O)N1CCC[C@@H](C1)Nc1nccnc1-c1cnc2[nH]ccc2n1	0.04936	10.31
	O=S(=O)(CC#N)N1CCC[C@@H](C1)Nc1ncccc1-c1cnc2[nH]ccc2n1	0.00149	11.83
	Cn1ccc2ncc(nc12)-c1cccnc1N[C@H]1CCCN(C1)S(C)(=O)=O	3.25487	8.49
	CS(=O)(=O)N1CCC[C@@H](C1)Nc1ncccc1-c1cnc2nc[nH]c2n1	2.37006	8.63
	CS(=O)(=O)N1CCC[C@@H](C1)Nc1ncccc1-c1cnc2[nH]ncc2n1	0.248435	9.6
	CC(C)CS(=O)(=O)N1CCC[C@@H](C1)Nc1ncccc1-c1cnc2[nH]ncc2n1	0.290615	9.54
	CCCS(=O)(=O)N1CCC[C@@H](C1)Nc1ncccc1-c1cnc2cc[nH]c2n1	1.03174	8.99
	CCCS(=O)(=O)N1CCC[C@@H](C1)Nc1ncccc1-c1cnc2ccn(C)c2n1	1.28077	8.89
	CCCS(=O)(=O)N1CCC[C@@H](C1)Nc1ncccc1-c1cnc2nc[nH]c2n1	3	8.52
	CC(C)CS(=O)(=O)N1CCC[C@@H](C1)Nc1ncccc1-c1cnc2nc[nH]c2n1	1	9
	CS(=O)(=O)N1CCC[C@@H](C1)Nc1ncccc1-c1cnc2cc[nH]c2n1	3	8.52
	CC(=O)N1CCC[C@@H](C1)Nc1ncccc1-c1cnc2ccn(C)c2n1	10	8
	CC(C)CS(=O)(=O)N1CCC[C@@H](C1)Nc1nccnc1-c1cnc2[nH]ccc2n1	0.02299	10.64
	CC(=O)N1CCC[C@@H](C1)Nc1ncccc1-c1cnc2cc[nH]c2n1	10	8
	CC(=O)N1CCCC(C1)Nc1ncccc1-c1cnc2nc[nH]c2n1	4.67809	8.33
	Cc1c[nH]c2ncc(nc12)-c1cccnc1N[C@H]1CCCN(C1)S(C)(=O)=O	0.011745	10.93
	CS(=O)(=O)N1CCC[C@@H](C1)Nc1ncccc1-c1cnc2[nH]cc(C3CC3)c2n1	0.021495	10.67
	CS(=O)(=O)N1CCC[C@@H](C1)Nc1ncccc1-c1cnc2[nH]cc(Cl)c2n1	0.00773	11.11
	CS(=O)(=O)N1CC[C@@H](O)[C@@H](C1)Nc1ncccc1-c1cnc2[nH]ccc2n1	0.007615	11.12
	CN(C)S(=O)(=O)N1CCC[C@@H](C1)Nc1ncccc1-c1cnc2[nH]ccc2n1	0.04782	10.32
	CC(C)(C)NS(=O)(=O)N1CCC[C@@H](C1)Nc1ncccc1-c1cnc2[nH]ccc2n1	0.0647	10.19
	CC(C)CS(=O)(=O)N1CCC[C@@H](C1)Nc1ncncc1-c1cnc2[nH]ccc2n1	0.00196	11.71
	CC(C)CS(=O)(=O)N1CCC[C@@H](C1)Nc1nc(N)ncc1-c1cnc2[nH]ccc2n1	0.001155	11.94
	CC(C)CS(=O)(=O)N1CCC[C@@H](C1)Nc1nc(ncc1-c1cnc2[nH]ccc2n1)S(C)(=O)=O	0.00188	11.73
	CSc1ncc(c(N[C@H]2CCCN(C2)S(=O)(=O)CC(C)C)n1)-c1cnc2[nH]ccc2n1	0.00897	11.05
	CC(C)CS(=O)(=O)N1CCC[C@@H](C1)Nc1nc(ncc1-c1cnc2[nH]ccc2n1)N1CCOCC1	0.010505	10.98
	CN(C)c1ncc(c(N[C@H]2CCCN(C2)S(C)(=O)=O)n1)-c1cnc2[nH]ccc2n1	0.05674	10.25
	CS(=O)(=O)N1CCC[C@@H](C1)Nc1nc(N)ncc1-c1cnc2[nH]ccc2n1	0.017875	10.75
	CSc1ncc(c(N[C@H]2CCCN(C2)S(=O)(=O)CCC(C)(C)C)n1)-c1cnc2[nH]ccc2n1	0.00242	11.62
	COc1ncc(c(N[C@H]2CCCN(C2)S(C)(=O)=O)n1)-c1cnc2[nH]ccc2n1	0.02712	10.57
	CS(=O)(=O)N1CCC[C@@H](C1)Nc1nc(Cl)ncc1-c1cnc2[nH]ccc2n1	0.05241	10.28
	CS(=O)(=O)N1CCC[C@@H](C1)Nc1[nH]c(=O)ncc1-c1cnc2[nH]ccc2n1	0.01721	10.76
	CCOc1ncc(c(N[C@H]2CCCN(C2)S(C)(=O)=O)n1)-c1cnc2[nH]ccc2n1	0.032625	10.49
	COCCNc1ncc(c(N[C@H]2CCCN(C2)S(C)(=O)=O)n1)-c1cnc2[nH]ccc2n1	0.01071	10.97
	CS(=O)(=O)N1CCC[C@@H](C1)Nc1nc(ncc1-c1cnc2[nH]ccc2n1)N1CCOCC1	0.01863	10.73
	CSc1ncc(c(N[C@H]2CCCN(C2)C(=O)CC#N)n1)-c1cnc2[nH]ccc2n1	0.84448	9.07
	CS(=O)(=O)N1CCC[C@@H](C1)Nc1nc(ncc1-c1cnc2[nH]ccc2n1)N1CCS(=O)(=O)CC1	0.049835	10.3
	COC1CCN(CC1)c1ncc(c(N[C@H]2CCCN(C2)S(C)(=O)=O)n1)-c1cnc2[nH]ccc2n1	0.030085	10.52
	CS(=O)(=O)N1CCC[C@@H](C1)Nc1nc(ncc1-c1cnc2[nH]ccc2n1)N1CCC(CC(N)=O)CC1	0.0053	11.28
	CC[C@@H](CO)Nc1ncc(c(N[C@H]2CCCN(C2)S(C)(=O)=O)n1)-c1cnc2[nH]ccc2n1	0.01096	10.96
	CC[C@H](CO)Nc1ncc(c(N[C@H]2CCCN(C2)S(C)(=O)=O)n1)-c1cnc2[nH]ccc2n1	0.00858	11.07
	CN1CCN(CC1)c1ncc(c(N[C@H]2CCCN(C2)S(=O)(=O)CCC(C)(C)C)n1)-c1cnc2[nH]ccc2n1	0.002185	11.66
	CN(C)C1CCN(CC1)c1ncc(c(N[C@H]2CCCN(C2)S(C)(=O)=O)n1)-c1cnc2[nH]ccc2n1	0.02582	10.59
	CS(=O)(=O)N1CCC[C@@H](C1)Nc1nc(ncc1-c1cnc2[nH]ccc2n1)N1CC[C@H](O)C1	0.04262	10.37
	CS(=O)(=O)N1CCC[C@@H](C1)Nc1nc(ncc1-c1cnc2[nH]ccc2n1)N1CC[C@@H](O)C1	0.01512	10.82
	CS(=O)(=O)N1CCC[C@@H](C1)Nc1nc(ncc1-c1cnc2[nH]ccc2n1)N1CC(C1)C#N	0.012505	10.9
	CS(=O)(=O)N1CCC[C@@H](C1)Nc1nc(ncc1-c1cnc2[nH]ccc2n1)N1CCN(CC1)c1ccccn1	0.064865	10.19
	CS(=O)(=O)N1CCC[C@@H](C1)Nc1nc(ncc1-c1cnc2[nH]ccc2n1)N1CCC(CC(O)=O)CC1	0.023355	10.63
	CN(C)CCNc1ncc(c(N[C@H]2CCCN(C2)S(C)(=O)=O)n1)-c1cnc2[nH]ccc2n1	0.032685	10.49
	CCN1CCN(CC1)c1ncc(c(N[C@H]2CCCN(C2)S(C)(=O)=O)n1)-c1cnc2[nH]ccc2n1	0.048555	10.31
	CN(C)[C@@H]1CCN(C1)c1ncc(c(N[C@H]2CCCN(C2)S(C)(=O)=O)n1)-c1cnc2[nH]ccc2n1	0.021635	10.66
	CC(C)CS(=O)(=O)N1C[C@@H](C)C[C@@H](C1)Nc1nc(ncc1-c1cnc2[nH]ccc2n1)N1CCN(C)CC1	0.005185	11.29
	C[C@H]1C[C@@H](CN(C1)S(=O)(=O)CC#N)Nc1nc(ncc1-c1cnc2[nH]ccc2n1)N1CCN(C)CC1	0.00415	11.38
	CS(=O)(=O)N1C[C@H](C[C@@H](C1)C(F)(F)F)Nc1ncccc1-c1cnc2[nH]ccc2n1	0.39098	9.41
	CC(C)CS(=O)(=O)N1C[C@H](C[C@@H](C1)C(F)(F)F)Nc1ncccc1-c1cnc2[nH]ccc2n1	0.134655	9.87
	N#CCC1(COC1)N1CCC[C@@H](C1)Nc1ncccc1-c1cnc2[nH]ccc2n1	0.09996	10
	C[C@H]1C[C@@H](CN(C1)S(=O)(=O)CC#N)Nc1ncccc1-c1cnc2[nH]ccc2n1	0.005205	11.28
	FC(F)(F)C(CC#N)N1CCC[C@@H](C1)Nc1ncccc1-c1cnc2[nH]ccc2n1	0.3222	9.49
	CN(C1CC[C@H](CS(=O)(=O)N2CC[C@@H](O)C2)CC1)c1ncnc2[nH]ccc12	163	6.79
	CN(C1CC[C@H](CS(=O)(=O)N2CCC(CO)CC2)CC1)c1ncnc2[nH]ccc12	453	6.34
	CCC1(CCCN(C1)S(=O)(=O)C[C@H]1CCC(CC1)N(C)c1ncnc2[nH]ccc12)NC(=O)OCc1ccccc1	846	6.07
	CN([C@H]1CC[C@H](CS(=O)(=O)N2CCCC(C2)C(C)=O)CC1)c1ncnc2[nH]ccc12	339	6.47
	CN([C@H]1CC[C@H](CS(=O)(=O)N2CCCC(C2)OCC(N)=O)CC1)c1ncnc2[nH]ccc12	173	6.76
	CN([C@H]1CC[C@H](CS(=O)(=O)N2CCCC(CN3CCCC3)C2)CC1)c1ncnc2[nH]ccc12	3280	5.48
	CN([C@H]1CC[C@H](CS(=O)(=O)N2CCC(O)CC2)CC1)c1ncnc2[nH]ccc12	342	6.47
	CN([C@H]1CC[C@H](CS(=O)(=O)N2CCC(N)CC2)CC1)c1ncnc2[nH]ccc12	2270	5.64
	CN([C@H]1CC[C@H](CS(=O)(=O)N2CC[C@@H](O)[C@H](O)C2)CC1)c1ncnc2[nH]ccc12	119	6.92
	CN([C@H]1CC[C@H](CS(=O)(=O)N2CCC[C@H](O)C2)CC1)c1ncnc2[nH]ccc12	169	6.77
	CN([C@H]1CC[C@H](CS(=O)(=O)N2CCCC(COc3ccc(F)cc3)C2)CC1)c1ncnc2[nH]ccc12	10000	5
	CN([C@H]1CC[C@H](CS(=O)(=O)N2CCCC(C2)C(O)=O)CC1)c1ncnc2[nH]ccc12	74.3	7.13
	CN([C@H]1CC[C@H](CS(=O)(=O)N2CCCC(C2)c2nnc(C)o2)CC1)c1ncnc2[nH]ccc12	210	6.68
	CN([C@H]1CC[C@H](CS(=O)(=O)N2CCCC(O)(COc3cccc(F)c3)C2)CC1)c1ncnc2[nH]ccc12	492	6.31
	CN([C@H]1CC[C@H](CS(=O)(=O)N2CCCC(CNC(C)=O)C2)CC1)c1ncnc2[nH]ccc12	190	6.72
	CN([C@H]1CC[C@H](CS(=O)(=O)N2CCCC(Cc3ccccn3)C2)CC1)c1ncnc2[nH]ccc12	592	6.23
	CN([C@H]1CC[C@H](CS(=O)(=O)N2CC[C@H](O)[C@H](O)C2)CC1)c1ncnc2[nH]ccc12	138	6.86
	CN([C@H]1CC[C@H](CS(=O)(=O)N2CCC(C)(O)CC2)CC1)c1ncnc2[nH]ccc12	243	6.61
	CN([C@H]1CC[C@H](CS(=O)(=O)N2CCC(O)(CC2)c2ccccc2)CC1)c1ncnc2[nH]ccc12	37.4	7.43
	CN([C@H]1CC[C@H](CS(=O)(=O)N2CC[C@H](O)C2)CC1)c1ncnc2[nH]ccc12	335	6.47
	CN([C@H]1CC[C@H](CS(=O)(=O)N2CC[C@@H](C2)NC(=O)OC(C)(C)C)CC1)c1ncnc2[nH]ccc12	230	6.64
	CCN[C@@H](C)[C@@H]1CCN(C1)S(=O)(=O)C[C@H]1CCC(CC1)N(C)c1ncnc2[nH]ccc12	1190	5.92
	CCOCCO[C@@H]1CCN(C1)S(=O)(=O)C[C@H]1CCC(CC1)N(C)c1ncnc2[nH]ccc12	249	6.6
	CN([C@H]1CC[C@H](CS(=O)(=O)N2C[C@@H](O)[C@@H](C2)c2ccccc2)CC1)c1ncnc2[nH]ccc12	151	6.82
	CN([C@H]1CC[C@H](CS(=O)(=O)N2CC[C@@H](CO)C2)CC1)c1ncnc2[nH]ccc12	112	6.95
	CN([C@H]1CC[C@H](CS(=O)(=O)N2CC[C@H](CO)C2)CC1)c1ncnc2[nH]ccc12	200	6.7
	CN([C@H]1CC[C@H](CS(=O)(=O)N2CC[C@H](CC#N)C2)CC1)c1ncnc2[nH]ccc12	355	6.45
	C[C@H]1CN(C[C@H]1S(C)(=O)=O)S(=O)(=O)C[C@H]1CC[C@@H](CC1)N(C)c1ncnc2[nH]ccc12	275	6.56
	CN([C@H]1CC[C@H](CS(=O)(=O)N2CC[C@@H](F)C2)CC1)c1ncnc2[nH]ccc12	217	6.66
	CN([C@H]1CC[C@H](CS(=O)(=O)N2CC[C@@H](CC#N)C2)CC1)c1ncnc2[nH]ccc12	447	6.35
	CN([C@H]1CC[C@H](CS(=O)(=O)N2C[C@@H](O)[C@@H](C2)C#N)CC1)c1ncnc2[nH]ccc12	123	6.91
	CC1CN(CCN1C)S(=O)(=O)C[C@H]1CC[C@@H](CC1)N(C)c1ncnc2[nH]ccc12	1920	5.72
	CN([C@@H]1CC[C@H](CS(=O)(=O)N2CCC[C@@H](C2)C#N)CC1)c1ncnc2[nH]ccc12	393	6.41
	CN([C@H]1CC[C@H](CS(=O)(=O)N2CCC[C@@H](O)C2)CC1)c1ncnc2[nH]ccc12	105	6.98
	COC1CCN(CC1)S(=O)(=O)C[C@H]1CC[C@@H](CC1)N(C)c1ncnc2[nH]ccc12	634	6.2
	CN([C@H]1CC[C@H](CS(=O)(=O)N2CCC(CC2)C#N)CC1)c1ncnc2[nH]ccc12	431	6.37
	COCC1CCN(CC1)S(=O)(=O)C[C@H]1CC[C@@H](CC1)N(C)c1ncnc2[nH]ccc12	434	6.36
	CCC1(CCN(CC1)S(=O)(=O)C[C@H]1CC[C@@H](CC1)N(C)c1ncnc2[nH]ccc12)C(N)=O	353	6.45
	COCCC1(CCN(CC1)S(=O)(=O)C[C@H]1CC[C@@H](CC1)N(C)c1ncnc2[nH]ccc12)C(N)=O	39.6	7.4
	CN([C@H]1CC[C@H](CS(=O)(=O)N2CCC(Cc3ncccn3)CC2)CC1)c1ncnc2[nH]ccc12	167	6.78
	CN([C@H]1CC[C@H](CS(=O)(=O)N2CCC(CC2)C(C)(C)O)CC1)c1ncnc2[nH]ccc12	397	6.4
	CN([C@H]1CC[C@H](CS(=O)(=O)N2CCC(Cc3ccc(C)nn3)CC2)CC1)c1ncnc2[nH]ccc12	753	6.12
	CN([C@H]1CC[C@H](CS(=O)(=O)N2CCC(CS(=O)(=O)CC3CC3)CC2)CC1)c1ncnc2[nH]ccc12	491	6.31
	CN([C@H]1CC[C@H](CS(=O)(=O)N2CCC(CC2)c2nc(CS(C)(=O)=O)no2)CC1)c1ncnc2[nH]ccc12	581	6.24
	CC1CCN(CC1)S(=O)(=O)C[C@H]1CC[C@@H](CC1)N(C)c1ncnc2[nH]ccc12	781	6.11
	CCN(CC)C(=O)C1CCN(CC1)S(=O)(=O)C[C@H]1CC[C@@H](CC1)N(C)c1ncnc2[nH]ccc12	1240	5.91
	CC[C@H](O)C1CCN(CC1)S(=O)(=O)C[C@H]1CC[C@@H](CC1)N(C)c1ncnc2[nH]ccc12	673	6.17
	CNC(=O)C1CCN(CC1)S(=O)(=O)C[C@H]1CC[C@@H](CC1)N(C)c1ncnc2[nH]ccc12	377	6.42
	CN([C@H]1CC[C@H](CS(=O)(=O)N2CCC(CC(N)=O)CC2)CC1)c1ncnc2[nH]ccc12	681	6.17
	CN([C@H]1CC[C@H](CS(=O)(=O)N2CCC(COCC3CC3)CC2)CC1)c1ncnc2[nH]ccc12	170	6.77
	CN(C)S(=O)(=O)C[C@H]1CCCN(C1)S(=O)(=O)C[C@H]1CC[C@@H](CC1)N(C)c1ncnc2[nH]ccc12	453	6.34
	CN([C@H]1CC[C@H](CS(=O)(=O)N2CCC[C@H](O)C2)CC1)c1ncnc2[nH]ccc12	175	6.76
	CN([C@H]1CC[C@H](CS(=O)(=O)N2CCC[C@@H](C2)C(N)=O)CC1)c1ncnc2[nH]ccc12	222	6.65
	CO[C@@H]1CCCN(C1)S(=O)(=O)C[C@H]1CC[C@@H](CC1)N(C)c1ncnc2[nH]ccc12	203	6.69
	C[C@H]1CCCN(C1)S(=O)(=O)C[C@H]1CC[C@@H](CC1)N(C)c1ncnc2[nH]ccc12	851	6.07
	CN([C@H]1CC[C@H](CS(=O)(=O)N2CCC[C@H](CO)C2)CC1)c1ncnc2[nH]ccc12	233	6.63
	CN([C@H]1CC[C@H](CS(=O)(=O)N2CCC[C@@H](C2)C#N)CC1)c1ncnc2[nH]ccc12	263	6.58
	CN([C@H]1CC[C@H](CS(=O)(=O)N2CCC[C@@](C)(O)C2)CC1)c1ncnc2[nH]ccc12	431	6.37
	CN([C@H]1CC[C@H](CS(=O)(=O)N2CCC[C@H](CS(N)(=O)=O)C2)CC1)c1ncnc2[nH]ccc12	128	6.89
	CO[C@@H]1CCN(C1)S(=O)(=O)C[C@H]1CC[C@@H](CC1)N(C)c1ncnc2[nH]ccc12	468	6.33
	COC[C@H]1CCCN1S(=O)(=O)C[C@H]1CC[C@@H](CC1)N(C)c1ncnc2[nH]ccc12	370	6.43
	CN([C@H]1CC[C@H](CS(=O)(=O)N2C[C@H](O)[C@H](O)C2)CC1)c1ncnc2[nH]ccc12	80.8	7.09
	CN([C@H]1CC[C@H](CS(=O)(=O)N2C[C@@H](O)[C@H](O)C2)CC1)c1ncnc2[nH]ccc12	173	6.76
	COC[C@@H]1CCN(C1)S(=O)(=O)C[C@H]1CC[C@@H](CC1)N(C)c1ncnc2[nH]ccc12	138	6.86
	CN([C@H]1CC[C@H](CS(=O)(=O)N2CC[C@@H](C2)NC(=O)C(F)(F)F)CC1)c1ncnc2[nH]ccc12	399	6.4
	CN([C@H]1CC[C@H](CS(=O)(=O)N2CC[C@@H](C2)S(C)(=O)=O)CC1)c1ncnc2[nH]ccc12	125	6.9
	CN([C@H]1CC[C@H](CS(=O)(=O)N2C[C@@H](F)[C@H](F)C2)CC1)c1ncnc2[nH]ccc12	275	6.56
	CN([C@H]1CC[C@H](CS(=O)(=O)N2C[C@@](C)(CO)[C@@](C)(CO)C2)CC1)c1ncnc2[nH]ccc12	580	6.24
	CN([C@H]1CC[C@H](CS(=O)(=O)N2C[C@H](F)[C@@H](CO)C2)CC1)c1ncnc2[nH]ccc12	205	6.69
	CN([C@H]1CC[C@H](CS(=O)(=O)N2CC[C@@H](C2)S(=O)(=O)Cc2ccccc2)CC1)c1ncnc2[nH]ccc12	146	6.84
	CN([C@H]1CC[C@H](CS(=O)(=O)N2CC[C@@H](C2)S(=O)(=O)CCc2ccccc2)CC1)c1ncnc2[nH]ccc12	133	6.88
	CN([C@H]1CC[C@H](CS(=O)(=O)N2CC[C@@](O)(CCc3cc(C)no3)C2)CC1)c1ncnc2[nH]ccc12	286	6.54
	C[C@H]1CCCN1S(=O)(=O)C[C@H]1CC[C@@H](CC1)N(C)c1ncnc2[nH]ccc12	457	6.34
	CN([C@H]1CC[C@H](CS(=O)(=O)N2CC[C@@H](C2)c2ncccn2)CC1)c1ncnc2[nH]ccc12	55.7	7.25
	COc1ccccc1CS(=O)(=O)[C@H]1CCN(C1)S(=O)(=O)C[C@H]1CC[C@@H](CC1)N(C)c1ncnc2[nH]ccc12	96.6	7.02
	CN([C@H]1CC[C@H](CS(=O)(=O)N2CC[C@@](O)(Cn3cccn3)C2)CC1)c1ncnc2[nH]ccc12	82.3	7.08
	CN([C@H]1CCN(C1)S(=O)(=O)C[C@H]1CC[C@@H](CC1)N(C)c1ncnc2[nH]ccc12)C(=O)OC(C)(C)C	488	6.31
	CN([C@H]1CC[C@H](CS(=O)(=O)N2CC[C@@H](C2)c2ccccc2F)CC1)c1ncnc2[nH]ccc12	286	6.54
	CCc1ccc(COC[C@H]2CCN(C2)S(=O)(=O)C[C@H]2CC[C@@H](CC2)N(C)c2ncnc3[nH]ccc23)nc1	678	6.17
	CN([C@H]1CC[C@H](CS(=O)(=O)N2CC[C@H](COCc3cccnc3)C2)CC1)c1ncnc2[nH]ccc12	462	6.34
	CN([C@H]1CC[C@H](CS(=O)(=O)N2CC[C@@](O)(CSc3ccccn3)C2)CC1)c1ncnc2[nH]ccc12	85.6	7.07
	CN([C@H]1CC[C@H](CS(=O)(=O)N2CC[C@@H](C2)OCC(=O)N2CCCC2)CC1)c1ncnc2[nH]ccc12	386	6.41
	CN([C@H]1CC[C@H](CS(=O)(=O)N2CC[C@H](C2)c2ccccc2)CC1)c1ncnc2[nH]ccc12	414	6.38
	CCN(CC)C(=O)CO[C@@H]1CCN(C1)S(=O)(=O)C[C@H]1CC[C@@H](CC1)N(C)c1ncnc2[nH]ccc12	584	6.23
	CN([C@H]1CC[C@H](CS(=O)(=O)N2CC[C@@](O)(C2)c2ccccn2)CC1)c1ncnc2[nH]ccc12	294	6.53
	CN([C@H]1CC[C@H](CS(=O)(=O)N2CC[C@H](Cc3ccccc3)C2)CC1)c1ncnc2[nH]ccc12	721	6.14
	CCN1CCN(C[C@H]2CCN(C2)S(=O)(=O)C[C@H]2CC[C@@H](CC2)N(C)c2ncnc3[nH]ccc23)C(=O)C1=O	755	6.12
	CN([C@H]1CC[C@H](CS(=O)(=O)N2CC[C@@H](C2)c2ccccn2)CC1)c1ncnc2[nH]ccc12	36.3	7.44
	CN([C@H]1CC[C@H](CS(=O)(=O)N2CCC[C@H]2CN2CCCC2)CC1)c1ncnc2[nH]ccc12	813	6.09
	CN([C@H]1CC[C@H](CS(=O)(=O)N2CC(C2)c2ncccn2)CC1)c1ncnc2[nH]ccc12	294	6.53
	CN([C@H]1CC[C@H](CS(=O)(=O)N2CC(C2)c2cccnc2)CC1)c1ncnc2[nH]ccc12	346	6.46
	CN([C@H]1CC[C@H](CS(=O)(=O)N2CC(F)C2)CC1)c1ncnc2[nH]ccc12	143	6.84
	CN([C@H]1CC[C@H](CS(=O)(=O)N2CC(C2)S(=O)(=O)c2ccccc2)CC1)c1ncnc2[nH]ccc12	63	7.2
	CN([C@H]1CC[C@H](CS(=O)(=O)N2CC(O)C2)CC1)c1ncnc2[nH]ccc12	303	6.52
	COC(=O)NC1CN(C1)S(=O)(=O)C[C@H]1CC[C@@H](CC1)N(C)c1ncnc2[nH]ccc12	382	6.42
	CN([C@H]1CC[C@H](CS(=O)(=O)N2CCN(CC2)c2ccc(C)cn2)CC1)c1ncnc2[nH]ccc12	255	6.59
	CN([C@H]1CC[C@H](CS(=O)(=O)N2CCN(CC2)c2ccc(C)c(C)n2)CC1)c1ncnc2[nH]ccc12	88.9	7.05
	CN([C@H]1CC[C@H](CS(=O)(=O)N2CCN(CC2)c2ncccc2C(=O)NC2CC2)CC1)c1ncnc2[nH]ccc12	595	6.23
	CN([C@H]1CC[C@H](CS(=O)(=O)N2CCN(CC2)c2ncccc2C#N)CC1)c1ncnc2[nH]ccc12	271	6.57
	CN([C@H]1CC[C@H](CS(=O)(=O)N2CCSC2)CC1)c1ncnc2[nH]ccc12	122	6.91
	CC[C@H]1CCCCC1NS(=O)(=O)C[C@H]1CC[C@@H](CC1)N(C)c1ncnc2[nH]ccc12	1490	5.83
	CN([C@H]1CC[C@H](CS(=O)(=O)N2CCS(=O)(=O)CC2)CC1)c1ncnc2[nH]ccc12	587	6.23
	C[C@@H]1C[C@@H](CS(=O)(=O)N2CCC[C@@H](O)C2)CC[C@@H]1N(C)c1ncnc2[nH]ccc12	19.4	7.71
	C[C@@H]1C[C@@H](CS(=O)(=O)N2CCC(CO)CC2)CC[C@@H]1N(C)c1ncnc2[nH]ccc12	42.9	7.37
	C[C@@H]1C[C@@H](CS(=O)(=O)N2CC[C@@H](CO)C2)CC[C@@H]1N(C)c1ncnc2[nH]ccc12	51.2	7.29
	C[C@@H]1C[C@@H](CS(=O)(=O)N2CC[C@H](CO)C2)CC[C@@H]1N(C)c1ncnc2[nH]ccc12	0.0421	10.38
	CN([C@H]1CC[C@H](CS(=O)(=O)N2CCC[C@H](C2)OC(=O)C(C)(C)C)CC1)c1ncnc2[nH]ccc12	3.89	8.41
	CN([C@H]1CC[C@H](CS(=O)(=O)N2CCN(C)CC2)CC1)c1ncnc2[nH]ccc12	1.29	8.89
	CN([C@H]1CC[C@H](CS(=O)(=O)N2CCC(C)(O)C2)CC1)c1ncnc2[nH]ccc12	0.302	9.52
	COCCOC1CCCN(C1)S(=O)(=O)C[C@H]1CC[C@@H](CC1)N(C)c1ncnc2[nH]ccc12	0.0368	10.43
	CCOP(=O)(OCC)O[C@@H]1CCCN(C1)S(=O)(=O)C[C@H]1CC[C@@H](CC1)N(C)c1ncnc2[nH]ccc12	1.8	8.74
	CN([C@H]1CC[C@H](CS(=O)(=O)N2CCC[C@H](C2)OP(O)(O)=O)CC1)c1ncnc2[nH]ccc12	0.768	9.11
	Cn1cc(Nc2nccc(n2)N2C[C@@H]3CC[C@H](C2)N3C(=O)[C@@H]2CC2(F)F)cn1	6494	5.19
	Clc1cnc2Nc3cccc(COc4cccc(CNc1n2)c4)c3	17	7.77
	Clc1cnc2Nc3cccc(CCOc4cccc(CNc1n2)c4)c3	9.2	8.04
	Clc1cnc2Nc3cccc(c3)S(=O)(=O)Nc3cccc(CNc1n2)c3	325	6.49
	Clc1cnc2Nc3cccc(c3)C(=O)Nc3cccc(CNc1n2)c3	21	7.68
	Clc1cnc2Nc3cccc(CCCOc4cccc(CNc1n2)c4)c3	2.4	8.62
	C[C@H]1Nc2nc(Nc3cccc(COc4cccc1c4)c3)ncc2Cl	140	6.85
	Clc1cnc2Nc3cccc(OCCOc4cccc(CNc1n2)c4)c3	6.4	8.19
	Clc1cnc2Nc3cccc(COc4cccc(CCNc1n2)c4)c3	300	6.52
	Clc1cnc2Nc3cccc(CCOc4cccc(CCNc1n2)c4)c3	55	7.26
	Clc1cnc2Nc3cccc(COc4cccc(CCCNc1n2)c4)c3	180	6.74
	Clc1cnc2Nc3cccc(CCCOc4cccc(CCNc1n2)c4)c3	315	6.5
	Clc1cnc2Nc3cccc(CCOc4cccc(CCCNc1n2)c4)c3	62	7.21
	Clc1cnc2Nc3cccc(CCCOc4ccc(Br)c(CNc1n2)c4)c3	57	7.24
	Clc1cnc2Nc3cccc(CCCOc4ccc(c(CNc1n2)c4)-c1ccccc1)c3	31	7.51
	Clc1cnc2Nc3cccc(CCCOc4cc(Br)cc(CNc1n2)c4)c3	15	7.82
	Nc1ccc2CNc3nc(Nc4cncc(CCc1c2)c4)ncc3Cl	114	6.94
	CCc1cc(O)c(F)cc1-c1ccc2c(n[nH]c2c1)-c1nc2CN(CCc2[nH]1)C(=O)c1ccsn1	0.5	9.3
	CCc1cc(O)c(F)cc1-c1ccc2c(n[nH]c2c1)-c1nc2CN(CCc2[nH]1)C(=O)c1ccsn1	1	9
	CCc1cc(O)c(F)cc1-c1ccc2c(n[nH]c2c1)-c1nc2CN(CCc2[nH]1)C(=O)c1cnc(cn1)N1CCCCC1	0.5	9.3
	CCc1cc(O)c(F)cc1-c1ccc2c(n[nH]c2c1)-c1nc2CN(CCc2[nH]1)S(=O)(=O)c1ccc(nc1)N1CCOCC1	1.3	8.89
	CCc1cc(O)c(F)cc1-c1ccc2c(n[nH]c2c1)-c1nc2CN(CCc2[nH]1)S(=O)(=O)c1ccc(Oc2ccccc2)nc1	1.5	8.82
	CCc1cc(O)c(F)cc1-c1ccc2c(n[nH]c2c1)-c1nc2CCN(CCc2[nH]1)C(=O)c1cc(ccn1)C#N	1.9	8.72
	CCc1cc(O)c(F)cc1-c1ccc2c(n[nH]c2c1)-c1nc2CCN(CCc2[nH]1)C(=O)c1ccc(F)cc1	1.3	8.89
	CCc1cc(O)c(F)cc1-c1ccc2c(n[nH]c2c1)-c1nc2CCN(CCc2[nH]1)C(=O)c1ccsn1	1	9
	CCc1cc(O)c(F)cc1-c1ccc2c(n[nH]c2c1)-c1nc2CN(CCc2[nH]1)S(=O)(=O)c1ccc(F)cc1	1.6	8.8
	CCc1cc(O)c(F)cc1-c1ccc2c(n[nH]c2c1)-c1nc2CCN(Cc3ccccc3)CCc2[nH]1	1.4	8.85
	CCc1cc(O)c(F)cc1-c1ccc2c(n[nH]c2c1)-c1nc2CN(CCc2[nH]1)C(=O)c1ccc(Cl)cn1	1	9
	CCc1cc(O)c(F)cc1-c1ccc2c(n[nH]c2c1)-c1nc2CN(CCc2[nH]1)C(=O)c1ccc(nc1)C#N	1.9	8.72
	CCc1cc(O)c(F)cc1-c1ccc2c(n[nH]c2c1)-c1nc2CCN(CCc2[nH]1)C(=O)c1ccc(nc1)C#N	1.4	8.85
	CCc1cc(O)c(F)cc1-c1ccc2c(n[nH]c2c1)-c1nc2CN(Cc3ccc4ncccc4c3)CCc2[nH]1	1.4	8.85
	CCc1cc(O)c(F)cc1-c1ccc2c(n[nH]c2c1)-c1nc2CN(Cc3ccc(O)cc3)CCc2[nH]1	2.2	8.66
	CCc1cc(O)c(F)cc1-c1ccc2c(n[nH]c2c1)-c1nc2CN(Cc3cccc(O)c3)CCc2[nH]1	5.6	8.25
	CCc1cc(O)c(F)cc1-c1ccc2c(n[nH]c2c1)-c1nc2CN(Cc3ccnc(c3)C#N)CCc2[nH]1	1.4	8.85
	CCc1cc(O)c(F)cc1-c1ccc2c(n[nH]c2c1)-c1nc2CN(Cc3cccc(OC)c3)CCc2[nH]1	2.6	8.59
	CCc1cc(O)c(F)cc1-c1ccc2c(n[nH]c2c1)-c1nc2CN(Cc3cnc4ccccc4c3)CCc2[nH]1	1.2	8.92
	CCc1cc(O)c(F)cc1-c1ccc2c(n[nH]c2c1)-c1nc2CN(Cc3ccc(Oc4ccccc4)nc3)CCc2[nH]1	2.4	8.62
	CCc1cc(O)c(F)cc1-c1ccc2c(n[nH]c2c1)-c1nc2CN(Cc3cccnc3C#N)CCc2[nH]1	4.1	8.39
	Oc1cc(CC(F)(F)F)c(cc1F)-c1ccc2c(n[nH]c2c1)-c1nc2CN(CCc2[nH]1)C(=O)c1ccc(F)cc1	6.7	8.17
	Oc1cc(CC(F)(F)F)c(cc1F)-c1ccc2c(n[nH]c2c1)-c1nc2CN(Cc3ccccc3)CCc2[nH]1	186	6.73
	CS(=O)(=O)N1CCN(CC1)c1ccc(Nc2ncc(C(N)=O)c(NC3CC3)n2)cc1	0.8	9.1
	CC(=O)Nc1cc2c(N[C@@H]3CC[C@@](C)(O)C3(C)C)c(cnn2c1)C(N)=O	0.9	9.05
	C[C@@]1(O)CC[C@@H](Nc2c(cnn3cc(NS(=O)(=O)c4ccccc4)cc23)C(N)=O)C1(C)C	22.1	7.66
	C[C@@]1(O)CC[C@@H](Nc2c(cnn3cc(NS(=O)(=O)c4ccc(Cl)cc4)cc23)C(N)=O)C1(C)C	23.4	7.63
	COc1ccc(cc1)S(=O)(=O)Nc1cc2c(N[C@@H]3CC[C@@](C)(O)C3(C)C)c(cnn2c1)C(N)=O	34.2	7.47
	CCS(=O)(=O)Nc1cc2c(N[C@@H]3CC[C@@](C)(O)C3(C)C)c(cnn2c1)C(N)=O	8.1	8.09
	CC(C)c1ccccc1-c1cc2c(N[C@@H]3CCC[C@]3(C)F)c(cnn2c1)C(N)=O	135.6	6.87
	C[C@]1(F)CCC[C@H]1Nc1c(cnn2cc(cc12)-c1cncc2ccccc12)C(N)=O	46.4	7.33
	Cc1cccc(c1)-c1cc2c(N[C@@H]3CCC[C@]3(C)F)c(cnn2c1)C(N)=O	0.3	9.52
	C[C@]1(F)CCC[C@H]1Nc1c(cnn2cc(cc12)-c1cccc(c1)C(N)=O)C(N)=O	0.5	9.3
	C[C@@]1(N)CC[C@H](Nc2c(cnn3cc(cc23)-c2ccc(cc2)C#N)C(N)=O)C1(C)C	9.4	8.03
	CC1(CCCC1Nc1c(cnn2cc(cc12)-c1ccccc1)C(N)=O)C#N	0.2	9.7
	CC1(C)[C@@H](CC[C@]1(C)NS(C)(=O)=O)Nc1c(cnn2cc(cc12)-c1ccccc1)C(N)=O	1	9
	Cn1nccc1-c1cc2c(N[C@@H]3C[C@@H](O)[C@@H](O)C3(C)C)c(cnn2c1)C(N)=O	5.6	8.25
	Cn1nccc1-c1cc2c(N[C@@H]3CC[C@](C)(O)C3(C)C)c(cnn2c1)C(N)=O	25.2	7.6
	C[C@]1(F)CCC[C@H]1Nc1c(cnn2cc(cc12)N1CCCC1=O)C(N)=O	0.5	9.3
	Cn1nccc1-c1cc2c(N[C@H]3CC[C@@](C)(O)CC3)c(cnn2c1)C(N)=O	62.7	7.2
	C[C@@]1(O)CC[C@@H](CC1)Nc1c(cnn2cc(cc12)-c1ccccc1C(N)=O)C(N)=O	33.6	7.47
	C[C@@]1(O)CC[C@@H](CC1)Nc1c(cnn2cc(cc12)-c1ccc(cc1)[N+]#[C-])C(N)=O	1.6	8.8
	C[C@@]1(O)CC[C@@H](CC1)Nc1c(cnn2cc(cc12)-c1cncnc1)C(N)=O	17.1	7.77
	COc1cccc(c1)-c1cc2c(NC3C4CC5CC3CC(O)(C5)C4)c(cnn2c1)C(N)=O	8.9	8.05
	Cc1cccc(C)c1-c1cc2c(NC3C4CC5CC3CC(O)(C5)C4)c(cnn2c1)C(N)=O	524.2	6.28
	COc1ccccc1-c1cc2c(NC3C4CC5CC3CC(O)(C5)C4)c(cnn2c1)C(N)=O	1	9
	Cn1nccc1-c1cc2c(NC3C4CC5CC3CC(O)(C5)C4)c(cnn2c1)C(N)=O	6.2	8.21
	Cc1ccc(cc1)-c1cc2c(NC3C4CC5CC3CC(O)(C5)C4)c(cnn2c1)C(N)=O	6.1	8.21
	C[C@]1(N)CC[C@@H](Nc2c(cnn3cc(cc23)-c2cccnc2)C(N)=O)C1(C)C	0.5	9.3
	Cc1ccncc1-c1cc2c(N[C@@H]3CC[C@](C)(N)C3(C)C)c(cnn2c1)C(N)=O	6.1	8.21
	C[C@]1(N)CC[C@@H](Nc2c(cnn3cc(cc23)-c2ccc(nc2)N2CCCC2)C(N)=O)C1(C)C	9.5	8.02
	C[C@]1(N)CC[C@@H](Nc2c(cnn3cc(cc23)-c2ccc(cc2)C(=O)NC2CC2)C(N)=O)C1(C)C	1.6	8.8
	C[C@]1(N)CC[C@@H](Nc2c(cnn3cc(cc23)-c2ccccc2C(N)=O)C(N)=O)C1(C)C	6	8.22
	CC(=O)Nc1ccccc1-c1cc2c(N[C@@H]3CC[C@](C)(N)C3(C)C)c(cnn2c1)C(N)=O	36.9	7.43
	CN(C)C(=O)c1ccc(cc1)-c1cc2c(N[C@@H]3CC[C@](C)(N)C3(C)C)c(cnn2c1)C(N)=O	0.8	9.1
	C[C@]1(N)CC[C@@H](Nc2c(cnn3cc(cc23)-c2ccc(CO)cc2)C(N)=O)C1(C)C	0.3	9.52
	C[C@]1(N)CC[C@@H](Nc2c(cnn3cc(cc23)-c2cccc3ncccc23)C(N)=O)C1(C)C	13.8	7.86
	C[C@]1(N)CC[C@@H](Nc2c(cnn3cc(cc23)-c2cncc(c2)C(O)=O)C(N)=O)C1(C)C	15	7.82
	COc1ncc(cn1)-c1cc2c(N[C@@H]3CC[C@](C)(N)C3(C)C)c(cnn2c1)C(N)=O	8.4	8.08
	COc1cncc(c1)-c1cc2c(N[C@@H]3CC[C@](C)(N)C3(C)C)c(cnn2c1)C(N)=O	5.5	8.26
	C[C@@]1(O)CC[C@@H](Nc2c(cnn3cc(cc23)-c2ccccc2)C(N)=O)C1(C)C	0.2	9.7
	NC(=O)c1cnn2cc(cc2c1NC12CC3CC(O)(CC(O)(C3)C1)C2)-c1ccc(F)cc1	4.7	8.33
	NC(=O)c1cnn2cc(cc2c1NC12CC3CC(O)(CC(O)(C3)C1)C2)-c1ccc2scnc2c1	7.3	8.14
	CC1(C)CCC[C@H]1Nc1c(cnn2cc(cc12)-c1ccccc1)C(N)=O	0.5	9.3
	C[C@]1(N)CC[C@@H](Nc2c(cnn3cc(cc23)N2CCOCC2=O)C(N)=O)C1(C)C	44.2	7.35
	C[C@]1(O)CCCC[C@@H]1Nc1c(cnn2cc(cc12)-c1ccccc1)C(N)=O	5.1	8.29
	C[C@@]1(O)CC[C@@H](CC1)Nc1c(cnn2cc(cc12)-c1cncnc1N)C(N)=O	11	7.96
	C[C@]1(F)CCC[C@H]1Nc1c(cnn2cc(cc12)N1CCOC1=O)C(N)=O	6.8	8.17
	C[C@]1(F)CCC[C@H]1Nc1c(cnn2cc(cc12)N1CCOCC1=O)C(N)=O	7.1	8.15
	C[C@]1(N)CC[C@@H](Nc2c(cnn3cc(cc23)N2CCC2=O)C(N)=O)C1(C)C	8.8	8.06
	COc1ccc(cn1)-c1cc2c(N[C@@H]3CC[C@](C)(NS(C)(=O)=O)C3(C)C)c(cnn2c1)C(N)=O	1.7	8.77
	COc1ccc(cn1)-c1cc2c(N[C@@H]3CC[C@](C)(C(N)=O)C3(C)C)c(cnn2c1)C(N)=O	0.3	9.52
	CC1(C)[C@@H](CC[C@]1(C)C(N)=O)Nc1c(cnn2cc(cc12)-c1ccc(F)nc1)C(N)=O	1.9	8.72
	CC1(C)[C@@H](CC[C@]1(C)C(N)=O)Nc1c(cnn2cc(cc12)-c1ccc(nc1)C#N)C(N)=O	1	9
	NC(=O)c1cnn2cc(cc2c1NC1CCOCC1)-c1ccc(F)cc1	7.6	8.12
	NC(=O)c1cnn2cc(cc2c1NC1CCOCC1)-c1cncc(F)c1	70	7.15
	Cn1nccc1-c1cc2c(NC3CCOCC3)c(cnn2c1)C(N)=O	110	6.96
	NC(=O)c1cnn2cc(cc2c1NC1CCOCC1)-c1cccnc1	70	7.15
	NC(=O)c1cnn2cc(cc2c1NC1CCOCC1)-c1cncnc1	148.4	6.83
	NC(=O)c1cnn2cc(cc2c1NC1CCOCC1)-c1ccccc1C#N	40	7.4
	NC(=O)c1cnn2cc(cc2c1NC1CCOCC1)-c1ccccc1F	40	7.4
	NC(=O)c1cnn2cc(cc2c1NC1CCOCC1)-c1cnc2ccccc2c1	40	7.4
	CC1(F)COCC1Nc1c(cnn2cc(cc12)N1CCCC1=O)C(N)=O	15.1	7.82
	CS(=O)(=O)N1CCC[C@@H](C1)Nc1c(cnn2cc(cc12)-c1ccccc1)C(N)=O	20.9	7.68
	NC(=O)c1cnn2cc(cc2c1N[C@@H]1CCCNC1)-c1ccccc1	57.1	7.24
	CCOC(=O)N1CCC[C@H](C1)Nc1c(cnn2cc(cc12)-c1ccccc1)C(N)=O	284.6	6.55
	COc1ccc(cn1)-c1cc2c(N[C@@H]3CN(C[C@@H]3C)C(=O)CC#N)c(cnn2c1)C(N)=O	2.2	8.66
	COc1ccc(cn1)-c1cc2c(N[C@@H]3CN(C[C@@H]3C)C(=O)CC#N)c(cnn2c1)C(N)=O	1.4	8.85
	COc1ccc(cn1)-c1cc2c(N[C@H]3CN(C[C@H]3C)C(=O)CC#N)c(cnn2c1)C(N)=O	133.4	6.87
	COc1ccc(cn1)-c1cc2c(N[C@@H]3CCN(CC3(C)C)C(=O)C(N)=O)c(cnn2c1)C(N)=O	0.9	9.05
	COc1ccc(cn1)-c1cc2c(N[C@H]3CCN(CC3(C)C)C(=O)[C@H](C)O)c(cnn2c1)C(N)=O	3.3	8.48
	C[C@H]1[C@@H](C[C@@H]2CN(C[C@H]12)S(C)(=O)=O)Nc1c(cnn2cc(cc12)-c1cnc(N)nc1)C(N)=O	0.6	9.22
	C[C@H]1[C@@H](C[C@@H]2CN(C[C@H]12)S(C)(=O)=O)Nc1c(cnn2cc(cc12)N1CCN(C(C)=O)C1=O)C(N)=O	1.8	8.74
	C[C@H]1[C@@H](C[C@@H]2CN(C[C@H]12)C(=O)CO)Nc1c(cnn2cc(cc12)-c1ccc(cc1)C(N)=O)C(N)=O	0.4	9.4
	C[C@H]1[C@@H](C[C@@H]2CN(C[C@H]12)C(=O)C(C)(C)O)Nc1c(cnn2cc(cc12)-c1cnc(N)nc1)C(N)=O	1	9
	CNC(=O)c1ccc(cn1)-c1cc2c(N[C@@H]3C[C@@H]4CN(C[C@@H]4[C@H]3C)C(=O)C(C)(C)O)c(cnn2c1)C(N)=O	0.7	9.15
	C[C@H]1[C@@H](C[C@@H]2CN(C[C@H]12)S(C)(=O)=O)Nc1c(cnn2cc(cc12)-c1nnn(C)n1)C(N)=O	0.4	9.4
	C[C@H]1[C@@H](C[C@@H]2CN(C[C@H]12)C(=O)CF)Nc1c(cnn2cc(cc12)-c1cnc(N)c(F)c1)C(N)=O	1.5	8.82
	C[C@H]1[C@@H](C[C@@H]2CN(C[C@H]12)C(=O)CO)Nc1c(cnn2cc(cc12)-c1ccc(cc1)C(=O)NC1CC1)C(N)=O	0.4	9.4
	C[C@H]1[C@@H](C[C@@H]2CN(C[C@H]12)C(=O)C(C)(C)O)Nc1c(cnn2cc(cc12)-c1cnn(C)c1)C(N)=O	1.5	8.82
	C[C@H]1[C@@H](C[C@@H]2CN(C[C@H]12)C(C)=O)Nc1c(cnn2cc(cc12)-c1cnn(C)c1)C(N)=O	0.4	9.4
	CCC(=O)N1C[C@H]2C[C@@H](Nc3c(cnn4cc(cc34)-c3ccc(F)nc3)C(N)=O)[C@H](C)[C@H]2C1	1.4	8.85
	CC1(C)CN(CC[C@H]1Nc1c(cnn2cc(cc12)N1CC[C@@H](O)C1=O)C(N)=O)c1ccc(cn1)C#N	0.2	9.7
	CC1(C)CN(CC[C@H]1Nc1c(cnn2cc(cc12)N1CC(CC1=O)c1ccccc1)C(N)=O)c1ccc(cn1)C#N	11.4	7.94
	CC1(C)CN(CC[C@H]1Nc1c(cnn2cc(cc12)N1CCC(CCCC([O-])=O)C1=O)C(N)=O)c1ncc(cn1)C#N	1.4	8.85
	CC[C@@H]1CN(CC[C@H]1Nc1c(cnn2cc(cc12)-c1cnn(CCC#N)c1)C(N)=O)S(C)(=O)=O	1.5	8.82
	CC[C@H](O)C(=O)N1CC[C@@H](Nc2c(cnn3cc(cc23)-c2cnn(C)c2)C(N)=O)[C@H](CC)C1	5.6	8.25
	CC[C@@H]1CN(CC[C@H]1Nc1c(cnn2cc(cc12)-c1ccnc(C)c1)C(N)=O)C(=O)C(C)(C)O	7.1	8.15
	CC[C@@H]1CN(CC[C@H]1Nc1c(cnn2cc(cc12)-c1ccnc(OC)c1)C(N)=O)C(=O)[C@H](C)O	7	8.15
	CC[C@@H]1CN(CC[C@H]1Nc1c(cnn2cc(cc12)-c1cnn(CC(C)C)c1)C(N)=O)C(=O)[C@H](C)O	1.4	8.85
	CC[C@@H]1CN(CC[C@H]1Nc1c(cnn2cc(cc12)-c1cnn(C)c1)C(N)=O)C(=O)CC(F)(F)F	6.7	8.17
	CC[C@@H]1CN(CC[C@H]1Nc1c(cnn2cc(cc12)-c1cnn(C)c1)C(N)=O)C(=O)[C@@H](C)O	7.8	8.11
	CC[C@H]1CN(C[C@H]1Nc1c(cnn2cc(cc12)-c1ccc(=O)n(C)c1)C(N)=O)c1ccc(cn1)C#N	0.4	9.4
	CC[C@H]1CN(C[C@H]1Nc1c(cnn2cc(cc12)-c1cnn(C)c1)C(N)=O)c1ccc(cn1)C#N	1.5	8.82
	CC[C@H]1CN(C[C@H]1Nc1c(cnn2cc(cc12)-c1cnn(C)c1)C(N)=O)c1ncc(s1)C#N	0.3	9.52
	CC[C@H]1CN(C[C@H]1Nc1c(cnn2cc(cc12)-c1cnn(CC(C)C)c1)C(N)=O)c1ncc(s1)C#N	0.2	9.7
	C[C@H]1CN(C[C@H]1Nc1c(cnn2cc(cc12)-c1cnn(CC(=O)N2CC(F)(F)C2)c1)C(N)=O)c1ccc(cn1)C#N	0.4	9.4
	C[C@H]1CN(C[C@H]1Nc1c(cnn2cc(cc12)-c1cnn(CC(=O)N2CCC(F)(F)C2)c1)C(N)=O)c1ccc(cn1)C#N	0.6	9.22
	C[C@H]1CN(C[C@H]1Nc1c(cnn2cc(cc12)-c1ccc(F)nc1)C(N)=O)C(=O)CC#N	1.4	8.85
	C[C@H]1CN(C[C@H]1Nc1c(cnn2cc(cc12)-c1ccnc(F)c1)C(N)=O)C(=O)CC#N	1.4	8.85
	CC[C@H]1CN(C[C@H]1Nc1c(cnn2cc(cc12)-c1cn(C)nc1C)C(N)=O)C(=O)C1(CC1)C#N	1.5	8.82
	CC[C@H]1CN(C[C@H]1Nc1c(cnn2cc(cc12)-c1ccc(C)nc1)C(N)=O)C(=O)C1(CC1)C#N	1.4	8.85
	CC[C@H]1CN(C[C@H]1Nc1c(cnn2cc(cc12)-c1cnn(CC(C)C)c1)C(N)=O)S(C)(=O)=O	0.5	9.3
	CC[C@H]1CN(C[C@H]1Nc1c(cnn2cc(cc12)-c1ccnc(Cl)c1)C(N)=O)C(=O)C1(CCC1)C#N	0.3	9.52
	CS(=O)(=O)N1C[C@H](CF)[C@@H](C1)Nc1c(cnn2cc(cc12)-c1ccc(nc1)C(F)(F)F)C(N)=O	9.7	8.01
	CCOc1ncc(cn1)-c1cc2c(N[C@@H]3CN(C[C@@H]3CF)C(=O)C3(CC3)C#N)c(cnn2c1)C(N)=O	11.8	7.93
	CC[C@H]1CN(C[C@H]1Nc1c(cnn2cc(cc12)-c1cc(C)no1)C(N)=O)C(=O)OC(C)(C)C	0.5	9.3
	CNC(=O)c1cccc(c1)-c1cc2c(N[C@@H]3CN(C[C@@H]3OC)C(=O)C3(CC3)C#N)c(cnn2c1)C(N)=O	1.5	8.82
	CO[C@H]1CN(C[C@H]1Nc1c(cnn2cc(cc12)-c1ccc(cc1)C#N)C(N)=O)C(=O)C1(CC1)C#N	6.6	8.18
	CO[C@H]1CN(C[C@H]1Nc1c(cnn2cc(cc12)-c1ccc(OC)nc1)C(N)=O)S(C)(=O)=O	8.9	8.05
	CCOC(=O)c1c[nH]c2ncnc(-c3ccccc3)c12	5.5	8.26
	CCOC(=O)c1c[nH]c2ncnc(-c3ccc4cn(C)nc4c3)c12	7.2	8.14
	CCOC(=O)c1c[nH]c2ncnc(-c3ccc(OC)cc3)c12	5.7	8.24
	CCOC(=O)c1c[nH]c2ncnc(-c3ccc(C)c(N)c3)c12	4.6	8.34
	CCOC(=O)c1c[nH]c2ncnc(C3=CCCCC3)c12	6	8.22
	CCOC(=O)c1c[nH]c2ncnc(-c3ccc(Cl)c(N)c3)c12	7.5	8.12
	CCOC(=O)c1c[nH]c2ncnc(-c3ccc4c(F)n(C)nc4c3)c12	8.1	8.09
	CCOC(=O)c1c[nH]c2ncnc(-c3ccc4CCNc4c3)c12	4.6	8.34
	CCOC(=O)c1c[nH]c2ncnc(-c3ccc(CO)c(N)c3)c12	8.3	8.08
	CCOC(=O)c1c[nH]c2ncnc(-c3ccc(O)cc3)c12	5.7	8.24
	CCOC(=O)c1c[nH]c2ncnc(-c3cccc(Cl)c3)c12	8.4	8.08
	CCOC(=O)c1c[nH]c2ncnc(-c3ccc4ccccc4c3)c12	8.8	8.06
	CCOC(=O)c1c[nH]c2ncnc(-c3ccccc3F)c12	7.5	8.12
	CCOC(=O)c1c[nH]c2ncnc(-c3cccc(F)c3)c12	9	8.05
	CCOC(=O)c1c[nH]c2ncnc(-c3ccc(cc3)-c3ccccc3)c12	4.2	8.38
	CCOC(=O)c1c[nH]c2ncnc(-c3cccc(O)c3)c12	5.6	8.25
	CCOC(=O)c1c[nH]c2ncnc(-c3cccc(C)c3)c12	7.6	8.12
	CCOC(=O)c1c[nH]c2ncnc(-c3ccc(cc3)N(C)C)c12	3.3	8.48
	CCOC(=O)c1c[nH]c2ncnc(-c3ccc4OCOc4c3)c12	3.8	8.42
	CCOC(=O)c1c[nH]c2ncnc(-c3cc4ccccc4s3)c12	4.8	8.32
	CCOC(=O)c1c[nH]c2ncnc(-c3cccc(OCc4ccccc4)c3)c12	3.3	8.48
	CCOC(=O)c1c[nH]c2ncnc(-c3ccc4NCCc4c3)c12	1.5	8.82
	CCOC(=O)c1c[nH]c2ncnc(-c3cc4ccccc4o3)c12	4	8.4
	CCOC(=O)c1c[nH]c2ncnc(-c3ccc4[nH]ncc4c3)c12	6.5	8.19
	CCOC(=O)c1c[nH]c2ncnc(-c3ccc(N)cc3)c12	2.3	8.64
	CCOC(=O)c1c[nH]c2ncnc(-c3ccc4cc[nH]c4c3)c12	9.7	8.01
	CCOC(=O)c1c[nH]c2ncnc(-c3ccc(cc3)-n3cccn3)c12	7.5	8.12
	CCOC(=O)c1c[nH]c2ncnc(-c3ccc(cc3)N3CCS(=O)(=O)CC3)c12	6.8	8.17
	CCCOC(=O)c1c[nH]c2ncnc(-c3ccc4cn(C)nc4c3)c12	9	8.05
	CCOC(=O)c1c[nH]c2ncnc(-c3cccc(NC(=O)C(C)=C)c3)c12	0.15	9.82
	CCOC(=O)c1c[nH]c2ncnc(-c3cccc(NC(=O)C(C)=C)c3)c12	4	8.4
	CCOC(=O)c1c[nH]c2ncnc(-c3cncc(NC(=O)C(C)=C)c3)c12	0.085	10.07
	CCOC(=O)c1c[nH]c2ncnc(-c3cc(NC(=O)C(C)=C)nc(OC)c3)c12	0.049	10.31
	CCOC(=O)c1c[nH]c2ncnc(-c3cccc(NC(=O)C=C)c3)c12	0.04	10.4
	CCOC(=O)c1c[nH]c2ncnc(-c3cccc(NC(=O)\C=C\C)c3)c12	1.6	8.8
	CCOC(=O)c1c[nH]c2ncnc(-c3cccc(NC(=O)C(=C)CC)c3)c12	0.61	9.21
	CCOC(=O)c1c[nH]c2ncnc(-c3ccc(Cl)c(NC(=O)C(C)=C)c3)c12	0.013	10.89
	CCOC(=O)c1c[nH]c2ncnc(-c3ccc(C)c(NC(=O)C(C)=C)c3)c12	0.15	9.82
	CCOC(=O)c1c[nH]c2ncnc(-c3ccc(C)c(NC(=O)C=C)c3)c12	0.033	10.48
	CCOC(=O)c1c[nH]c2ncnc(-c3cccc(NC(=O)C=C)c3C)c12	0.19	9.72
	CCOC(=O)c1c[nH]c2ncnc(-c3ccc(Cl)c(NC(=O)C=C)c3)c12	0.066	10.18
	CCOC(=O)c1c[nH]c2ncnc(-c3ccc(OC)c(NC(=O)C=C)c3)c12	0.11	9.96
	CCOC(=O)c1c[nH]c2ncnc(-c3ccc(F)c(NC(=O)C(C)=C)c3)c12	0.07	10.15
	CCOC(=O)c1c[nH]c2ncnc(-c3ccc(OC)c(NC(=O)C(C)=C)c3)c12	0.11	9.96
	CCOC(=O)c1c[nH]c2ncnc(-c3cc(NC(=O)C(C)=C)ccc3F)c12	0.11	9.96
	CCOC(=O)c1c[nH]c2ncnc(-c3cc(F)cc(NC(=O)C(C)=C)c3)c12	0.05	10.3
	CCOC(=O)c1c[nH]c2ncnc(-c3ccc4CCN(C(=O)C=C)c4c3)c12	0.081	10.09
	CCOC(=O)c1c[nH]c2ncnc(-c3ccc4CCN(C(=O)C(C)=C)c4c3)c12	2.3	8.64
	CCOC(=O)c1c[nH]c2ncnc(-c3ccc4ccn(C(=O)C(C)=C)c4c3)c12	0.34	9.47
	CCOC(=O)c1c[nH]c2ncnc(-c3ccc(CO)c(NC(=O)C(C)=C)c3)c12	0.11	9.96
	CCOC(=O)c1c[nH]c2ncnc(-c3cc(C)cc(NC(=O)C(C)=C)c3)c12	0.19	9.72
	CCOC(=O)c1c[nH]c2ncnc(-c3ccc(C(=O)N(C)C)c(NC(=O)C(C)=C)c3)c12	1.5	8.82
	CCOC(=O)c1c[nH]c2ncnc(-c3ccc(c(NC(=O)C(C)=C)c3)S(C)(=O)=O)c12	0.087	10.06
	CCOC(=O)c1c[nH]c2ncnc(-c3ccc(CN(C)C)c(NC(=O)C(C)=C)c3)c12	1.5	8.82
	CCOC(=O)c1c[nH]c2ncnc(-c3cnc(OC)c(NC(=O)C(C)=C)c3)c12	0.68	9.17
	CCOC(=O)c1c[nH]c2ncnc(-c3c[nH]c(=O)c(NC(=O)C(C)=C)c3)c12	0.47	9.33
	CCOC(=O)c1c[nH]c2ncnc(-c3ccnc(NC(=O)C(C)=C)c3)c12	0.049	10.31
	CCOC(=O)c1c[nH]c2ncnc(-c3cccc(NC(=O)C(F)=C)c3)c12	0.024	10.62
	CCOC(=O)c1c[nH]c2ncnc(-c3cc(NC(=O)C(C)=C)ccc3F)c12	0.11	9.96
	CCOC(=O)c1c[nH]c2ncnc(-c3cccc(NC(=O)C(Br)=C)c3)c12	0.043	10.37
	CCOC(=O)c1c[nH]c2ncnc(-c3cccc(NC(=O)C(Cl)=C)c3)c12	0.22	9.66
	CCOC(=O)c1c[nH]c2ncnc(-c3cccc(NC(=O)\C=C/C)c3)c12	8.3	8.08
	CCOC(=O)c1c[nH]c2ncnc(-c3ccc(F)c(NC(=O)C(F)=C)c3)c12	0.013	10.89
	CCOC(=O)c1c[nH]c2ncnc(-c3cccc(NC(=O)\C=C\C(C)=O)c3)c12	5.3	8.28
	CCOC(=O)c1c[nH]c2ncnc(-c3cccc(NC(=O)\C=C\c4ccncc4)c3)c12	2	8.7
	CCOC(=O)c1c[nH]c2ncnc(-c3cccc(NC(=O)\C=C\c4c[nH]c5ccccc45)c3)c12	2.4	8.62
	CCOC(=O)c1c[nH]c2ncnc(-c3cccc(NC(=O)C4=CC(=O)CC4)c3)c12	0.14	9.85
	CCOC(=O)c1c[nH]c2ncnc(-c3cccc(NC(=O)\C=C\c4nccs4)c3)c12	3.9	8.41
	CCOC(=O)c1c[nH]c2ncnc(-c3cccc(NC(=O)C(=C)CN4CCOCC4)c3)c12	0.66	9.18
	CCOC(=O)c1c[nH]c2ncnc(-c3cccc(Nc4nc(Cl)ns4)c3)c12	9.2	8.04
	CCOC(=O)c1c[nH]c2ncnc(-c3cccc(NS(=O)(=O)C=C)c3)c12	0.037	10.43
	COC(=O)c1c[nH]c2ncnc(-c3ccc(F)c(NC(=O)C(C)=C)c3)c12	0.4	9.4
	COC(=O)c1c[nH]c2ncnc(-c3cccc(NC(=O)C(C)=C)c3)c12	2	8.7
	CCOC(=O)c1c[nH]c2ncnc(-c3cccc(c3)N(C)C(=O)C=C)c12	0.13	9.89
	CCOC(=O)c1c[nH]c2ncnc(-c3cccc(NC(=O)C(=C)CF)c3)c12	0.024	10.62
	CCOC(=O)c1c[nH]c2ncnc(-c3cccc(NC(=O)C(=C)CO)c3)c12	0.02	10.7
	CCOC(=O)c1c[nH]c2ncnc(-c3cccc(NC(=O)C4(C)CO4)c3)c12	0.056	10.25
	CC(=C)C(=O)Nc1cccc(c1)-c1ncnc2[nH]cc(-c3cccc(F)c3)c12	0.59	9.23
	CC(=C)C(=O)Nc1cccc(c1)-c1ncnc2[nH]cc(-c3ccccc3F)c12	0.96	9.02
	CC(=C)C(=O)Nc1cccc(c1)-c1ncnc2[nH]cc(-c3cccc(F)c3Cl)c12	1.5	8.82
	CC(=C)C(=O)Nc1cccc(c1)-c1ncnc2[nH]cc(-c3ccccc3C)c12	5.2	8.28
	CC(=C)C(=O)Nc1cccc(c1)-c1ncnc2[nH]cc(-c3ccc(C)cc3)c12	5.4	8.27
	CCOC(=O)c1c[nH]c2ncnc(-c3cccc(OCC(F)(F)F)c3)c12	3.5	8.46
	CC(=C)C(=O)Nc1cccc(c1)-c1ncnc2[nH]cc(-c3cnc[nH]3)c12	7.5	8.12
	CC(=C)C(=O)Nc1cccc(c1)-c1ncnc2[nH]cc(C3=CCOCC3)c12	5	8.3
	CC(=C)C(=O)Nc1cccc(c1)-c1ncnc2[nH]cc(-c3cnc(C)s3)c12	10.3	7.99
	CC(=C)C(=O)Nc1cccc(c1)-c1ncnc2[nH]cc(-c3cncs3)c12	1.8	8.74
	COc1ccccc1-c1c[nH]c2ncnc(-c3ccccc3)c12	3.4	8.47
	COc1ccccc1-c1c[nH]c2ncnc(-c3ccc4cn(C)nc4c3)c12	6.9	8.16
	CN([C@@H]1C[C@@H](C1)NS(=O)(=O)CC1(CC#N)COC1)c1ncnc2[nH]ccc12	8090	5.09
	CCCS(=O)(=O)N[C@H]1CC[C@H](C1)N(C)c1ncnc2[nH]ccc12	5950	5.23
	CN([C@@H]1C[C@@H](C1)NS(=O)(=O)C1CC(F)(F)C1)c1ncnc2[nH]ccc12	8840	5.05
	CN([C@@H]1C[C@@H](C1)NS(=O)(=O)N1CC(C1)C#N)c1ncnc2[nH]ccc12	5500	5.26
	CN([C@@H]1C[C@H](CS(=O)(=O)N2CCC(O)(CC2)C(F)(F)F)C1)c1ncnc2[nH]ccc12	1880	5.73
	CN([C@@H]1C[C@H](CS(=O)(=O)CC2CC(F)(F)C2)C1)c1ncnc2[nH]ccc12	6570	5.18
	CN([C@@H]1C[C@H](CS(=O)(=O)c2ccc(F)c(Cl)c2)C1)c1ncnc2[nH]ccc12	3190	5.5
	CNS(=O)(=O)N(C)[C@@H]1CCN(C1)c1ncnc2[nH]ccc12	157	6.8
	CNS(=O)(=O)C[C@H]1CC[C@@H](CC1)N(C)c1ncnc2[nH]ccc12	95.1	7.02
	CN([C@H]1CC[C@H](CS(=O)(=O)NC2CCC2)CC1)c1ncnc2[nH]ccc12	742	6.13
	Nc1ncnc2n(nc(-c3ccc(Oc4ccccc4)cc3)c12)[C@@H]1CCCN(C1)C(=O)C=C	10.4	7.98
	Nc1ncnc2n(nc(-c3ccc(Oc4ccccc4)cc3)c12)[C@@H]1CC[C@@H](CC1)NC(=O)C=C	8278	5.08
	Nc1ncnc2n(nc(-c3ccc(Oc4ccccc4)cc3)c12)[C@@H]1CCCN(C1)C(=O)C=C	10.4	7.98
	Nc1ncnc2n(nc(-c3ccc(Oc4ccccc4)cc3)c12)[C@@H]1CC[C@@H](CC1)NC(=O)C=C	8278	5.08
	Nc1ncnc2n(C[C@H]3CCCN3C(=O)C=C)nc(-c3ccc(Oc4ccccc4)cc3)c12	12980	4.89
	Nc1ncnc2n(C[C@@H]3CCCN3C(=O)C=C)nc(-c3ccc(Oc4ccccc4)cc3)c12	1456	5.84
	CN(CCn1nc(-c2ccc(Oc3ccccc3)cc2)c2c(N)ncnc12)C(=O)C=C	5997	5.22
	Nc1ncnc2n(CCNC(=O)C=C)nc(-c3ccc(Oc4ccccc4)cc3)c12	3306	5.48
	Nc1ncnc2n(nc(-c3ccc(Oc4ccccc4)cc3)c12)[C@@H]1CCCN(C1)C(=O)\C=C\CN1CCOCC1	9077	5.04
	CC(C)(C)C(=O)c1c[nH]c2ncc(Nc3ccc(\C=C(\[N+]#[C-])C(N)=O)cc3)nc12	304.9	6.52
	CC(C)(C)C(=O)c1c[nH]c2ncc(Nc3ccc(\C=C(\[N+]#[C-])C(=O)N4CCC4)cc3)nc12	150	6.82
	CC(C)(C)C(=O)c1c[nH]c2ncc(Nc3ccc(\C=C4\SC(=O)NC4=O)cc3)nc12	580	6.24
	CCN1C(=O)S\C(=C\c2ccc(Nc3cnc4[nH]cc(C(=O)C(C)(C)C)c4n3)cc2)C1=O	280	6.55
	CC(C)(C)C(=O)c1c[nH]c2ncc(Nc3ccc(\C=C(\[N+]#[C-])c4nccs4)cc3)nc12	2200	5.66
	CC(C)(C)C(=O)c1c[nH]c2ncc(Nc3ccc(\C=C(\[N+]#[C-])C(=O)N4CCCCC4)cc3)nc12	1270	5.9
	CCNC(=O)C(=C/c1ccc(Nc2cnc3[nH]cc(C(=O)C(C)(C)C)c3n2)cc1)\[N+]#[C-]	1770	5.75
	CN(C)C(=O)C(=Cc1ccc(Oc2cnc3[nH]ccc3n2)cc1)C#N	320	6.49
	CC(C)C(=O)c1c[nH]c2ncc(nc12)-c1cccc(C=C(C#N)C(=O)N(C)C)c1	190	6.72
	CC(C)NC(=O)c1c[nH]c2ncc(nc12)-c1cccc(C=C(C#N)C(=O)N(C)C)c1	13	7.89
	CC(C)NC(=O)c1c[nH]c2ncc(Nc3ccc(C=C(C#N)C(=O)N(C)C)cc3)nc12	0.2	9.7
	CC(C)NC(=O)c1c[nH]c2ncc(Oc3cccc(C=C(C#N)C(=O)N(C)C)c3)nc12	1153	5.94
	CN(C)C(=O)C(=Cc1ccc(Nc2cnc3[nH]cc(C(=O)C(C)(C)C)c3n2)cc1)C#N	1	9
	CC(C)(C)C(=O)c1c[nH]c2ncc(Nc3ccc(C=C(C#N)C(N)=O)cc3)nc12	0.4	9.4
	CC(C)(C)C(=O)c1c[nH]c2ncc(Nc3ccc(C=C(C#N)C(=O)N4CCC4)cc3)nc12	0.4	9.4
	CN1CCN(CC1)C(=O)C(=Cc1ccc(Nc2cnc3[nH]cc(C(=O)C(C)(C)C)c3n2)cc1)C#N	0.2	9.7
	CN(C)C(=O)C(=Cc1ccc(Nc2cnc3[nH]cc(C(=O)C(C)(C)C)c3n2)cc1F)C#N	0.7	9.15
	CN(C)C(=O)C(=Cc1ccc(Nc2cnc3[nH]cc(C(=O)C(C)(C)C)c3n2)cc1Cl)C#N	1	9
	CN(C)C(=O)C(=Cc1ccc(Nc2cnc3[nH]cc(C(=O)C(C)(C)C)c3n2)c(F)c1)C#N	0.5	9.3
	CN(C)C(=O)C(=Cc1ccc(Nc2cnc3[nH]cc(C(=O)C(C)(C)C)c3n2)cn1)C#N	0.9	9.05
	CN(C)C(=O)C(=Cc1ccc(Nc2cnc3[nH]cc(C(=O)NC(C)(C)C)c3n2)cc1)C#N	0.2	9.7
	CN(C)C(=O)C(=Cc1ccc(Nc2cnc3[nH]cc(C(=O)C(C)(C)C)c3n2)s1)C#N	210	6.68
	CC(C)(C)C(=O)c1c[nH]c2ncc(Nc3ccc(C=C(C#N)C(=O)N4CCCCC4)cc3)nc12	1	9
	CCNC(=O)C(=Cc1ccc(Nc2cnc3[nH]cc(C(=O)C(C)(C)C)c3n2)cc1)C#N	1	9
	CCN1C(=O)SC(=Cc2ccc(Nc3cnc4[nH]cc(C(=O)C(C)(C)C)c4n3)cc2)C1=O	33.5	7.47
	CCOC(=O)C(=Cc1ccc(Nc2cnc3[nH]cc(C(=O)C(C)(C)C)c3n2)cc1)C#N	100	7
	CC(C)NC(=O)c1c[nH]c2ncc(Nc3ccc(C=C(C#N)C(=O)N4CCOCC4)cc3)nc12	0.7	9.15
	CC(C)(C)C(=O)c1c[nH]c2ncc(Nc3ccc(C=C(C#N)S(C)(=O)=O)cc3)nc12	0.6	9.22
	CC(C)(C)C(=O)c1c[nH]c2ncc(Nc3ccc(C=C(C#N)c4nccs4)cc3)nc12	38.3	7.42
	CC(C)NC(=O)c1c[nH]c2ncc(Nc3ccc(C=C(C#N)C(=O)N4CCNCC4)cc3)nc12	0.2	9.7
	CN(C(=O)C(=Cc1ccc(Nc2cnc3[nH]cc(C(=O)C(C)(C)C)c3n2)cc1)C#N)c1ccccc1	5.5	8.26
	CC(C)(C)C(=O)c1c[nH]c2ncc(Nc3ccc(C=C(C#N)c4ccno4)cc3)nc12	35.1	7.45
	CN(C)CCN1C(=O)SC(=Cc2ccc(Nc3cnc4[nH]cc(C(=O)C(C)(C)C)c4n3)cc2)C1=O	3	8.52
	CC(C)(C)C(=O)c1c[nH]c2ncc(Nc3ccc(C=C4SC(=O)N(CCN)C4=O)cc3)nc12	3	8.52
	CN(C)C(=O)C(=Cc1ccc(cc1)-c1cnc2[nH]cc(C(=O)C(C)(C)C)c2n1)C#N	679.9	6.17
	CN(C)C(=O)C(=Cc1cccc(c1)-c1cnc2[nH]cc(C(=O)C(C)(C)C)c2n1)C#N	104	6.98
	CC(C)(C)C(=O)c1c[nH]c2ncc(nc12)-c1cccc(NC(=O)C(=CC2CC2)C#N)c1	345	6.46
	CC(C)(C)C(=O)c1c[nH]c2ncc(Nc3ccc(C=C4SC(=O)NC4=O)cc3)nc12	4	8.4
	N#CCC[C@H]1CC[C@@H](CC1)c1nnn2cnc3[nH]ccc3c12	120	6.92
	FC(F)(F)CNC(=O)C[C@H]1CC[C@H](CC1)c1nnn2cnc3[nH]ccc3c12	520	6.28
	O=C(C[C@H]1CC[C@H](CC1)c1nnn2cnc3[nH]ccc3c12)NCC#N	730	6.14
	O=C(C[C@H]1CC[C@@H](CC1)c1nnn2cnc3[nH]ccc3c12)NCC#N	340	6.47
	N#CC1CC11CCC(CC1)c1nnn2cnc3[nH]ccc3c12	250	6.6
	Cc1nc(C2CCCCC2)c2c3cc[nH]c3ncn12	1400	5.85
	C1CCC(CC1)c1ncn2cnc3[nH]ccc3c12	61	7.21
	O=C(OCc1ccccc1)N1CCCC(C1)c1ncn2cnc3[nH]ccc3c12	1400	5.85
	O=C(CC#N)N1CCCC(C1)c1ncn2cnc3[nH]ccc3c12	290	6.54
	Cc1ccccc1-c1nnn2cnc3[nH]ccc3c12	260	6.59
	C1CCC(CC1)c1nnn2cnc3[nH]ccc3c12	150	6.82
	CC1CCCCC1c1nnn2cnc3[nH]ccc3c12	55	7.26
	S=c1[nH]c(C2CCCCC2)c2c3cc[nH]c3ncn12	430	6.37
	O=c1[nH]c(C2CCCCC2)c2c3cc[nH]c3ncn12	430	6.37
	OC[C@H]1CC[C@@H](CC1)c1nnn2cnc3[nH]ccc3c12	190	6.72
	CC1CCN(CC1c1nnn2cnc3[nH]ccc3c12)C(=O)OC(C)(C)C	440	6.36
	CC1CCN(CC1c1nnn2cnc3[nH]ccc3c12)C(=O)CC#N	400	6.4
	O=C(OCc1ccccc1)N1CCCC(C1)c1nnn2cnc3[nH]ccc3c12	1000	6
	C1CNCC(C1)c1nnn2cnc3[nH]ccc3c12	4300	5.37
	C(N1CCCC(C1)c1nnn2cnc3[nH]ccc3c12)c1ccccc1	5300	5.28
	FC(F)(F)CC(=O)N1CCCC(C1)c1nnn2cnc3[nH]ccc3c12	2100	5.68
	C(N1CCCC(C1)c1nnn2cnc3[nH]ccc3c12)c1cncs1	1000	6
	O=C(Nc1nncs1)N1CCCC(C1)c1nnn2cnc3[nH]ccc3c12	330	6.48
	Cc1cc(NC(=O)N2CCCC(C2)c2nnn3cnc4[nH]ccc4c23)sn1	900	6.05
	CC(C)(C)OC(=O)N1CCC(CC1)c1nnn2cnc3[nH]ccc3c12	6900	5.16
	FC(F)(F)CN1CCC(CC1)c1nnn2cnc3[nH]ccc3c12	440	6.36
	C(N1CCC(CC1)c1nnn2cnc3[nH]ccc3c12)c1cccnc1	220	6.66
	O=C(Nc1nncs1)N1CCC(CC1)c1nnn2cnc3[nH]ccc3c12	480	6.32
	C(N1CCC(CC1)c1nnn2cnc3[nH]ccc3c12)c1ccccc1	380	6.42
	FC(F)(F)c1ccc(CN2CCC(CC2)c2nnn3cnc4[nH]ccc4c23)cc1	78	7.11
	N#Cc1ccc(CN2CCC(CC2)c2nnn3cnc4[nH]ccc4c23)cc1	31	7.51
	N#Cc1cccc(CN2CCC(CC2)c2nnn3cnc4[nH]ccc4c23)c1	260	6.59
	FC(F)(F)Oc1ccc(CN2CCC(CC2)c2nnn3cnc4[nH]ccc4c23)cc1	310	6.51
	FC(F)(F)Sc1ccc(CN2CCC(CC2)c2nnn3cnc4[nH]ccc4c23)cc1	220	6.66
	FC(F)(F)c1cccc(CN2CCC(CC2)c2nnn3cnc4[nH]ccc4c23)c1	530	6.28
	Fc1cc(ccc1CN1CCC(CC1)c1nnn2cnc3[nH]ccc3c12)C#N	37	7.43
	Brc1ccc(CN2CCC(CC2)c2nnn3cnc4[nH]ccc4c23)cc1	42	7.38
	Fc1ccc(CN2CCC(CC2)c2nnn3cnc4[nH]ccc4c23)cc1	54	7.27
	C(N1CCC(CC1)c1nnn2cnc3[nH]ccc3c12)c1cncs1	42	7.38
	C(N1CCC(CC1)c1nnn2cnc3[nH]ccc3c12)c1nccs1	440	6.36
	Clc1ccc(CN2CCC(CC2)c2nnn3cnc4[nH]ccc4c23)s1	41	7.39
	FC(F)(F)c1ccc(CN2CCC(CC2)c2nnn3cnc4[nH]ccc4c23)cn1	41	7.39
	Fc1cc(cc(F)c1CN1CCC(CC1)c1nnn2cnc3[nH]ccc3c12)C#N	24	7.62
	Fc1cccc(CN2CCC(CC2)c2nnn3cnc4[nH]ccc4c23)c1	220	6.66
	N[C@H]1CC[C@@H](CC1)c1nnn2cnc3[nH]ccc3c12	530	6.28
	COC[C@H]1CC[C@@H](CC1)c1nnn2cnc3[nH]ccc3c12	470	6.33
	CO[C@H]1CC[C@@H](CC1)c1nnn2cnc3[nH]ccc3c12	780	6.11
	C1CC2CC1CC2c1nnn2cnc3[nH]ccc3c12	150	6.82
	C1CCCC(CC1)c1nnn2cnc3[nH]ccc3c12	86	7.07
	C1CC(C1)c1nnn2cnc3[nH]ccc3c12	650	6.19
	CC(=O)SC[C@H]1CC[C@@H](CC1)c1nnn2cnc3[nH]ccc3c12	55	7.26
	CC(=O)OC[C@H]1CC[C@@H](CC1)c1nnn2cnc3[nH]ccc3c12	48	7.32
	BrC[C@H]1CC[C@@H](CC1)c1nnn2cnc3[nH]ccc3c12	74	7.13
	ClC[C@H]1CC[C@@H](CC1)c1nnn2cnc3[nH]ccc3c12	32	7.49
	SC[C@H]1CC[C@@H](CC1)c1nnn2cnc3[nH]ccc3c12	30	7.52
	O=C[C@H]1CC[C@@H](CC1)c1nnn2cnc3[nH]ccc3c12	170	6.77
	FC(F)[C@H]1CC[C@@H](CC1)c1nnn2cnc3[nH]ccc3c12	390	6.41
	O[C@H]1CC[C@H](CC1)c1nnn2cnc3[nH]ccc3c12	280	6.55
	O=C(OCc1ccccc1)N1CCC(CC1)c1ncn2cnc3[nH]ccc3c12	620	6.21
	FC(F)(F)c1ccc(CN2CCC(CC2)c2[nH]c(=S)n3cnc4[nH]ccc4c23)cc1	480	6.32
	O=S1(=O)CCN(C[C@H]2CC[C@@H](CC2)c2nnn3cnc4[nH]ccc4c23)CC1	210	6.68
	N#CCCNC[C@H]1CC[C@@H](CC1)c1nnn2cnc3[nH]ccc3c12	200	6.7
	C([C@H]1CC[C@@H](CC1)c1nnn2cnc3[nH]ccc3c12)N1CCOCC1	640	6.19
	N#Cc1ccc(CNC[C@H]2CC[C@@H](CC2)c2nnn3cnc4[nH]ccc4c23)cc1	310	6.51
	F[C@H]1CCN(C[C@H]2CC[C@@H](CC2)c2nnn3cnc4[nH]ccc4c23)C1	830	6.08
	FC1(F)CCN(C[C@H]2CC[C@@H](CC2)c2nnn3cnc4[nH]ccc4c23)CC1	970	6.01
	FC(F)(F)c1ccc(CNC[C@H]2CC[C@@H](CC2)c2nnn3cnc4[nH]ccc4c23)cc1	300	6.52
	Fc1ccc(NC[C@H]2CC[C@@H](CC2)c2nnn3cnc4[nH]ccc4c23)cc1	240	6.62
	Fc1ccc(CNC[C@H]2CC[C@@H](CC2)c2nnn3cnc4[nH]ccc4c23)cc1	220	6.66
	Cc1ccc(CNC[C@H]2CC[C@@H](CC2)c2nnn3cnc4[nH]ccc4c23)s1	280	6.55
	FCCNC[C@H]1CC[C@@H](CC1)c1nnn2cnc3[nH]ccc3c12	280	6.55
	CN(C[C@H]1CC[C@@H](CC1)c1nnn2cnc3[nH]ccc3c12)c1ccc(cc1)C#N	580	6.24
	CC(NC[C@H]1CC[C@@H](CC1)c1nnn2cnc3[nH]ccc3c12)c1ccc(F)c(F)c1	160	6.8
	FC(F)(F)Oc1ccc(CNC[C@H]2CC[C@@H](CC2)c2nnn3cnc4[nH]ccc4c23)cc1	510	6.29
	Fc1ccc(CCNC[C@H]2CC[C@@H](CC2)c2nnn3cnc4[nH]ccc4c23)cc1	220	6.66
	Fc1ccc(CNC[C@H]2CC[C@@H](CC2)c2nnn3cnc4[nH]ccc4c23)cc1C(F)(F)F	250	6.6
	CS(=O)(=O)c1ccc(CNC[C@H]2CC[C@@H](CC2)c2nnn3cnc4[nH]ccc4c23)cc1	710	6.15
	Fc1ccc(NC[C@H]2CC[C@@H](CC2)c2nnn3cnc4[nH]ccc4c23)c(c1)C#N	560	6.25
	O[C@H]1CCN(C[C@H]2CC[C@@H](CC2)c2nnn3cnc4[nH]ccc4c23)C1	590	6.23
	N#Cc1ccc(NC2CCC(CC2)c2nnn3cnc4[nH]ccc4c23)cc1	460	6.34
	C(Cc1ccccc1)NC1CCC(CC1)c1nnn2cnc3[nH]ccc3c12	870	6.06
	Fc1ccc(NC2CCC(CC2)c2nnn3cnc4[nH]ccc4c23)cc1	560	6.25
	N#Cc1ccc(N[C@H]2CC[C@@H](CC2)c2nnn3cnc4[nH]ccc4c23)cc1	660	6.18
	FC(F)(F)c1ccc(CN[C@H]2CC[C@@H](CC2)c2nnn3cnc4[nH]ccc4c23)cc1	400	6.4
	C1CN(CCO1)N[C@H]1CC[C@H](CC1)c1nnn2cnc3[nH]ccc3c12	430	6.37
	OCc1ccc(cc1)-c1nnn2cnc3[nH]ccc3c12	500	6.3
	OC[C@H]1CC[C@@H](CC1)c1nnn2cnc3[nH]ccc3c12	240	6.62
	FC(F)(F)c1ccc(CN2CCC(CC2)c2nnn3cnc4[nH]ccc4c23)o1	180	6.74
	N#Cc1ccc(CN2CCC(CC2)c2nnn3cnc4[nH]ccc4c23)s1	54	7.27
	Fc1ccc(CN2CCC(CC2)c2nnn3cnc4[nH]ccc4c23)cn1	26	7.59
	Ic1ccc(CN2CCC(CC2)c2nnn3cnc4[nH]ccc4c23)o1	180	6.74
	C(N1CCC(CC1)c1nnn2cnc3[nH]ccc3c12)c1cccs1	200	6.7
	Clc1ncc(CN2CCC(CC2)c2nnn3cnc4[nH]ccc4c23)s1	9.8	8.01
	C(N1CCC(CC1)c1nnn2cnc3[nH]ccc3c12)c1ccn[nH]1	630	6.2
	C(N1CCC(CC1)c1nnn2cnc3[nH]ccc3c12)c1csnn1	32	7.49
	Fc1ccc(CN2CCC(CC2)c2nnn3cnc4[nH]ccc4c23)cc1C(F)(F)F	620	6.21
	FC(F)(F)c1cc(CN2CCC(CC2)c2nnn3cnc4[nH]ccc4c23)ccc1Cl	950	6.02
	CS(=O)(=O)c1ccc(CN2CCC(CC2)c2nnn3cnc4[nH]ccc4c23)cc1	520	6.28
	Fc1cc(Cl)ccc1CN1CCC(CC1)c1nnn2cnc3[nH]ccc3c12	59	7.23
	Fc1cc(CN2CCC(CC2)c2nnn3cnc4[nH]ccc4c23)ccc1Cl	80	7.1
	Fc1cnccc1CN1CCC(CC1)c1nnn2cnc3[nH]ccc3c12	310	6.51
	Fc1ccc(CN2CCC(CC2)c2nnn3cnc4[nH]ccc4c23)nc1	680	6.17
	Clc1cnccc1CN1CCC(CC1)c1nnn2cnc3[nH]ccc3c12	410	6.39
	Fc1ccc(CN2CCC(CC2)c2nnn3cnc4[nH]ccc4c23)c(Cl)c1	100	7
	Fc1ccc(CN2CCC(CC2)c2nnn3cnc4[nH]ccc4c23)cc1F	170	6.77
	FC(F)C(F)(F)Oc1ccc(CN2CCC(CC2)c2nnn3cnc4[nH]ccc4c23)cc1	580	6.24
	COc1ccc(CN2CCC(CC2)c2nnn3cnc4[nH]ccc4c23)cn1	520	6.28
	FC(F)(F)c1nc2cc(NC[C@H]3CC[C@@H](CC3)c3nnn4cnc5[nH]ccc5c34)ccc2[nH]1	340	6.47
	Clc1ccc(CNC[C@H]2CC[C@@H](CC2)c2nnn3cnc4[nH]ccc4c23)cc1	200	6.7
	N#CCCN(CCC#N)C[C@H]1CC[C@@H](CC1)c1nnn2cnc3[nH]ccc3c12	30	7.52
	Cc1ccc(CNC[C@H]2CC[C@@H](CC2)c2nnn3cnc4[nH]ccc4c23)o1	280	6.55
	Cc1cnc(CNC[C@H]2CC[C@@H](CC2)c2nnn3cnc4[nH]ccc4c23)cn1	800	6.1
	C[C@H](O)CNC[C@H]1CC[C@@H](CC1)c1nnn2cnc3[nH]ccc3c12	580	6.24
	OC(CNC[C@H]1CC[C@@H](CC1)c1nnn2cnc3[nH]ccc3c12)c1ccccc1	99	7
	N#C[C@H]1CCN(C[C@H]2CC[C@@H](CC2)c2nnn3cnc4[nH]ccc4c23)C1	370	6.43
	CS(=O)(=O)c1ccc2N(C[C@H]3CC[C@@H](CC3)c3nnn4cnc5[nH]ccc5c34)CCc2c1	610	6.21
	O=C1NCCN1CCNC[C@H]1CC[C@@H](CC1)c1nnn2cnc3[nH]ccc3c12	920	6.04
	C(NCc1ccccc1)[C@H]1CC[C@@H](CC1)c1nnn2cnc3[nH]ccc3c12	280	6.55
	Fc1ccc(CN[C@H]2CC[C@@H](CC2)c2nnn3cnc4[nH]ccc4c23)cc1	560	6.25
	Clc1ccc(CN[C@H]2CC[C@@H](CC2)c2nnn3cnc4[nH]ccc4c23)cc1	520	6.28
	OC(CN[C@H]1CC[C@@H](CC1)c1nnn2cnc3[nH]ccc3c12)(c1ccc(Cl)cc1)C(F)(F)F	180	6.74
	OC(CN[C@H]1CC[C@@H](CC1)c1nnn2cnc3[nH]ccc3c12)(c1ccc(F)cc1)C(F)(F)F	76	7.12
	Fc1ccc(CCN[C@H]2CC[C@@H](CC2)c2nnn3cnc4[nH]ccc4c23)cc1	410	6.39
	O[C@H](CN[C@H]1CC[C@@H](CC1)c1nnn2cnc3[nH]ccc3c12)c1ccccc1	1000	6
	Fc1ccc(CCNC(=O)[C@H]2CC[C@@H](CC2)c2nnn3cnc4[nH]ccc4c23)cc1	360	6.44
	N#Cc1ccc(CN2CCC(CC2)c2ncn3cnc4[nH]ccc4c23)cc1	77	7.11
	OC(CN1CCC(CC1)c1nnn2cnc3[nH]ccc3c12)c1ccc(cc1)C(F)(F)F	620	6.21
	Clc1ccc(CN2CCC(CC2)c2nnn3cnc4[nH]ccc4c23)cn1	40	7.4
	Clc1n[nH]c2ccc(CN3CCC(CC3)c3nnn4cnc5[nH]ccc5c34)cc12	380	6.42
	C(N1CCC(CC1)c1nnn2cnc3[nH]ccc3c12)c1cocn1	620	6.21
	FC(F)Oc1ccc(CN2CCC(CC2)c2nnn3cnc4[nH]ccc4c23)cc1	620	6.21
	Fc1cc(CN2CCC(CC2)c2nnn3cnc4[nH]ccc4c23)ccc1C#N	320	6.49
	Fc1ccc(CN2CCC(CC2)c2nnn3cnc4[nH]ccc4c23)cc1C#N	940	6.03
	Fc1cc(cc(F)c1CN1CCC(CC1)c1nnn2cnc3[nH]ccc3c12)C(F)(F)F	430	6.37
	FC1(F)Oc2ccc(CN3CCC(CC3)c3nnn4cnc5[nH]ccc5c34)cc2O1	79	7.1
	Clc1ccc(CN2CCC(CC2)c2nnn3cnc4[nH]ccc4c23)o1	170	6.77
	Clc1ccc(CN2CCC(CC2)c2nnn3cnc4[nH]ccc4c23)c(Cl)n1	230	6.64
	Cc1ccc(CN2CCC(CC2)c2nnn3cnc4[nH]ccc4c23)s1	450	6.35
	Brc1csc(CN2CCC(CC2)c2nnn3cnc4[nH]ccc4c23)c1	410	6.39
	Brc1ccc(CN2CCC(CC2)c2nnn3cnc4[nH]ccc4c23)s1	55	7.26
	C(N1CCC(CC1)c1nnn2cnc3[nH]ccc3c12)c1ccncc1	610	6.21
	C(N1CCC(CC1)c1nnn2cnc3[nH]ccc3c12)c1cscn1	600	6.22
	N#Cc1ccc(CN2CCC(CC2)c2nnn3cnc4[nH]ccc4c23)cc1C#N	960	6.02
	FC(F)(F)c1cc(CN2CCC(CC2)c2nnn3cnc4[nH]ccc4c23)ccc1C#N	440	6.36
	N#CCN1CCC(CC1)c1nnn2cnc3[nH]ccc3c12	280	6.55
	Fc1ccc(NC[C@H]2CC[C@@H](CC2)c2nnn3cnc4[nH]ccc4c23)cc1F	490	6.31
	O=C1SCCC1NC[C@H]1CC[C@@H](CC1)c1nnn2cnc3[nH]ccc3c12	140	6.85
	FC(F)CNC[C@H]1CC[C@@H](CC1)c1nnn2cnc3[nH]ccc3c12	240	6.62
	FC(F)(F)CCNC[C@H]1CC[C@@H](CC1)c1nnn2cnc3[nH]ccc3c12	990	6
	OC1CN(C[C@H]2CC[C@@H](CC2)c2nnn3cnc4[nH]ccc4c23)C1	490	6.31
	N#CCNC[C@H]1CC[C@@H](CC1)c1nnn2cnc3[nH]ccc3c12	270	6.57
	N#Cc1ccc(NC[C@H]2CC[C@@H](CC2)c2nnn3cnc4[nH]ccc4c23)cc1C#N	590	6.23
	O[C@@H]1CCN(C[C@H]2CC[C@@H](CC2)c2nnn3cnc4[nH]ccc4c23)C1	790	6.1
	FC(F)(Br)CNC[C@H]1CC[C@@H](CC1)c1nnn2cnc3[nH]ccc3c12	57	7.24
	COc1ccc(CNC[C@H]2CC[C@@H](CC2)c2nnn3cnc4[nH]ccc4c23)cc1	750	6.12
	O=C1COc2cc(NC[C@H]3CC[C@@H](CC3)c3nnn4cnc5[nH]ccc5c34)ccc2N1	570	6.24
	O[C@@H](CNC[C@H]1CC[C@@H](CC1)c1nnn2cnc3[nH]ccc3c12)c1ccccc1	63	7.2
	O[C@H](CNC[C@H]1CC[C@@H](CC1)c1nnn2cnc3[nH]ccc3c12)c1ccccc1	270	6.57
	OC(=O)C1CN(C[C@H]2CC[C@@H](CC2)c2nnn3cnc4[nH]ccc4c23)C1	450	6.35
	C(NC1CC1)[C@H]1CC[C@@H](CC1)c1nnn2cnc3[nH]ccc3c12	680	6.17
	N#CC1CN(C[C@H]2CC[C@@H](CC2)c2nnn3cnc4[nH]ccc4c23)C1	150	6.82
	N#Cc1ccc(CCNC[C@H]2CC[C@@H](CC2)c2nnn3cnc4[nH]ccc4c23)cc1	390	6.41
	C(NC[C@H]1CC[C@@H](CC1)c1nnn2cnc3[nH]ccc3c12)C1CC1	610	6.21
	O=C1NOC[C@H]1NC[C@H]1CC[C@@H](CC1)c1nnn2cnc3[nH]ccc3c12	150	6.82
	OC(CN[C@H]1CC[C@@H](CC1)c1nnn2cnc3[nH]ccc3c12)c1ccccc1	680	6.17
	CC1(C)CC1NC[C@H]1CC[C@@H](CC1)c1nnn2cnc3[nH]ccc3c12	500	6.3
	CC1CC1NC[C@H]1CC[C@@H](CC1)c1nnn2cnc3[nH]ccc3c12	670	6.17
	COCC1(CC1)NC[C@H]1CC[C@@H](CC1)c1nnn2cnc3[nH]ccc3c12	940	6.03
	C(NC1COC1)[C@H]1CC[C@@H](CC1)c1nnn2cnc3[nH]ccc3c12	480	6.32
	CC1(CC1)NC[C@H]1CC[C@@H](CC1)c1nnn2cnc3[nH]ccc3c12	840	6.08
	N#CCCN(C[C@H]1CC[C@@H](CC1)c1nnn2cnc3[nH]ccc3c12)c1ccccc1	750	6.12
	N#C[C@@H]1CCN(C[C@H]2CC[C@@H](CC2)c2nnn3cnc4[nH]ccc4c23)C1	960	6.02
	CN(CCC#N)C[C@H]1CC[C@@H](CC1)c1nnn2cnc3[nH]ccc3c12	490	6.31
	Clc1ccc(cc1)C1(COC1)NC[C@H]1CC[C@@H](CC1)c1nnn2cnc3[nH]ccc3c12	240	6.62
	Fc1ccc(cc1)C1(COC1)NC[C@H]1CC[C@@H](CC1)c1nnn2cnc3[nH]ccc3c12	200	6.7
	Fc1ccc(cc1)C1(CC1)NC[C@H]1CC[C@@H](CC1)c1nnn2cnc3[nH]ccc3c12	830	6.08
	Fc1ccc(cc1)C1(CCC1)NC[C@H]1CC[C@@H](CC1)c1nnn2cnc3[nH]ccc3c12	660	6.18
	OCC1(CC1)NC[C@H]1CC[C@@H](CC1)c1nnn2cnc3[nH]ccc3c12	790	6.1
	FC1(F)CCN(C[C@H]2CC[C@@H](CC2)c2nnn3cnc4[nH]ccc4c23)C1	530	6.28
	CNC[C@H]1CC[C@@H](CC1)c1nnn2cnc3[nH]ccc3c12	800	6.1
	FC1CN(C[C@H]2CC[C@@H](CC2)c2nnn3cnc4[nH]ccc4c23)C1	480	6.32
	FC1(F)CN(C[C@H]2CC[C@@H](CC2)c2nnn3cnc4[nH]ccc4c23)C1	260	6.59
	FC(F)(F)CNC(=O)CNC[C@H]1CC[C@@H](CC1)c1nnn2cnc3[nH]ccc3c12	310	6.51
	FC(F)(F)C(F)(F)CNC[C@H]1CC[C@@H](CC1)c1nnn2cnc3[nH]ccc3c12	130	6.89
	OC(CNC[C@H]1CC[C@@H](CC1)c1nnn2cnc3[nH]ccc3c12)C(F)(F)F	330	6.48
	C(NC1CSC1)[C@H]1CC[C@@H](CC1)c1nnn2cnc3[nH]ccc3c12	520	6.28
	OC(CNC(=O)[C@H]1CC[C@@H](CC1)c1nnn2cnc3[nH]ccc3c12)(c1ccc(F)cc1)C(F)(F)F	650	6.19
	NC(=O)[C@H]1CC[C@@H](CC1)c1nnn2cnc3[nH]ccc3c12	750	6.12
	O[C@H](CNC(=O)[C@H]1CC[C@@H](CC1)c1nnn2cnc3[nH]ccc3c12)c1ccccc1	350	6.46
	FC(F)(F)CNC(=O)[C@H]1CC[C@@H](CC1)c1nnn2cnc3[nH]ccc3c12	690	6.16
	O=C(NCS(=O)(=O)c1ccccc1)[C@H]1CC[C@@H](CC1)c1nnn2cnc3[nH]ccc3c12	390	6.41
	Fc1ccc(cc1)S(=O)(=O)C[C@H]1CC[C@@H](CC1)c1nnn2cnc3[nH]ccc3c12	740	6.13
	O=S(=O)(C[C@H]1CC[C@@H](CC1)c1nnn2cnc3[nH]ccc3c12)C1CC1	280	6.55
	IC[C@H]1CC[C@@H](CC1)c1nnn2cnc3[nH]ccc3c12	54	7.27
	CC(C)(O)c1cn(C[C@H]2CC[C@@H](CC2)c2nnn3cnc4[nH]ccc4c23)nn1	590	6.23
	NC[C@H]1CC[C@@H](CC1)c1nnn2cnc3[nH]ccc3c12	390	6.41
	FC(F)(F)CC(=O)NC[C@H]1CC[C@@H](CC1)c1nnn2cnc3[nH]ccc3c12	35	7.46
	Clc1c[nH]c2ncn3nnc(C4CCN(Cc5ccc(cc5)C#N)CC4)c3c12	54	7.27
	O[C@H]1Cc2ccccc2[C@H]1NC1CCC(CC1)c1nnn2cnc3[nH]ccc3c12	410	6.39
	N#CCCN(CCC#N)C1CCC(CC1)c1nnn2cnc3[nH]ccc3c12	200	6.7
	Fc1ccc(N[C@H]2CC[C@H](CC2)c2nnn3cnc4[nH]ccc4c23)cc1	260	6.59
	FC(F)(Br)CN[C@H]1CC[C@H](CC1)c1nnn2cnc3[nH]ccc3c12	750	6.12
	FC(F)(Br)CN[C@H]1CC[C@@H](CC1)c1nnn2cnc3[nH]ccc3c12	70	7.15
	CSc1ccc(cc1)C(O)(CN[C@H]1CC[C@@H](CC1)c1nnn2cnc3[nH]ccc3c12)C(F)(F)F	280	6.55
	COc1ccc(cn1)C(O)(CN[C@H]1CC[C@@H](CC1)c1nnn2cnc3[nH]ccc3c12)C(F)(F)F	120	6.92
	COc1ccc(cc1)C(O)(CN[C@H]1CC[C@@H](CC1)c1nnn2cnc3[nH]ccc3c12)C(F)(F)F	260	6.59
	COc1ccc(cc1OC)C(O)(CN[C@H]1CC[C@@H](CC1)c1nnn2cnc3[nH]ccc3c12)C(F)(F)F	520	6.28
	N#CCN[C@H]1CC[C@@H](CC1)c1nnn2cnc3[nH]ccc3c12	790	6.1
	FC(F)(F)CN[C@H]1CC[C@@H](CC1)c1nnn2cnc3[nH]ccc3c12	610	6.21
	OC[C@H]1CC[C@H](CC1)c1nnn2cnc3[nH]ccc3c12	360	6.44
	O=C[C@H]1CC[C@H](CC1)c1nnn2cnc3[nH]ccc3c12	130	6.89
	O[C@H]1CCN(C[C@H]2CC[C@H](CC2)c2nnn3cnc4[nH]ccc4c23)C1	320	6.49
	O=C(CC#N)N(CC#N)C[C@H]1CC[C@@H](CC1)c1nnn2cnc3[nH]ccc3c12	220	6.66
	O=C(CC#N)N(C[C@H]1CC[C@@H](CC1)c1nnn2cnc3[nH]ccc3c12)C1CC1	920	6.04
	FC(F)(F)CN(C[C@H]1CC[C@@H](CC1)c1nnn2cnc3[nH]ccc3c12)C(=O)CC(F)(F)F	170	6.77
	FC(F)(F)CC(=O)N(CC#N)C[C@H]1CC[C@@H](CC1)c1nnn2cnc3[nH]ccc3c12	54	7.27
	CN(C)S(=O)(=O)C[C@H]1CC[C@@H](CC1)c1nnn2cnc3[nH]ccc3c12	330	6.48
	O=S(=O)(C[C@H]1CC[C@@H](CC1)c1nnn2cnc3[nH]ccc3c12)NCC#N	69	7.16
	FC(F)(F)CNS(=O)(=O)C[C@H]1CC[C@@H](CC1)c1nnn2cnc3[nH]ccc3c12	410	6.39
	OC1(CN(C[C@H]2CC[C@@H](CC2)c2nnn3cnc4[nH]ccc4c23)C1)C(F)(F)F	82	7.09
	FC(F)(F)CNC(=O)C1CN(C[C@H]2CC[C@@H](CC2)c2nnn3cnc4[nH]ccc4c23)C1	870	6.06
	CS(=O)(=O)NC[C@H]1CC[C@@H](CC1)c1nnn2cnc3[nH]ccc3c12	30	7.52
	ON=C[C@H]1CC[C@@H](CC1)c1nnn2cnc3[nH]ccc3c12	790	6.1
	N#CC(C[C@H]1CC[C@@H](CC1)c1nnn2cnc3[nH]ccc3c12)C#N	170	6.77
	C=C1CCC(CC1)c1nnn2cnc3[nH]ccc3c12	710	6.15
	N#CC=C1CCC(CC1)c1nnn2cnc3[nH]ccc3c12	490	6.31
	N#CC[C@H]1CC[C@@H](CC1)c1nnn2cnc3[nH]ccc3c12	32	7.49
	CCOC(=O)CC1CCC(CC1)c1nnn2cnc3[nH]ccc3c12	340	6.47
	CC(C#N)[C@H]1CC[C@@H](CC1)c1nnn2cnc3[nH]ccc3c12	330	6.48
	C[C@@H]1CCN(C[C@@H]1N(C)c1ncnc2[nH]ccc12)C(=O)CC#N	3.5	8.46
	C1CCC(CC1)n1cnc2cnc3[nH]ccc3c12	63	7.2
	CN(C)C(=O)\C=C\c1ccc(o1)-c1nc2cnc3[nH]ccc3c2n1C1CCCCC1	51	7.29
	CN(C)C(=O)C(=C\c1ccc(o1)-c1nc2cnc3[nH]ccc3c2n1C1CCCCC1)\C#N	9	8.05
	C[C@@H]1CCCC[C@@H]1n1c(nc2cnc3[nH]ccc3c12)-c1ccc(\C=C(/C#N)C(=O)N(C)C)o1	17	7.77
	NC(=O)\C=C\c1cccc(c1)-c1nc2cnc3[nH]ccc3c2n1C1CCCCC1	470	6.33
	CN(C)C(=O)\C=C\c1cccc(c1)-c1nc2cnc3[nH]ccc3c2n1C1CCCCC1	548	6.26
	CN(C)C(=O)\C=C\c1ccc(cc1)-c1nc2cnc3[nH]ccc3c2n1C1CCCCC1	226	6.65
	C[C@@H]1CCN(C[C@@H]1N(C)c1ncnc2[nH]ccc12)C(=O)CC#N	0.292	9.53
	CN(C)C(=O)\C=C\c1ccc(o1)-c1nc2cnc3[nH]ccc3c2n1C1CCCCC1	22	7.66
	CN(C)C(=O)C(=C\c1ccc(o1)-c1nc2cnc3[nH]ccc3c2n1C1CCCCC1)\C#N	0.127	9.9
	C[C@@H]1CCCC[C@@H]1n1c(nc2cnc3[nH]ccc3c12)-c1ccc(\C=C(/C#N)C(=O)N(C)C)o1	0.154	9.81
	CNS(=O)(=O)C[C@H]1CC[C@@H](CC1)N(C)c1ncnc2[nH]ccc12	95.1	7.02
	CN([C@H]1CC[C@H](CS(=O)(=O)NC2CCC2)CC1)c1ncnc2[nH]ccc12	742	6.13
	C[C@H]1CC[C@H](CN1C(=O)C=C)Nc1ncnc2[nH]ccc12	0.346	9.46
	C[C@H]1CC[C@H](CN1C(=O)C=C)Nc1ncnc2[nH]ccc12	33.1	7.48
	C[C@@H]1CCN(C[C@@H]1N(C)c1ncnc2[nH]ccc12)C(=O)CC#N	0.96	9.02
	C[C@@H]1CCN(C[C@@H]1N(C)c1ncnc2[nH]ccc12)C(=O)CC#N	45	7.35
	CN([C@@H]1C[C@@H](C1)NS(=O)(=O)c1cc(ccn1)C#N)c1ncnc2[nH]ccc12	605	6.22
	Nc1ncnc2n(nc(-c3ccc(Oc4ccccc4)cc3)c12)[C@@H]1CCCN(C1)C(=O)C=C	10.4	7.98
	Nc1ncnc2n(nc(-c3ccc(Oc4ccccc4)cc3)c12)[C@@H]1CC[C@@H](CC1)NC(=O)C=C	8278	5.08
	Nc1ncnc2n(nc(-c3ccc(Oc4ccccc4)cc3)c12)[C@@H]1CCCN(C1)C(=O)C=C	10.4	7.98
	Nc1ncnc2n(nc(-c3ccc(Oc4ccccc4)cc3)c12)[C@@H]1CC[C@@H](CC1)NC(=O)C=C	8278	5.08
	Nc1ncnc2n(C[C@H]3CCCN3C(=O)C=C)nc(-c3ccc(Oc4ccccc4)cc3)c12	12980	4.89
	Nc1ncnc2n(C[C@@H]3CCCN3C(=O)C=C)nc(-c3ccc(Oc4ccccc4)cc3)c12	1456	5.84
	CN(CCn1nc(-c2ccc(Oc3ccccc3)cc2)c2c(N)ncnc12)C(=O)C=C	5997	5.22
	Nc1ncnc2n(CCNC(=O)C=C)nc(-c3ccc(Oc4ccccc4)cc3)c12	3306	5.48
	Nc1ncnc2n(nc(-c3ccc(Oc4ccccc4)cc3)c12)[C@@H]1CCCN(C1)C(=O)\C=C\CN1CCOCC1	9077	5.04
	COc1nc(ccc1C#N)N(C)[C@@H]1CCN(C1)c1ncnc2[nH]ccc12	0.055	10.26
	CN([C@@H]1CCN(C1)c1ncnc2[nH]ccc12)c1ccnc(Cl)n1	0.055	10.26
	CN([C@@H]1CCN(C1)c1ncnc2[nH]ccc12)c1ccc(F)cn1	0.055	10.26
	CN([C@@H]1CCN(C1)c1ncnc2[nH]ccc12)c1ccc(Cl)cn1	0.055	10.26
	CN([C@@H]1CCN(C1)c1ncnc2[nH]ccc12)c1ccnc(c1)C#N	0.055	10.26
	CCN([C@@H]1CCN(C1)c1ncnc2[nH]ccc12)c1ccc(cn1)C#N	0.055	10.26
	Fc1cc(cc(F)c1N(CC#C)[C@@H]1CCN(C1)c1ncnc2[nH]ccc12)C#N	0.055	10.26
	CN([C@@H]1CCN(C1)c1ncnc2[nH]ccc12)c1cnc(cn1)N1CCOCC1	0.055	10.26
	CN([C@@H]1CCN(C1)c1ncnc2[nH]ccc12)c1ccc(cn1)C#C	0.055	10.26
	C[C@@H](NC(=O)c1ccc(N(C)[C@@H]2CCN(C2)c2ncnc3[nH]ccc23)c(F)c1)c1ccccc1	0.055	10.26
	CN([C@@H]1CCN(C1)c1ncnc2[nH]ccc12)c1c(F)cc(cc1F)C(=O)N[C@H](CO)c1ccccc1	0.055	10.26
	COC[C@@H](NC(=O)c1cc(F)c(N(C)[C@@H]2CCN(C2)c2ncnc3[nH]ccc23)c(F)c1)c1ccccc1	0.055	10.26
	CN([C@@H]1CCN(C1)c1ncnc2[nH]ccc12)c1ccc(cn1)S(=O)(=O)NC1CC1	0.055	10.26
	CN([C@@H]1CCN(C1)c1ncnc2[nH]ccc12)C(=O)CC#N	0.55	9.26
	CN([C@@H]1CCN(C1)c1ncnc2[nH]ccc12)C(=O)Nc1ccc(cc1)C#N	0.55	9.26
	CN([C@@H]1CCN(C1)c1ncnc2[nH]ccc12)C(=O)CC(F)(F)F	0.55	9.26
	C=CCN(C1CCCC1)[C@@H]1CCN(C1)c1ncnc2[nH]ccc12	0.55	9.26
	N#Cc1ccc(nc1)N(C1CC1)[C@@H]1CCN(C1)c1ncnc2[nH]ccc12	0.55	9.26
	CCS(=O)(=O)N(C)[C@@H]1CCN(C1)c1ncnc2[nH]ccc12	0.55	9.26
	CN([C@@H]1CCN(C1)c1ncnc2[nH]ccc12)c1ccc(nn1)C#N	0.55	9.26
	CN([C@@H]1CCN(C1)c1ncnc2[nH]ccc12)c1ccc(nn1)C(F)(F)F	0.55	9.26
	CN(CCC#N)[C@@H]1CCN(C1)c1ncnc2[nH]ccc12	0.55	9.26
	CN([C@@H]1CCN(C1)c1ncnc2[nH]ccc12)c1ccc(cn1)[N+]([O-])=O	0.55	9.26
	CN([C@@H]1CCN(C1)c1ncnc2[nH]ccc12)c1ccc(cn1)C#N	0.55	9.26
	CN([C@@H]1CCN(C1)c1ncnc2[nH]ccc12)c1nc(Cl)cc(C)c1C#N	0.55	9.26
	CN([C@@H]1CCN(C1)c1ncnc2[nH]ccc12)c1cc(C)c(cn1)[N+]([O-])=O	0.55	9.26
	CN([C@@H]1CCN(C1)c1ncnc2[nH]ccc12)c1nc(Cl)nc2ccccc12	0.55	9.26
	CN([C@@H]1CCN(C1)c1ncnc2[nH]ccc12)c1ncnc2ccccc12	0.55	9.26
	N#Cc1ccc(NC2CCN(C2)c2ncnc3[nH]ccc23)nc1	0.55	9.26
	CN([C@@H]1CCN(C1)c1ncnc2[nH]ccc12)c1cnc(cn1)C#N	0.55	9.26
	COc1cc2ncnc(N(C)[C@@H]3CCN(C3)c3ncnc4[nH]ccc34)c2cc1OC	0.55	9.26
	CN([C@@H]1CCN(C1)c1ncnc2[nH]ccc12)c1nc(Cl)c(cc1F)C#N	0.55	9.26
	CN([C@@H]1CCN(C1)c1ncnc2[nH]ccc12)c1cccc(n1)C#N	0.55	9.26
	CN([C@@H]1CCN(C1)c1ncnc2[nH]ccc12)c1ccc(cn1)C#N	0.55	9.26
	CN([C@@H]1CCN(C1)c1ncnc2[nH]ccc12)C1NC(=CS1)C#N	0.55	9.26
	CN([C@@H]1CCN(C1)c1ncnc2[nH]ccc12)c1ncc(Br)cn1	0.55	9.26
	CN([C@@H]1CCN(C1)c1ncnc2[nH]ccc12)c1ncc(cc1[N+]([O-])=O)C#N	0.55	9.26
	[O-][N+](=O)c1cc(cnc1NC1CCN(C1)c1ncnc2[nH]ccc12)C#N	0.55	9.26
	CCCN([C@@H]1CCN(C1)c1ncnc2[nH]ccc12)c1ccc(cn1)C#N	0.55	9.26
	CN([C@@H]1CCN(C1)c1ncnc2[nH]ccc12)c1ncc(cc1Br)C#N	0.55	9.26
	CN([C@H]1CCN(C1)c1ncnc2[nH]ccc12)c1ccc(cn1)C#N	0.55	9.26
	CN([C@@H]1CCN(C1)c1ncnc2[nH]ccc12)c1ccc(cc1F)C#N	0.55	9.26
	CN([C@@H]1CCN(C1)c1ncnc2[nH]ccc12)c1ccc(cc1)C#N	0.55	9.26
	CN([C@@H]1CCN(C1)c1ncnc2[nH]ccc12)c1ccc(cc1[N+]([O-])=O)C#N	0.55	9.26
	CN([C@@H]1CCN(C1)c1ncnc2[nH]ccc12)c1ccc(C#N)c2ccccc12	0.55	9.26
	CN([C@@H]1CCN(C1)c1ncnc2[nH]ccc12)c1ccc(C#N)c(Br)c1	0.55	9.26
	C#CCN([C@@H]1CCN(C1)c1ncnc2[nH]ccc12)c1ccc(cc1)C#N	0.55	9.26
	CN([C@@H]1CCN(C1)c1ncnc2[nH]ccc12)c1cncc(n1)-n1ccnc1	0.55	9.26
	CN([C@@H]1CCN(C1)c1ncnc2[nH]ccc12)c1ccccn1	0.55	9.26
	CN([C@@H]1CCN(C1)c1ncnc2[nH]ccc12)c1ncccc1C#N	0.55	9.26
	CN([C@@H]1CCN(C1)c1ncnc2[nH]ccc12)c1ccc2nc[nH]c2n1	0.55	9.26
	CN([C@@H]1CCN(C1)c1ncnc2[nH]ccc12)c1ccc2[nH]c(=O)[nH]c2n1	0.55	9.26
	COC(=O)c1ccc(nc1)N(C)[C@@H]1CCN(C1)c1ncnc2[nH]ccc12	0.55	9.26
	CN([C@@H]1CCN(C1)c1ncnc2[nH]ccc12)c1ccc(cn1)C(=O)NC1CC1	0.55	9.26
	CN([C@@H]1CCN(C1)c1ncnc2[nH]ccc12)c1ccc(cn1)C(=O)N[C@H](CO)c1ccccc1	0.55	9.26
	CN([C@@H]1CCN(C1)c1ncnc2[nH]ccc12)c1ccc(cc1F)C(=O)N[C@@H](CO)c1ccccc1	0.55	9.26
	CN([C@@H]1CCN(C1)c1ncnc2[nH]ccc12)c1ccc(cc1F)C(=O)NC1C(O)Cc2ccccc12	0.55	9.26
	CN([C@@H]1CCN(C1)c1ncnc2[nH]ccc12)c1ccc(cc1F)C(=O)NCc1ccccc1	0.55	9.26
	CN([C@@H]1CCN(C1)c1ncnc2[nH]ccc12)c1ccc(cn1)C(=O)NCCO	0.55	9.26
	CN([C@@H]1CCN(C1)c1ncnc2[nH]ccc12)c1ccc(cc1F)C(=O)NC(CO)c1ccc(Cl)cc1	0.55	9.26
	CN([C@@H]1CCN(C1)c1ncnc2[nH]ccc12)c1ccc(cc1F)C(=O)NC[C@H](O)c1ccccc1	0.55	9.26
	CCS(=O)(=O)Nc1ccc(nc1)N(C)[C@@H]1CCN(C1)c1ncnc2[nH]ccc12	0.55	9.26
	CNS(=O)(=O)N(C)[C@@H]1CCN(C1)c1ncnc2[nH]ccc12	157	6.8
	CN([C@@H]1CCN(C1)c1ncnc2[nH]ccc12)c1ccc(C#N)c(F)c1	359.4	6.44
	CN([C@H]1CCN(C1)c1ncnc2[nH]ccc12)c1ncc(cn1)C#N	497	6.3
	CN([C@@H]1CCN(C1)c1ncnc2[nH]ccc12)c1ccc(cn1)C(=O)Nc1nccs1	522	6.28
	CN([C@@H]1CCN(C1)c1ncnc2[nH]ccc12)c1ccc(cc1F)C(=O)NC1[C@H](O)Cc2ccccc12	47	7.33
	CN([C@@H]1CCN(C1)c1ncnc2[nH]ccc12)c1ccc(cn1)S(N)(=O)=O	86.3	7.06
	Cn1cc(Nc2ncc(Cl)c(NC3CC4CN(CC4C3)C(=O)CC#N)n2)cn1	359	6.44
	Cn1cc(Nc2ncc(Cl)c(NC3CCC4(CCN(C4)C(=O)CC#N)CC3)n2)cn1	39	7.41
	CC(=O)N1CCC2(CCC(CC2)Nc2nc(Nc3cnn(C)c3)ncc2Cl)CC1	47	7.33
	Cn1cc(Nc2ncc(Cl)c(NC3CC4CN(CC4C3)S(C)(=O)=O)n2)cn1	178	6.75
	CCn1cc(cn1)-c1cn2ncc(C(N)=O)c(N[C@H]3CN(C[C@H]3C)c3ccc(cn3)C#N)c2n1	1.3	8.89
	CCn1cc(cn1)-c1cn2ncc(C(N)=O)c(N[C@H]3CN(C[C@H]3C)c3ccc(cn3)C#N)c2n1	1	9
	CCn1cc(cn1)-c1cn2ncc(C(N)=O)c(N[C@H]3CN(C[C@H]3C)c3ncc(cn3)C#N)c2n1	1.3	8.89
	C[C@@H]1CN(C[C@@H]1Nc1c(cnn2cc(nc12)-c1cnn(CC(C)(C)O)c1)C(N)=O)c1ccc(cn1)C#N	1.1	8.96
	C[C@H](O)Cn1cc(cn1)-c1cn2ncc(C(N)=O)c(N[C@H]3CN(C[C@H]3C)c3ncc(cn3)C#N)c2n1	1	9
	C[C@@H](O)Cn1cc(cn1)-c1cn2ncc(C(N)=O)c(N[C@H]3CN(C[C@H]3C)c3ccc(cn3)C#N)c2n1	1	9
	C[C@@H](O)Cn1cc(cn1)-c1cn2ncc(C(N)=O)c(N[C@H]3CN(C[C@H]3C)c3ncc(cn3)C#N)c2n1	1.2	8.92
	C[C@@H]1CN(C[C@@H]1Nc1c(cnn2cc(nc12)-c1cnn(CC(C)(C)O)c1)C(N)=O)c1ncc(cn1)C#N	1.3	8.89
	C[C@@H]1CN(C[C@@H]1Nc1c(cnn2cc(nc12)-c1cnn(CC(C)(C)O)c1)C(N)=O)c1nnc(s1)C(F)(F)F	3.1	8.51
	C[C@H](O)Cn1cc(cn1)-c1cn2ncc(C(N)=O)c(N[C@H]3CN(C[C@H]3C)c3ccc(cn3)C#N)c2n1	1.2	8.92
	CC(C)n1cc(cn1)-c1cn2ncc(C(N)=O)c(N[C@H]3CN(C[C@H]3C)c3ncc(cn3)C#N)c2n1	0.9	9.05
	COC[C@H](O)Cn1cc(cn1)-c1cn2ncc(C(N)=O)c(N[C@H]3CN(C[C@H]3C)c3ncc(cn3)C#N)c2n1	1.5	8.82
	C[C@@H]1CN(C[C@@H]1Nc1c(cnn2cc(nc12)-c1cn(C)nc1C)C(N)=O)c1ncc(cn1)C#N	1.2	8.92
	CCCn1cc(cn1)-c1cn2ncc(C(N)=O)c(N[C@H]3CN(C[C@H]3C)c3ncc(cn3)C#N)c2n1	0.6	9.22
	CCCn1cc(cn1)-c1cn2ncc(C(N)=O)c(N[C@H]3CN(C[C@H]3C)c3ccc(cn3)C#N)c2n1	1	9
	C[C@@H]1CN(C[C@@H]1Nc1c(cnn2cc(nc12)-c1cnn(C[C@H](O)C(F)(F)F)c1)C(N)=O)c1ccc(cn1)C#N	1.4	8.85
	C[C@@H]1CN(C[C@@H]1Nc1c(cnn2cc(nc12)-c1cnn(C)c1)C(N)=O)C(=O)C1(CC1)C#N	1.5	8.82
	CCn1cc(cn1)-c1cn2ncc(C(N)=O)c(N[C@H]3CN(C[C@H]3C)C(=O)C3(CC3)C#N)c2n1	1.5	8.82
	C[C@@H]1CN(C[C@@H]1Nc1c(cnn2cc(nc12)-c1cnn(C)c1)C(N)=O)C(=O)C1(CCC1)C#N	5	8.3
	C[C@@H]1CN(C[C@@H]1Nc1c(cnn2cc(nc12)-c1cnn(CC(C)(C)O)c1)C(N)=O)C(=O)C1(CC1)C#N	2	8.7
	C[C@H](O)Cn1cc(cn1)-c1cn2ncc(C(N)=O)c(N[C@H]3CN(C[C@H]3C)C(=O)C3(CC3)C#N)c2n1	1.3	8.89
	C[C@@H]1CN(C[C@@H]1Nc1c(cnn2cc(nc12)-c1cnn(C)c1)C(N)=O)C(=O)C1(COC1)C#N	8.4	8.08
	C[C@@H]1CN(C[C@@H]1Nc1c(cnn2cc(nc12)-c1ccnn1C)C(N)=O)C(=O)C1(CC1)C#N	2.5	8.6
	COC[C@H](O)Cn1cc(cn1)-c1cn2ncc(C(N)=O)c(N[C@H]3CN(C[C@H]3C)C(=O)C3(CC3)C#N)c2n1	1.8	8.74
	C[C@@H]1CN(C[C@@H]1Nc1c(cnn2cc(nc12)-c1c(C)nn(C)c1C)C(N)=O)C(=O)C1(CC1)C#N	1.6	8.8
	C[C@@H]1CN(C[C@@H]1Nc1c(cnn2cc(nc12)-c1cn(C)nc1C)C(N)=O)C(=O)C1(CC1)C#N	0.8	9.1
	C[C@@H]1CN(C[C@@H]1Nc1c(cnn2cc(nc12)-c1cnn(C[C@@H](O)C(F)(F)F)c1)C(N)=O)C(=O)C1(CC1)C#N	1.2	8.92
	CCCn1cc(cn1)-c1cn2ncc(C(N)=O)c(N[C@@H]3CN(C[C@@H]3C)C(=O)C3(CC3)C#N)c2n1	0.7	9.15
	CC(C)n1cc(cn1)-c1cn2ncc(C(N)=O)c(N[C@H]3CN(C[C@H]3C)C(=O)C3(CC3)C#N)c2n1	2.9	8.54
	C[C@@H]1CN(C[C@@H]1Nc1c(cnn2cc(nc12)-c1ccc2n(C)ncc2c1)C(N)=O)C(=O)C1(CC1)C#N	1.1	8.96
	COc1ccc(cn1)-c1cn2ncc(C(N)=O)c(N[C@H]3CN(C[C@H]3C)C(=O)C3(CC3)C#N)c2n1	3	8.52
	C[C@@H]1CN(C[C@@H]1Nc1c(cnn2cc(nc12)-c1ccnc(C)c1)C(N)=O)C(=O)C1(CC1)C#N	1.8	8.74
	C[C@@H]1CN(C[C@@H]1Nc1c(cnn2cc(nc12)-c1c(C)nn(C)c1C)C(N)=O)C(=O)C(C)(C)C#N	3.6	8.44
	C[C@@H]1CN(C[C@@H]1Nc1c(cnn2cc(nc12)-c1cn(C)nc1C)C(N)=O)C(=O)C(C)(C)C#N	4.4	8.36
	C[C@@H]1CN(C[C@@H]1Nc1c(cnn2cc(nc12)-c1cnn(c1)C1CC1)C(N)=O)C(=O)C1(CC1)C#N	0.9	9.05
	CC[C@H]1CN(C[C@H]1Nc1c(cnn2cc(nc12)-c1cnn(CC)c1)C(N)=O)C(=O)C1(CC1)C#N	1	9
	CC[C@H]1CN(C[C@H]1Nc1c(cnn2cc(nc12)-c1cnn(CC)c1)C(N)=O)C(=O)C1(CCC1)C#N	1.6	8.8
	CC[C@@H]1CN(C[C@@H]1Nc1c(cnn2cc(nc12)-c1cnn(C)c1)C(N)=O)C(=O)C1(CCC1)C#N	1	9
	CC[C@@H]1CN(C[C@@H]1Nc1c(cnn2cc(nc12)-c1cnn(C)c1)C(N)=O)C(=O)C1(CC1)C#N	0.6	9.22
	CC[C@H]1CN(C[C@H]1Nc1c(cnn2cc(nc12)-c1ccc2ncccc2c1)C(N)=O)C(=O)C1(CC1)C#N	1.1	8.96
	CC[C@@H]1CN(C[C@@H]1Nc1c(cnn2cc(nc12)-c1ccnc(C)c1)C(N)=O)C(=O)C1(CC1)C#N	2	8.7
	CC[C@@H]1CN(C[C@@H]1Nc1c(cnn2cc(nc12)-c1ccc2n(C)ncc2c1)C(N)=O)C(=O)C1(CC1)C#N	1	9
	CC[C@@H]1CN(C[C@@H]1Nc1c(cnn2cc(nc12)-c1c(C)nn(C)c1C)C(N)=O)C(=O)C1(CC1)C#N	0.6	9.22
	CC[C@@H]1CN(C[C@@H]1Nc1c(cnn2cc(nc12)-c1cn(C)nc1C)C(N)=O)C(=O)C1(CC1)C#N	0.7	9.15
	CC[C@H]1CN(C[C@H]1Nc1c(cnn2cc(nc12)-c1cn(CC(C)(C)O)nc1C)C(N)=O)C(=O)C1(CC1)C#N	1.7	8.77
	CC[C@@H]1CN(C[C@@H]1Nc1c(cnn2cc(nc12)-c1cnn(c1)C1CC1)C(N)=O)C(=O)C1(CC1)C#N	0.9	9.05
	CC[C@@H]1CN(C[C@@H]1Nc1c(cnn2cc(nc12)-c1ccn(C)n1)C(N)=O)C(=O)C1(CC1)C#N	1	9
	CC[C@@H]1CN(C[C@@H]1Nc1c(cnn2cc(nc12)-c1sc(C)nc1C)C(N)=O)C(=O)C1(CC1)C#N	1.1	8.96
	CC[C@@H]1CN(C[C@@H]1Nc1c(cnn2cc(nc12)-c1cnn(C)c1)C(N)=O)c1ccc(cn1)C#N	0.5	9.3
	CCn1cc(cn1)-c1cn2ncc(C(N)=O)c(N[C@H]3CCN(CC3(C)C)c3ccc(nn3)C#N)c2n1	0.6	9.22
	Cn1cc(cn1)-c1cn2ncc(C(N)=O)c(N[C@H]3CCN(CC3(C)C)c3ccc(nn3)C#N)c2n1	0.5	9.3
	CCn1cc(cn1)-c1cn2ncc(C(N)=O)c(N[C@H]3CN(C[C@H]3CF)C(=O)C3(CC3)C#N)c2n1	4	8.4
	Cn1cc(cn1)-c1cn2ncc(C(N)=O)c(N[C@@H]3CN(C[C@@H]3CF)C(=O)C3(CC3)C#N)c2n1	4.5	8.35
	CC(C)n1cc(cn1)-c1cn2ncc(C(N)=O)c(N[C@@H]3CN(C[C@@H]3CF)C(=O)C3(CC3)C#N)c2n1	2.5	8.6
	NC(=O)c1cnn2cc(nc2c1N[C@@H]1CN(C[C@@H]1CF)C(=O)C1(CC1)C#N)-c1cnn(c1)C1CC1	3.7	8.43
	Cn1ncc2cc(ccc12)-c1cn2ncc(C(N)=O)c(N[C@@H]3CN(C[C@@H]3CF)C(=O)C3(CC3)C#N)c2n1	1.5	8.82
	Cc1cc(ccn1)-c1cn2ncc(C(N)=O)c(N[C@@H]3CN(C[C@@H]3CF)C(=O)C3(CC3)C#N)c2n1	5.1	8.29
	NC(=O)c1cnn2cc(nc2c1N[C@@H]1CN(C[C@@H]1CF)C(=O)C1(CC1)C#N)-c1ccc2CC(=O)Nc2c1	1	9
	CC[C@H]1CN(C[C@H]1Nc1c(cnn2cc(nc12)-c1cnn(C[C@H](O)C(F)(F)F)c1)C(N)=O)C(=O)C1(CC1)C#N	1.3	8.89
	CC[C@H]1CN(C[C@H]1Nc1c(cnn2cc(nc12)-c1cnn(CC(C)(C)O)c1)C(N)=O)C(=O)C1(CC1)C#N	1.2	8.92
	CC[C@H]1CN(C[C@H]1Nc1c(cnn2cc(nc12)-c1cnn(C[C@@H](C)O)c1)C(N)=O)C(=O)C1(CC1)C#N	0.8	9.1
	COc1cccc(n1)-c1cn2ncc(C(N)=O)c(N[C@@H]3CN(C[C@@H]3C)C(=O)C3(CC3)C#N)c2n1	2.2	8.66
	CC(C)(C#N)C(=O)N1C[C@H](CF)[C@@H](C1)Nc1c(cnn2cc(nc12)-c1cn[nH]c1)C(N)=O	25	7.6
	CC[C@H]1CN(C[C@H]1Nc1c(cnn2cc(nc12)-c1cnn(C)c1)C(N)=O)C(=O)C1(CC1)C#N	0.6	9.22
	CC[C@H]1CN(C[C@H]1Nc1c(cnn2cc(nc12)-c1cnn(C)c1)C(N)=O)C(=O)C1(CC1)C#N	0.7	9.15
	Cc1noc(C)c1-c1cn2ncc(C(N)=O)c(N[C@@H]3CN(C[C@@H]3CF)C(=O)C3(CC3)C#N)c2n1	16	7.8
	O=C1NCN(C2CCCCC2)c2c1cnc1[nH]ccc21	18	7.74
	CN1CN(C2CCCCC2)c2c(cnc3[nH]ccc23)C1=O	14	7.85
	FC(F)(F)CNC[C@H]1CC[C@@H](CC1)N1CNC(=O)c2cnc3[nH]ccc3c12	24	7.62
	O=C1N(CC#N)CN(C2CCCCC2)c2c1cnc1[nH]ccc21	17	7.77
	FC(F)(F)CN1CN([C@H]2CC[C@H](CNS(=O)(=O)C3CC3)CC2)c2c(cnc3[nH]ccc23)C1=O	73	7.14
	OC[C@H]1CC[C@@H](CC1)N1CN(CC#N)C(=O)c2cnc3[nH]ccc3c12	57	7.24
	CCN1CN([C@H]2CC[C@H](CNCC#N)CC2)c2c(cnc3[nH]ccc23)C1=O	37	7.43
	FC(F)(F)CN1CN([C@H]2CC[C@H](CNCC#N)CC2)c2c(cnc3[nH]ccc23)C1=O	120	6.92
	CN1CN([C@H]2CC[C@H](CNCC(F)(F)F)CC2)c2c(cnc3[nH]ccc23)C1=O	22	7.66
	CN1CN([C@H]2CC[C@H](CF)CC2)c2c(cnc3[nH]ccc23)C1=O	24	7.62
	FC(F)(F)C1(CC1)NC[C@H]1CC[C@@H](CC1)N1CNC(=O)c2cnc3[nH]ccc3c12	19	7.72
	CN(CC#N)C[C@H]1CC[C@@H](CC1)N1CN(C)C(=O)c2cnc3[nH]ccc3c12	160	6.8
	CN1CN([C@H]2CC[C@H](CNCC#N)CC2)c2c(cnc3[nH]ccc23)C1=O	43	7.37
	CN(C[C@H]1CC[C@@H](CC1)N1CN(C)C(=O)c2cnc3[nH]ccc3c12)S(C)(=O)=O	15	7.82
	CSCN1CN([C@H]2CC[C@H](CNCC(F)(F)F)CC2)c2c(cnc3[nH]ccc23)C1=O	54	7.27
	FC(F)(F)CNC[C@H]1CC[C@@H](CC1)N1CN(CC(F)(F)F)C(=O)c2cnc3[nH]ccc3c12	67	7.17
	CN1CN([C@H]2CC[C@H](CNC3CC3)CC2)c2c(cnc3[nH]ccc23)C1=O	290	6.54
	FC(F)(F)CNC[C@H]1CC[C@@H](CC1)N1CN(CC2CC2)C(=O)c2cnc3[nH]ccc3c12	43	7.37
	FC(F)(F)CNC[C@H]1CC[C@@H](CC1)N1CN(CC2CCCO2)C(=O)c2cnc3[nH]ccc3c12	13	7.89
	FC(F)(F)CNC[C@H]1CC[C@@H](CC1)N1CN(C2CC2)C(=O)c2cnc3[nH]ccc3c12	30	7.52
	CCN1CN([C@H]2CC[C@H](CNCC(F)(F)F)CC2)c2c(cnc3[nH]ccc23)C1=O	42	7.38
	CN(C[C@H]1CC[C@@H](CC1)N1CN(CC(F)(F)F)C(=O)c2cnc3[nH]ccc3c12)S(C)(=O)=O	23	7.64
	CN(C[C@H]1CC[C@@H](CC1)N1CN(C2CC2)C(=O)c2cnc3[nH]ccc3c12)S(C)(=O)=O	9.5	8.02
	CCN1CN([C@H]2CC[C@H](CN(C)S(C)(=O)=O)CC2)c2c(cnc3[nH]ccc23)C1=O	18	7.74
	CN1CN([C@H]2CC[C@H](CNS(=O)(=O)CC(F)(F)F)CC2)c2c(cnc3[nH]ccc23)C1=O	5.4	8.27
	CN1CN([C@H]2CC[C@H](CN3CCCS3(=O)=O)CC2)c2c(cnc3[nH]ccc23)C1=O	14	7.85
	CN(C)C[C@H]1CC[C@@H](CC1)N1CNC(=O)c2cnc3[nH]ccc3c12	490	6.31
	CN(C[C@H]1CC[C@@H](CC1)N1CN(C)C(=O)c2cnc3[nH]ccc3c12)CC(F)(F)F	9	8.05
	FC(F)(F)CNC[C@H]1CC[C@@H](CC1)N1CN(CC#N)C(=O)c2cnc3[nH]ccc3c12	16	7.8
	CS(=O)(=O)NC[C@H]1CC[C@@H](CC1)N1CN(C2CC2)C(=O)c2cnc3[nH]ccc3c12	18	7.74
	O=C1NCN([C@H]2CC[C@H](CNCC#N)CC2)c2c1cnc1[nH]ccc21	28	7.55
	CCN1CN([C@H]2CC[C@H](CNS(=O)(=O)CC(F)(F)F)CC2)c2c(cnc3[nH]ccc23)C1=O	16	7.8
	CCN1CN([C@H]2CC[C@H](CNS(=O)(=O)C3CC3)CC2)c2c(cnc3[nH]ccc23)C1=O	45	7.35
	CCN1CN([C@H]2CC[C@H](CNS(C)(=O)=O)CC2)c2c(cnc3[nH]ccc23)C1=O	38	7.42
	CN(CC#N)C[C@H]1CC[C@@H](CC1)N1CN(CC(F)(F)F)C(=O)c2cnc3[nH]ccc3c12	350	6.46
	F[C@@H]1CCN(C[C@H]2CC[C@@H](CC2)N2CNC(=O)c3cnc4[nH]ccc4c23)C1	410	6.39
	CN1CN([C@H]2CC[C@H](COCCC#N)CC2)c2c(cnc3[nH]ccc23)C1=O	4.9	8.31
	CN1CN([C@H]2CC[C@H](CNC3(CC3)C#N)CC2)c2c(cnc3[nH]ccc23)C1=O	59	7.23
	FC(F)CNC[C@H]1CC[C@@H](CC1)N1CN(C2CC2)C(=O)c2cnc3[nH]ccc3c12	50	7.3
	CCN1CN([C@H]2CC[C@H](CNCC(F)F)CC2)c2c(cnc3[nH]ccc23)C1=O	73	7.14
	FC(F)(F)C1(CC1)NC[C@H]1CC[C@@H](CC1)N1CN(CC#N)C(=O)c2cnc3[nH]ccc3c12	34	7.47
	FC(F)CNC[C@H]1CC[C@@H](CC1)N1CN(CC#N)C(=O)c2cnc3[nH]ccc3c12	41	7.39
	CCN1CN([C@H]2CC[C@H](CN(C)CC#N)CC2)c2c(cnc3[nH]ccc23)C1=O	540	6.27
	O=C1N(CC#N)CN([C@H]2CC[C@H](CNC3CC3)CC2)c2c1cnc1[nH]ccc21	240	6.62
	FC[C@H]1CC[C@@H](CC1)N1CN(C2CC2)C(=O)c2cnc3[nH]ccc3c12	41	7.39
	CN(C[C@H]1CC[C@@H](CC1)N1CNC(=O)c2cnc3[nH]ccc3c12)CC(F)(F)F	8.5	8.07
	FC(F)(F)CN1CN([C@H]2CC[C@H](CN3CCCS3(=O)=O)CC2)c2c(cnc3[nH]ccc23)C1=O	33	7.48
	CC1(C)CN(C1)C(=O)c1ccc(cc1)-c1cccc2nc(NC(=O)C3CC3)nn12	408	6.39
	CN([C@@H]1C[C@H]2CN(C[C@H]2C1)C(=O)CO)c1ncnc2[nH]ccc12	11	7.96
	CN([C@@H]1C[C@H]2CN(C[C@H]2C1)C(=O)CC#N)c1ncnc2[nH]ccc12	67	7.17
	C[C@H](O)C(=O)N1C[C@@H]2C[C@H](C[C@@H]2C1)N(C)c1ncnc2[nH]ccc12	0.3	9.52
	CN(C[C@H]1[C@@H]2CN(C[C@H]12)C(=O)CO)c1ncnc2[nH]ccc12	93	7.03
	COc1nsc(NC(=O)N2CC[C@H]3CC(C[C@H]3C2)N(C)c2ncnc3[nH]ccc23)n1	40	7.4
	CN([C@H]1C[C@H]2CNC(=O)C[C@H]2C1)c1ncnc2[nH]ccc12	71	7.15
	CN([C@@H]1C[C@H]2CN(C[C@H]2C1)C(=O)Nc1nc(ns1)C1CC1)c1ncnc2[nH]ccc12	39	7.41
	CN(C1C[C@H]2CN(C[C@H]2C1)C(=O)Nc1nc(CO)ns1)c1ncnc2[nH]ccc12	201	6.7
	CN([C@@H]1C[C@H]2CN(CC(F)(F)F)C[C@H]2C1)c1ncnc2[nH]ccc12	75	7.12
	CN([C@H]1C[C@H]2CN(CCC#N)C[C@H]2C1)c1ncnc2[nH]ccc12	43	7.37
	CN([C@H]1C[C@H]2CN(CC#N)C[C@H]2C1)c1ncnc2[nH]ccc12	20	7.7
	CN([C@H]1C[C@H]2CN(C[C@H]2C1)C(=O)Nc1nncs1)c1ncnc2[nH]ccc12	191	6.72
	CCC(=O)N1C[C@@H]2C[C@H](C[C@@H]2C1)N(C)c1ncnc2[nH]ccc12	70	7.15
	CN([C@@H]1C[C@H]2CN(C[C@H]2C1)C(=O)C(O)C(F)(F)F)c1ncnc2[nH]ccc12	110	6.96
	CN(C1C[C@H]2CN(C[C@H]2C1)C(=O)Nc1nc(OCC(C)(C)O)ns1)c1ncnc2[nH]ccc12	110	6.96
	CN([C@@H]1C[C@H]2CN(C[C@H]2C1)C(=O)OCC(F)(F)F)c1ncnc2[nH]ccc12	101	7
	CN([C@@H]1C[C@H]2CN(C[C@H]2C1)C(=O)Nc1nc(ns1)C1CC1)c1ncnc2[nH]ccc12	39	7.41
	CN(C1C[C@H]2CN(C[C@H]2C1)C(=O)CO)c1ncnc2[nH]cc(F)c12	4	8.4
	CN([C@@H]1C[C@H]2CN(C[C@H]2C1)C(=O)CO)c1ncnc2[nH]c(F)cc12	17	7.77
	CN(C[C@H]1[C@@H]2CN(C[C@H]12)C(=O)OC(C)(C)C)c1ncnc2[nH]ccc12	90	7.05
	COC(=O)CN1C[C@H]2[C@H](CN(C)c3ncnc4[nH]ccc34)[C@H]2C1	164	6.79
	CN([C@H]1C[C@H]2CNC(=O)C[C@H]2C1)c1ncnc2[nH]ccc12	31	7.51
	CN(C1CC2CNC(=O)CC2C1)c1ncnc2[nH]ccc12	71	7.15
	CN([C@@H]1C[C@@H]2CCN(C[C@@H]2C1)C(=O)Nc1nncs1)c1ncnc2[nH]ccc12	148	6.83
	CC(C)C(=O)N1CC[C@H]2C[C@H](C[C@H]2C1)N(C)c1ncnc2[nH]ccc12	203	6.69
	NC(=O)C(=C\c1cccc(c1)-n1cc(-c2ccc(Cl)cc2)c2c(N)ncnc12)\C#N	273	6.56
	CN(C)C(=O)C(=C\c1cccc(c1)-n1cc(-c2ccc(Cl)cc2)c2c(N)ncnc12)\C#N	141	6.85
	CN1CCN(CC1)C(=O)C(=C\c1cccc(c1)-n1cc(-c2ccc(Cl)cc2)c2c(N)ncnc12)\C#N	660	6.18
	C[C@H](Nc1nc(Nc2cn(C)cn2)c2cc[nH]c2n1)c1ncc(F)cn1	220	6.66
	NC(=O)Nc1sc(cc1C(N)=O)-c1ccccc1	2000	5.7
	NC(=O)c1cc(sc1Nc1ccccn1)-c1ccccc1	5200	5.28
	NC(=O)c1cc(sc1Nc1cccnc1)-c1ccccc1	28500	4.55
	CC(C)(O)c1ccc(cc1)-c1cc(C(N)=O)c(Nc2cccc(CN3CCOCC3)n2)s1	1350	5.87
	CC(C)(O)COCc1cccc(Nc2sc(cc2C(N)=O)-c2c(F)cc(cc2F)C(C)(C)O)n1	763	6.12
	Cc1c(NC(=O)c2ccc(cc2)C(C)(C)C)cccc1-c1nc(Nc2ccc(cc2)C(=O)N2CCOCC2)c2nc[nH]c2n1	33740	4.47
	Cc1ccc(NC(=O)c2cccc(c2)C(F)(F)F)cc1C(=O)Nc1cnc(Nc2cccc(NC(=O)C=C)c2)nc1	2680	5.57
	Cc1ccc(NC(=O)c2cccc(c2)C(F)(F)F)cc1C(=O)Nc1cnc(Nc2cccc(NC(=O)CNC(=O)C=C)c2)nc1	6370	5.2
	C[C@@H]1CCN(C[C@@H]1N(C)c1ncnc2[nH]ccc12)C(=O)CC#N	1.6	8.8
	CC[C@@](C)(Nc1ccnc(n1)-c1c[nH]c2ncccc12)C(=O)NCC(F)(F)F	1.2	8.92
	C[C@@H]1CCN(C[C@@H]1N(C)c1ncnc2[nH]ccc12)C(=O)CC#N	55	7.26
	C[C@@H]1CCN(C[C@@H]1N(C)c1ncnc2[nH]ccc12)C(=O)CC#N	56	7.25
	CC[C@@](C)(Nc1ccnc(n1)-c1c[nH]c2ncccc12)C(=O)NCC(F)(F)F	74	7.13
	CCS(=O)(=O)N1CC(CC#N)(C1)n1cc(cn1)-c1ncnc2[nH]ccc12	259	6.59
	N#CC[C@H](C1CCCC1)n1cc(cn1)-c1ncnc2[nH]ccc12	487	6.31
	CCS(=O)(=O)N1CC(CC#N)(C1)n1cc(cn1)-c1ncnc2[nH]ccc12	787	6.1
	CC[C@@](C)(Nc1ccnc(n1)-c1c[nH]c2ncccc12)C(=O)NCC(F)(F)F	932	6.03
	N#CC[C@H](C1CCCC1)n1cc(cn1)-c1ncnc2[nH]ccc12	1850	5.73
	O=C(Nc1nc2CC=CC(c3ccc(CN4CCS(=O)(=O)CC4)cc3)n2n1)C1CC1	2140	5.67
	CN1CCC(CC1)NC(=O)c1ccc(Nc2oc(nc2C(N)=O)-c2c(F)cccc2F)cc1	165	6.78
	CS(=O)(=O)c1ccc(Nc2oc(nc2C(N)=O)-c2c(Cl)cccc2Cl)cc1	214	6.67
	CS(=O)(=O)c1ccc(Nc2oc(nc2C(N)=O)-c2c(F)cccc2Cl)cc1	165	6.78
	C[C@H](Nc1nc(Nc2cc(C)n[nH]2)c(F)cc1C#N)c1ccc(F)cn1	7	8.15
	C[C@H](Nc1nc(Nc2cc(C)n[nH]2)cnc1C#N)c1ccc(F)cn1	5170	5.29
	C[C@H](Nc1nc(Nc2cc(C)n[nH]2)c(C)nc1C#N)c1ccc(F)cn1	15670	4.8
	CC(C)(C)c1nc2c([nH]1)c1ccc(F)cc1c1c2cc[nH]c1=O	5	8.3
	C[C@@H]1CCN(C[C@@H]1N(C)c1ncnc2[nH]ccc12)C(=O)CC#N	8	8.1
	CC(C)(O)C(=O)N1CCN(CC1)c1ccc(c(c1)C1=C(C(=O)NC1=O)c1c[nH]c2ccccc12)C(F)(F)F	525	6.28
	CN[C@@H]1C[C@H]2O[C@@](C)([C@@H]1OC)n1c3ccccc3c3c4CNC(=O)c4c4c5ccccc5n2c4c13	0.15	9.82
	[O-][N+](=O)c1ccc2NC(=O)\C(=C/c3ccc[nH]3)c2c1	710	6.15
	CN(C)c1ccc(\C=C2/C(=O)Nc3ccc(cc23)C(=O)c2cccs2)cc1	200	6.7
	O=C1Nc2ncc(cc2\C1=C\c1ccc[nH]1)-c1cccnc1	350	6.46
	O=C1Nc2ccc(nc2\C1=C\c1ccc[nH]1)-c1cccnc1	235	6.63
	O=C1Nc2ccc(cc2\C1=C\c1ccc[nH]1)-c1cccnc1	27	7.57
	O=C(c1cccs1)c1ccc2NC(=O)\C(=C/c3ccc[nH]3)c2c1	26	7.59
	O=C(c1cccnc1)c1ccc2NC(=O)\C(=C/c3ccc[nH]3)c2c1	168	6.77
	OC(=O)c1ccc2NC(=O)\C(=C/c3ccc[nH]3)c2c1	213	6.67
	CN(C)C(=O)c1ccc2NC(=O)\C(=C/c3ccc[nH]3)c2c1	210	6.68
	O=C(\C=C1/C(=O)Nc2ccc(cc12)C(=O)c1cccs1)c1ccc[nH]1	260	6.59
	O=C1Nc2ccccc2\C1=C\c1ccc[nH]1	900	6.05
	O=C1Nc2cnc(cc2\C1=C\c1ccc[nH]1)-c1cccnc1	30	7.52
	CC(=O)Nc1ccc(\C=C2/C(=O)Nc3ccc(cc23)C(=O)c2cccs2)cc1	700	6.15
	Fc1ccc(\C=C2/C(=O)Nc3ccc(cc23)C(=O)c2cccs2)cc1	4900	5.31
	OC(c1cccs1)c1ccc2NC(=O)\C(=C/c3ccc[nH]3)c2c1	190	6.72
	CS(=O)(=O)c1ccc(\C=C2/C(=O)Nc3ccc(cc23)C(=O)c2cccs2)cc1	7100	5.15
	O=C(Nc1ccc2NC(=O)\C(=C/c3ccc[nH]3)c2c1)c1ccccc1	870	6.06
	O=C(c1cccs1)c1ccc2NC(=O)\C(=C/c3ccccc3)c2c1	2300	5.64
	Cc1cccc(Cl)c1NC(=O)c1cnc(NC(=O)C2CC2)s1	44	7.36
	C[C@]1(O)CCC[C@H]1Nc1c(cnn2cccc12)C(N)=O	69	7.16
	C[C@@]1(O)CCC[C@H]1Nc1c(cnn2cccc12)C(N)=O	42	7.38
	C[C@]1(CO)CCC[C@H]1Nc1c(cnn2cccc12)C(N)=O	24	7.62
	C[C@@]1(CO)CCC[C@H]1Nc1c(cnn2cccc12)C(N)=O	140	6.85
	C[C@@]1(CCC[C@H]1Nc1c(cnn2cccc12)C(N)=O)C#N	10	8
	C[C@]1(CCC[C@H]1Nc1c(cnn2cccc12)C(N)=O)C#N	67	7.17
	C[C@]1(F)CCC[C@H]1Nc1c(cnn2cccc12)C(N)=O	1	9
	C[C@@]1(F)CCC[C@@H]1Nc1c(cnn2cccc12)C(N)=O	47	7.33
	C[C@@]1(F)CCC[C@H]1Nc1c(cnn2cccc12)C(N)=O	43	7.37
	C[C@@H](Nc1c(cnn2cccc12)C(N)=O)C(C)(C)C	8	8.1
	CC1(C)CCC[C@H]1Nc1c(cnn2cccc12)C(N)=O	5	8.3
	C[C@H](Nc1c(cnn2cccc12)C(N)=O)C(C)(C)C	110	6.96
	CC1(C)CCC[C@@H]1Nc1c(cnn2cccc12)C(N)=O	66	7.18
	NC(=O)c1cnn2cccc2c1NC1CCCC1	57	7.24
	CC1(C)[C@@H](O)CC[C@H]1Nc1c(cnn2cccc12)C(N)=O	16	7.8
	CC1(C)[C@H](O)CC[C@H]1Nc1c(cnn2cccc12)C(N)=O	6	8.22
	C[C@]1(O)CC[C@@H](Nc2c(cnn3cccc23)C(N)=O)C1(C)C	28	7.55
	C[C@@]1(O)CC[C@@H](Nc2c(cnn3cccc23)C(N)=O)C1(C)C	3	8.52
	C[C@]1(O)C[C@@H](Nc2c(cnn3cccc23)C(N)=O)C(C)(C)C1	30	7.52
	C[C@@]1(O)C[C@@H](Nc2c(cnn3cccc23)C(N)=O)C(C)(C)C1	15	7.82
	CC1(C)[C@H](N)CC[C@H]1Nc1c(cnn2cccc12)C(N)=O	24	7.62
	CC1(C)[C@@H](N)CC[C@H]1Nc1c(cnn2cccc12)C(N)=O	12	7.92
	C[C@@]1(N)CC[C@@H](Nc2c(cnn3cccc23)C(N)=O)C1(C)C	32	7.49
	C[C@]1(N)CC[C@@H](Nc2c(cnn3cccc23)C(N)=O)C1(C)C	5	8.3
	COc1ccc(cc1)-c1cccc2nc(NC(=O)C3CC3)nn12	528	6.28
	OCCn1cc(nn1)-c1ccc(cc1)-c1nc(c([nH]1)-c1cc[nH]c(=O)c1)-c1ccc(F)cc1	1.1	8.96
	CCOC(=O)Cn1cc(nn1)-c1ccc(cc1)-c1nc(c([nH]1)-c1cc[nH]c(=O)c1)-c1ccc(F)cc1	3	8.52
	CCOP(=O)(CCn1cc(nn1)-c1ccc(cc1)-c1nc(c([nH]1)-c1cc[nH]c(=O)c1)-c1ccc(F)cc1)OCC	3.7	8.43
	Oc1ccc(cc1)-c1nc(c([nH]1)-c1cc[nH]c(=O)c1)-c1ccc(F)cc1	1.4	8.85
	[O-]C(=O)c1ccc(cc1)-c1nc(c([nH]1)-c1cc[nH]c(=O)c1)-c1ccc(F)cc1	3.9	8.41
	Oc1ccc(cc1C([O-])=O)-c1nc(c([nH]1)-c1cc[nH]c(=O)c1)-c1ccc(F)cc1	2.1	8.68
	Fc1ccc(cc1)-c1nc([nH]c1-c1cc[nH]c(=O)c1)C1CCNCC1	1.2	8.92
	Fc1ccc(cc1)-c1nc([nH]c1-c1cc[nH]c(=O)c1)-c1ccc(cc1)-c1nnn[n-]1	7.8	8.11
	CSc1nccc(n1)-c1[nH]c(nc1-c1ccc(F)cc1)-c1ccc(O)cc1	7.8	8.11
	C[C@H]1CCCN(C1)c1ncnc2[nH]cc(-c3cccc(c3)C#N)c12	54	7.27
	Cc1cc(Nc2ncc(s2)C(=O)Nc2c(C)cccc2Cl)nc(C)n1	6	8.22
	NC(=O)c1cc(cc2c3cc(ccc3[nH]c12)C(=O)N1CCOCC1)-c1ccc(Cl)c(Cl)c1	139	6.86
	NC(=O)c1cc(cc2c1[nH]c1ccc(cc21)C(=O)N1CCOCC1)-c1ccccc1	48	7.32
	COc1cccc(c1)-c1cc(C(N)=O)c2[nH]c3ccc(cc3c2c1)C(=O)N1CCOCC1	66	7.18
	NC(=O)c1cc(cc2c3cc(ccc3[nH]c12)C(=O)N1CCOCC1)-c1ccc(Cl)cc1Cl	119	6.92
	CCCOc1cccc(c1)-c1cc(C(N)=O)c2[nH]c3ccc(cc3c2c1)C(=O)N1CCOCC1	130	6.89
	CN1CCN(CC1)C(=O)c1ccc2[nH]c3c(cc(cc3c2c1)-c1ccc(Cl)cc1)C(N)=O	35	7.46
	CN(C)[C@H]1CCN(C1)C(=O)c1ccc2[nH]c3c(cc(cc3c2c1)-c1ccc(Cl)c(Cl)c1)C(N)=O	59	7.23
	COc1cccc(c1)-c1cc(C(N)=O)c2[nH]c3ccc(cc3c2c1)C(=O)N1CCN(C)CC1	66	7.18
	NC(=O)c1cc(cc2c3CC(CCc3[nH]c12)C(=O)N1CCOCC1)-c1ccc(Cl)c(Cl)c1	2021	5.69
	NC(=O)c1cc(cc2c1[nH]c1cc(ccc21)C(=O)N1CCOCC1)-c1ccccc1	246	6.61
	COc1cccc(c1)-c1cc(C(N)=O)c2[nH]c3cc(ccc3c2c1)C(=O)N1CCOCC1	193	6.71
	COc1ccc(cc1F)-c1cc(C(N)=O)c2[nH]c3cc(ccc3c2c1)C(=O)N1CCOCC1	311	6.51
	COc1cccc(c1)-c1cc(C(N)=O)c2[nH]c3cc(NC(=O)C4CCOCC4)ccc3c2c1	59	7.23
	NC(=O)c1cc(cc2c1[nH]c1cc(ccc21)N1CCOCC1)-c1ccccc1	990	6
	CN1CCN(CC1)c1ccc2c(c1)[nH]c1c(cc(cc21)-c1ccccc1)C(N)=O	264	6.58
	CN1CCN(CC1)c1ccc2c(c1)[nH]c1c(cc(cc21)-c1cccc(Cl)c1)C(N)=O	197	6.71
	Cc1ccc(cn1)-c1cc(C(N)=O)c2[nH]c3cc(ccc3c2c1)N1CCOCC1	442	6.35
	CN1CCN(CC1)c1ccc2c(c1)[nH]c1c(cc(cc21)-c1ccc2n(C)ncc2c1)C(N)=O	324	6.49
	Cc1ccc(cc1-c1ccc2nc(Nc3ccccc3)ncc2c1)C(=O)Nc1cccc(c1C)C(F)(F)F	46	7.34
	CNc1ncc2cc(ccc2n1)-c1cc(NC(=O)Nc2cccc(c2)C(F)(F)F)ccc1C	1141	5.94
	CNc1ncc2cc(ccc2n1)-c1cc(ccc1C)C(=O)Nc1cc(ccc1N1CCCCC1)C(F)(F)F	253	6.6
	Cc1ccc(cc1-c1ccc2nc(NC3CC3)ncc2c1)C(=O)Nc1cccc(c1C)C(F)(F)F	331	6.48
	CNc1ncc2cc(ccc2n1)-c1cc(ccc1C)C(=O)Nc1cc(ccc1N1CC(C)(C)C1=O)C(F)(F)F	193	6.71
	CNc1ncc2cc(ccc2n1)-c1cc(ccc1C)C(=O)Nc1cc(ccc1OC1CCN(C)CC1)C(F)(F)F	868	6.06
	CNc1ncc2cc(ccc2n1)-c1cc(NC(=O)c2cccc(c2)C(F)(F)F)ccc1C	154	6.81
	CNc1ncc2cc(ccc2n1)-c1cc(ccc1C)C(=O)Nc1cccc(c1C)C(F)(F)F	133	6.88
	Cc1ccc(cc1-c1ccc2nc(N)ncc2c1)C(=O)Nc1cccc(c1C)C(F)(F)F	557	6.25
	Cc1ccc(cc1-c1ccc2nc(NCCN3CCOCC3)ncc2c1)C(=O)Nc1cccc(c1C)C(F)(F)F	626	6.2
	Cc1ccccc1-c1ccc2nc(N)ncc2c1	9819	5.01
	Cc1ccc(cc1-c1ccc2nc(N)ncc2c1)C(=O)Nc1cccc(c1)C(F)(F)F	20	7.7
	Cc1ccc(cc1-c1ccc2nc(NCCCN3CCOCC3)ncc2c1)C(=O)Nc1cccc(c1C)C(F)(F)F	2189	5.66
	Cc1ccc(cc1-c1ccc2nc(NCCN3CCOCC3)ncc2c1)C(=O)Nc1cccc(c1)C(F)(F)F	72	7.14
	CNc1ncc2cc(ccc2n1)-c1cc(ccc1C)C(=O)Nc1cc(ccc1N1CCN(C)C1=O)C(F)(F)F	987	6.01
	CNc1ncc2cc(ccc2n1)-c1cc(ccc1C)C(=O)Nc1ccc(Cl)c(c1C)C(F)(F)F	106	6.97
	CNc1ncc2cc(ccc2n1)-c1cc(ccc1C)C(=O)Nc1cccc2CCCc12	1339	5.87
	CNc1ncc2cc(ccc2n1)-c1cc(ccc1C)C(=O)Nc1cc(ccc1NC(=O)NCCN1CCOCC1)C(F)(F)F	722	6.14
	CNc1ncc2cc(ccc2n1)-c1cc(ccc1C)C(=O)Nc1ccc(Cl)c(c1)C(F)(F)F	16	7.8
	CNc1ncc2cc(ccc2n1)-c1cc(ccc1C)C(=O)Nc1cccc(c1)C(F)(F)F	16	7.8
	C[C@H]1CN(CC[C@H]1Nc1c(cnc2[nH]ccc12)C(N)=O)c1ccc(cn1)C#N	0.78	9.11
	NC(=O)c1cnc2[nH]ccc2c1N[C@H]1CCN(C[C@H]1F)c1ccc(cn1)C#N	1.7	8.77
	NC(=O)c1cnc2[nH]ccc2c1N[C@@H]1CCN(C[C@@H]1F)c1ccc(cn1)C#N	0.3	9.52
	NC(=O)c1cnc2[nH]ccc2c1NC1CCN(CC1)c1ccc(nn1)C#N	1.2	8.92
	NC(=O)c1cnc2[nH]ccc2c1NC1CCN(CC1)c1cnc(cn1)C#N	3.6	8.44
	NC(=O)c1cnc2[nH]ccc2c1NC1CCN(CC1)c1ccc(CO)cn1	9.2	8.04
	NC(=O)c1ccc(nc1)N1CCC(CC1)Nc1c(cnc2[nH]ccc12)C(N)=O	5.2	8.28
	NC(=O)c1cnc2[nH]ccc2c1NC1CCN(CC1)c1ccc(cn1)C(F)(F)F	25	7.6
	NC(=O)c1cnc2[nH]ccc2c1NC1CCN(CC1)c1ccc(cn1)C#N	1.3	8.89
	NC(=O)c1cnc2[nH]ccc2c1NC1CCN(CC1)c1ccc(cc1)C#N	3.4	8.47
	NC(=O)c1cnc2[nH]ccc2c1NC1CCN(Cc2cccc(c2)C#N)CC1	25	7.6
	NC(=O)c1cnc2[nH]ccc2c1NC1CCN(CC1)C(=O)CC#N	46	7.34
	NC(=O)c1cnc2[nH]ccc2c1N[C@H]1CCCN(Cc2ccccc2)C1	130	6.89
	NC(=O)c1cnc2[nH]ccc2c1N[C@@H]1CCCN(Cc2ccccc2)C1	240	6.62
	NC(=O)c1cnc2[nH]ccc2c1NC1CCN(Cc2ccccc2)CC1	23	7.64
	CS(=O)(=O)N1CCC(CC1)Nc1c(cnc2[nH]ccc12)C(N)=O	150	6.82
	CC(=O)N1CCC(CC1)Nc1c(cnc2[nH]ccc12)C(N)=O	340	6.47
	CN1CCC(CC1)Nc1c(cnc2[nH]ccc12)C(N)=O	90	7.05
	C[C@@H]1CCCC[C@@H]1Nc1c(cnc2[nH]ccc12)C(N)=O	5.1	8.29
	CC(C)Nc1ncnc2oc(c(-c3ccccc3)c12)-c1ccc(OCCN2CCCC2)cc1	1426	5.85
	C(CN1CCNCC1)Nc1ncnc2oc(c(-c3ccccc3)c12)-c1ccc(OCCN2CCCC2)cc1	960	6.02
	CS(=O)(=O)N1CCC(CC1)n1c2c(cnc3[nH]ccc23)[nH]c1=O	710	6.15
	C[C@@H]1CCN(C[C@@H]1N(C)c1ncnc2[nH]ccc12)C(=O)CC#N	0.8	9.1
	C[C@@H]1CCN(C[C@@H]1n1c2c3cc[nH]c3ncc2n(C)c1=O)C(=O)CC#N	5	8.3
	CN(C1CCCCC1)c1ccnc2[nH]ccc12	1100	5.96
	O=C(CC#N)N1CCC[C@H](C1)n1c2c(cnc3[nH]ccc23)[nH]c1=O	28	7.55
	CS(=O)(=O)N1CCC[C@H](C1)n1c2c(cnc3[nH]ccc23)[nH]c1=O	63	7.2
	CS(=O)(=O)N1CCC[C@@H](C1)n1c2c(cnc3[nH]ccc23)[nH]c1=O	460	6.34
	O=c1[nH]c2cnc3[nH]ccc3c2n1C1CCCCC1	54	7.27
	O=c1[nH]c2cnc3[nH]ccc3c2n1C1CCCC1	180	6.74
	O=c1[nH]c2cnc3[nH]ccc3c2n1C1CCCCCC1	22	7.66
	O=c1[nH]c2cnc3[nH]ccc3c2n1CC1CCCCC1	60	7.22
	C[C@@H]1CCCC[C@@H]1n1c2c(cnc3[nH]ccc23)[nH]c1=O	3	8.52
	C[C@H]1CCCC[C@H]1n1c2c(cnc3[nH]ccc23)[nH]c1=O	27	7.57
	CC1CCCC(C1)n1c2c(cnc3[nH]ccc23)[nH]c1=O	21	7.68
	CC1CCC(CC1)n1c2c(cnc3[nH]ccc23)[nH]c1=O	42	7.38
	CC1(C)CCCCC1n1c2c(cnc3[nH]ccc23)[nH]c1=O	69	7.16
	CC[C@@H]1CCCC[C@@H]1n1c2c(cnc3[nH]ccc23)[nH]c1=O	3	8.52
	O=c1[nH]c2cnc3[nH]ccc3c2n1C1CCOCC1	270	6.57
	O=c1[nH]c2cnc3[nH]ccc3c2n1C1CCNCC1	1200	5.92
	C[C@@H]1CCN(C[C@@H]1n1c2c(cnc3[nH]ccc23)[nH]c1=O)C(=O)CC#N	1.1	8.96
	CS(=O)(=O)N1CCC[C@@H](C1)Nc1nc(ncc1-c1cnc2[nH]ccc2n1)N1CCOCC1	18	7.74
	CN1CCN(CC1)c1ncc(c(N[C@H]2CCCN(C2)S(C)(=O)=O)n1)-c1cnc2[nH]ccc2n1	10	8
	CN(C(=O)N[C@H]1CCCN(C1)S(C)(=O)=O)c1cnc2[nH]ccc2n1	334	6.48
	CS(=O)(=O)N1CCC[C@@H](C1)Nc1nccnc1-c1cnc2[nH]ccc2n1	27	7.57
	O=C(NC1CCCCC1)Nc1cnc2[nH]ccc2n1	268	6.57
	FC(F)(F)CN1CCCC(C1)NC(=O)Nc1cnc2[nH]ccc2n1	29	7.54
	CS(=O)(=O)N1CCC(CC1)NC(=O)Nc1cnc2[nH]ccc2n1	1083	5.97
	CC(=O)N1CCCC(C1)NC(=O)Nc1cnc2[nH]ccc2n1	82	7.09
	O=C(NC1CCCN(C1)C(=O)CC#N)Nc1cnc2[nH]ccc2n1	695	6.16
	CS(=O)(=O)N1CCCC(C1)NC(=O)Nc1cnc2[nH]ccc2n1	20	7.7
	CS(=O)(=O)N1CCC[C@@H](C1)NC(=O)Nc1cnc2[nH]ccc2n1	22	7.66
	CCCS(=O)(=O)N1CCC[C@@H](C1)NC(=O)Nc1cnc2[nH]ccc2n1	10	8
	CC(C)CS(=O)(=O)N1CCC[C@@H](C1)NC(=O)Nc1cnc2[nH]ccc2n1	7	8.15
	CC(C)(C)CS(=O)(=O)N1CCC[C@@H](C1)NC(=O)Nc1cnc2[nH]ccc2n1	2	8.7
	CC(C)CS(=O)(=O)N1C[C@@H](C)C[C@@H](C1)NC(=O)Nc1cnc2[nH]ccc2n1	5	8.3
	CC(C)(C)CS(=O)(=O)N1CCC[C@@H](C1)Nc1ncccc1-c1cnc2[nH]ccc2n1	2	8.7
	O=S(=O)(CC#N)N1CCC[C@@H](C1)Nc1ncccc1-c1cnc2[nH]ccc2n1	1	9
	CC(C)CS(=O)(=O)N1C[C@@H](C)C[C@@H](C1)Nc1ncccc1-c1cnc2[nH]ccc2n1	5	8.3
	C[C@@H]1CCN(C[C@@H]1N(C)c1ncnc2[nH]ccc12)C(=O)CC#N	1	9
	CS(=O)(=O)N1CCC[C@@H](C1)Nc1ncncc1-c1cnc2[nH]ccc2n1	37	7.43
	CS(=O)(=O)N1CCC[C@@H](C1)Nc1nc(N)ncc1-c1cnc2[nH]ccc2n1	18	7.74
	CS(=O)(=O)N1CCC[C@@H](C1)Nc1nc(O)ncc1-c1cnc2[nH]ccc2n1	17	7.77
	CC[C@H](CO)Nc1ncc(c(N[C@H]2CCCN(C2)S(C)(=O)=O)n1)-c1cnc2[nH]ccc2n1	8	8.1
	CS(=O)(=O)N1CCC[C@@H](C1)Nc1nc(ncc1-c1cnc2[nH]ccc2n1)N1CC[C@@H](O)C1	15	7.82
	CC(C)CS(=O)(=O)N1CCC[C@@H](C1)Nc1ncccc1-c1cnc2[nH]ccc2n1	20	7.7
	CS(=O)(=O)N1CCC[C@@H](C1)Nc1ncccc1-c1cnc2[nH]ccc2n1	31	7.51
	Cc1ncsc1\C=C\c1ccc2n3CC(CO)Cn4c5ccccc5c5c6CNC(=O)c6c(c2c1)c3c45	592	6.23
	OCC1Cn2c3ccccc3c3c4CNC(=O)c4c4c5cc(\C=C\C(O)=O)ccc5n(C1)c4c23	686	6.16
	OCC1Cn2c3ccccc3c3c4CNC(=O)c4c4c5ccccc5n(C1)c4c23	17.5	7.76
	OCC1Cn2c3ccc(CO)cc3c3c4CNC(=O)c4c4c5cc(\C=C\Cn6ccnc6)ccc5n(C1)c4c23	3	8.52
	OCC1Cn2c3ccccc3c3c4CNC(=O)c4c4c5cc(Br)ccc5n(C1)c4c23	23.5	7.63
	OCC1Cn2c3ccc(CN4CCOCC4)cc3c3c4CNC(=O)c4c4c5cc(Br)ccc5n(C1)c4c23	3130	5.5
	OCC1(O)Cn2c3ccccc3c3c4CNC(=O)c4c4c5ccccc5n(C1)c4c23	27	7.57
	C=C1Cn2c3ccccc3c3c4CNC(=O)c4c4c5ccccc5n(C1)c4c23	72	7.14
	CN(C)Cc1ccc2n3CC(CO)Cn4c5ccccc5c5c6C(=O)NCc6c(c2c1)c3c45	250	6.6
	CC(C)OCc1ccc2n3CC(CO)Cn4c5ccc(COC(C)C)cc5c5c6C(=O)NCc6c(c2c1)c3c45	1050	5.98
	OC1Cn2c3ccccc3c3c4CNC(=O)c4c4c5ccccc5n(C1)c4c23	142	6.85
	OCC1Cn2c3ccccc3c3c4CNC(=O)c4c4c5cc(\C=C\Cn6ccnc6)ccc5n(C1)c4c23	11	7.96
	CC(C)OCc1ccc2n3CC(CO)Cn4c5ccc(Br)cc5c5c6C(=O)NCc6c(c2c1)c3c45	70	7.15
	OCC1Cn2c3ccccc3c3c4CNC(=O)c4c4c5cc(\C=C\CN=C6NCCN6)ccc5n(C1)c4c23	31	7.51
	OCC1Cn2c3ccccc3c3c4C(=O)NCc4c4c5cc(CO)ccc5n(C1)c4c23	3	8.52
	CN(C)CCCNC(=O)\C=C\c1ccc2n3CC(CO)Cn4c5ccccc5c5c6CNC(=O)c6c(c2c1)c3c45	237	6.63
	OCC(CO)=C1Cn2c3ccccc3c3c4CNC(=O)c4c4c5ccccc5n(C1)c4c23	36	7.44
	OCC1Cn2c3ccccc3c3c4CNC(=O)c4c4c5cc(\C=C\c6ccccn6)ccc5n(C1)c4c23	354	6.45
	CC(C)OCc1ccc2n3CC(CO)Cn4c5ccccc5c5c6C(=O)NCc6c(c2c1)c3c45	80	7.1
	OCC1(CO)Cn2c3ccccc3c3c4CNC(=O)c4c4c5ccccc5n(C1)c4c23	13.5	7.87
	OCC1Cn2c3ccc(CO)cc3c3c4CNC(=O)c4c4c5cc(CO)ccc5n(C1)c4c23	14	7.85
	OCC1Cn2c3ccccc3c3c4CNC(=O)c4c4c5cc(\C=C\n6ccnc6)ccc5n(C1)c4c23	109	6.96
	OCC1Cn2c3ccc(C=O)cc3c3c4CNC(=O)c4c4c5cc(Br)ccc5n(C1)c4c23	15	7.82
	COc1cc(N2CCN(C)CC2)c(F)cc1Nc1ncc(Cl)c(NCc2cccc(NC(=O)C=C)c2)n1	46	7.34
	COc1cc(N2CCN(C)CC2)c(C)cc1Nc1ncc(Cl)c(NCc2cccc(NC(=O)C=C)c2)n1	170	6.77
	CN1CCN(CC1)c1ccc(Nc2ncc(Cl)c(NCc3cccc(NC(=O)C=C)c3)n2)cc1	1.2	8.92
	CN1CCN(CC1)c1ccc(Nc2ncc(Cl)c(NCc3cccc(NC(=O)C=C)c3)n2)cc1F	0.9	9.05
	CN1CCN(CC1)c1ccc(Nc2ncc(Cl)c(NCc3cccc(NC(=O)C=C)c3)n2)cc1Cl	2	8.7
	CN1CCN(CC1)c1c(Cl)cc(Nc2ncc(Cl)c(NCc3cccc(NC(=O)C=C)c3)n2)cc1Cl	20	7.7
	CN1CCN(CC1)c1cc(F)c(Nc2ncc(Cl)c(NCc3cccc(NC(=O)C=C)c3)n2)cc1F	4.6	8.34
	Fc1cc(ccc1Nc1ncc(Cl)c(NCc2cccc(NC(=O)C=C)c2)n1)N1CCOCC1	1.4	8.85
	Fc1cc(Nc2ncc(Cl)c(NCc3cccc(NC(=O)C=C)c3)n2)ccc1N1CCOCC1	0.9	9.05
	Fc1cc(N2CCOCC2)c(F)cc1Nc1ncc(Cl)c(NCc2cccc(NC(=O)C=C)c2)n1	5.2	8.28
	CC(=O)N1CCN(CC1)c1c(F)cc(Nc2ncc(Cl)c(NCc3cccc(NC(=O)C=C)c3)n2)cc1F	3.6	8.44
	OC1CCN(CC1)c1c(F)cc(Nc2ncc(Cl)c(NCc3cccc(NC(=O)C=C)c3)n2)cc1F	7.4	8.13
	Fc1cc(Nc2ncc(Cl)c(NCc3cccc(NC(=O)C=C)c3)n2)cc(F)c1OCCN1CCOCC1	6.2	8.21
	CCN(CC)CCCCNc1ncc(Cl)c(NCc2cccc(NC(=O)C=C)c2)n1	24	7.62
	CC(=O)N1CC[C@H](C1)Nc1ncc(Cl)c(NCc2cccc(NC(=O)C=C)c2)n1	99	7
	CC(=O)N1CC[C@@H](C1)Nc1ncc(Cl)c(NCc2cccc(NC(=O)C=C)c2)n1	1600	5.8
	Cc1nn(C)cc1Nc1ncc(Cl)c(NCc2cccc(NC(=O)C=C)c2)n1	1.7	8.77
	Clc1cnc(Nc2cnoc2)nc1NCc1cccc(NC(=O)C=C)c1	2.9	8.54
	FC(F)n1cc(Nc2ncc(Cl)c(NCc3cccc(NC(=O)C=C)c3)n2)cn1	1.4	8.85
	Clc1cnc(Nc2cnn(c2)C2CCOCC2)nc1NCc1cccc(NC(=O)C=C)c1	0.7	9.15
	FC(F)(F)CNC(=O)Cn1cc(Nc2ncc(Cl)c(NCc3cccc(NC(=O)C=C)c3)n2)cn1	0.5	9.3
	CN(C)C(=O)Cn1cc(Nc2ncc(Cl)c(NCc3cccc(NC(=O)C=C)c3)n2)cn1	1.1	8.96
	Clc1cnc(Nc2cnn(CC(=O)N3CCOCC3)c2)nc1NCc1cccc(NC(=O)C=C)c1	0.6	9.22
	FC(F)OCCn1cc(Nc2ncc(Cl)c(NCc3cccc(NC(=O)C=C)c3)n2)cn1	0.7	9.15
	COCC(C)(C)n1cc(Nc2ncc(Cl)c(NCc3cccc(NC(=O)C=C)c3)n2)cn1	0.6	9.22
	CC(C)(O)Cn1cc(Nc2ncc(Cl)c(NCc3cccc(NC(=O)C=C)c3)n2)cn1	0.6	9.22
	CCC(=O)Nc1cccc(CNc2nc(Nc3ccc(cc3OC)N3CCN(C)CC3)ncc2Cl)c1	390	6.41
	COCCn1cc(Nc2ncc(Cl)c(NCc3cccc(NC(=O)C(C)=C)c3)n2)cn1	7.8	8.11
	COc1cc(ccc1Nc1ncc(Cl)c(NCc2cccc(NC(=O)\C=C\CO)c2)n1)N1CCN(C)CC1	245	6.61
	COc1cc(ccc1Nc1ncc(Cl)c(NCc2cccc(NC(=O)\C=C\CN)c2)n1)N1CCN(C)CC1	64	7.19
	COc1cc(ccc1Nc1ncc(Cl)c(NCc2cccc(NC(=O)\C=C\CN(C)C)c2)n1)N1CCN(C)CC1	258	6.59
	Cn1cc(Nc2ncc(Cl)c(NCc3ccc(F)c(NC(=O)C=C)c3)n2)cn1	4.4	8.36
	COc1cc(ccc1Nc1ncc(Cl)c(NCc2ccc(NC(=O)C=C)cc2)n1)N1CCN(C)CC1	83	7.08
	Clc1cnc(Nc2ccc(cc2)N2CCOCC2)nc1NCc1ccc(NC(=O)C=C)cc1	0.87	9.06
	Cn1cc(Nc2ncc(Cl)c(NCc3ccc(NC(=O)C=C)cc3)n2)cn1	0.58	9.24
	CNC(=O)Cn1cc(Nc2ncc(Cl)c(NCc3ccc(NC(=O)C=C)cc3)n2)cn1	2	8.7
	COCCn1cc(Nc2ncc(Cl)c(NCc3ccc(NC(=O)C=C)cc3)n2)cn1	1.3	8.89
	COc1cc(ccc1Nc1ncc(Cl)c(NC(C)c2cccc(NC(=O)C=C)c2)n1)N1CCN(C)CC1	6.6	8.18
	COCCn1cc(Nc2ncc(Cl)c(NC(C)c3cccc(NC(=O)C=C)c3)n2)cn1	1.6	8.8
	COc1cc(ccc1Nc1ncc(Cl)c(SCc2cccc(NC(=O)C=C)c2)n1)N1CCN(C)CC1	12	7.92
	Cn1cc(Nc2ncc(Cl)c(SCc3cccc(NC(=O)C=C)c3)n2)cn1	1.2	8.92
	CN(Cc1cccc(NC(=O)C=C)c1)c1nc(Nc2cnn(C)c2)ncc1Cl	0.7	9.15
	COc1cc(ccc1Nc1ncc(F)c(NCc2cccc(NC(=O)C=C)c2)n1)N1CCN(C)CC1	30	7.52
	COc1cc(ccc1Nc1ncc(Br)c(NCc2cccc(NC(=O)C=C)c2)n1)N1CCN(C)CC1	2.3	8.64
	COc1cc(ccc1Nc1ncc(c(NCc2cccc(NC(=O)C=C)c2)n1)C(F)(F)F)N1CCN(C)CC1	18	7.74
	COc1cc(ccc1Nc1ncc(C#N)c(NCc2cccc(NC(=O)C=C)c2)n1)N1CCN(C)CC1	2570	5.59
	COc1cc(ccc1Nc1ncc(C)c(NCc2cccc(NC(=O)C=C)c2)n1)N1CCN(C)CC1	31	7.51
	COc1cc(ccc1Nc1ncc(OC)c(NCc2cccc(NC(=O)C=C)c2)n1)N1CCN(C)CC1	31	7.51
	COc1cc(ccc1Nc1ncc(C2CC2)c(NCc2cccc(NC(=O)C=C)c2)n1)N1CCNCC1	220	6.66
	COc1cc(ccc1Nc1nccc(NCc2cccc(NC(=O)C=C)c2)n1)N1CCN(C)CC1	222	6.65
	CN1CCN(CC1)c1ccc(Nc2cc(NCc3cccc(NC(=O)C=C)c3)ncn2)cc1	9.9	8
	CN1CCN(CC1)c1ccc(Nc2ncc3ccn(Cc4cccc(NC(=O)C=C)c4)c3n2)cc1	0.7	9.15
	CN1CCN(CC1)c1ccc(Nc2ncc3ncn(Cc4cccc(NC(=O)C=C)c4)c3n2)cc1	101	7
	CN1CCN(CC1)c1ccc(Nc2ncc3c(n2)N(Cc2cccc(NC(=O)C=C)c2)C(=O)C3(C)C)cc1	17	7.77
	CN1CCN(CC1)c1ccc(Nc2ncc3CNC(=O)N(Cc4cccc(NC(=O)C=C)c4)c3n2)cc1	0.9	9.05
	CN1CCN(CC1)c1ccc(Nc2ncc3CN(C)C(=O)N(Cc4cccc(NC(=O)C=C)c4)c3n2)cc1	7	8.15
	COc1cc(ccc1Nc1nc(N)c(Cl)c(NCc2cccc(NC(=O)C=C)c2)n1)N1CCN(C)CC1	499	6.3
	COc1cc(ccc1Nc1nc(NCc2cccc(NC(=O)C=C)c2)c2cc[nH]c2n1)N1CCN(C)CC1	2720	5.57
	Clc1cnc(Nc2cnn(CCOCCOCCOCCNC(=O)CCCC[C@@H]3SC[C@@H]4NC(=O)N[C@H]34)c2)nc1NCc1cccc(NC(=O)C=C)c1	2.3	8.64
	Cn1cc(Nc2ncc(Cl)c(NCc3cccc(NC(=O)C=C)c3)n2)cn1	0.6	9.22
	Fc1cc(Nc2ncc(Cl)c(NCc3cccc(NC(=O)C=C)c3)n2)cc(F)c1N1CCOCC1	20	7.7
	Clc1cnc(Nc2ccc(cc2)N2CCOCC2)nc1NCc1cccc(NC(=O)C=C)c1	1.3	8.89
	COc1cc(ccc1Nc1ncc(Cl)c(NCc2cccc(NC(=O)C=C)c2)n1)N1CCN(C)CC1	4.8	8.32
	Nc1ncc(-c2cnn(CC(=O)N3CCOCC3)c2)c2scc(-c3ccc(Oc4ccccc4)cc3)c12	3068	5.51
	C(C1CO1)n1cc(nn1)-c1ncnc2[nH]ccc12	35	7.46
	CNc1nc2n(C[C@H](O)CO)c(cc2c2n(C)cnc12)C(=O)N(C1CC1)C1CC1	230	6.64
	CNc1nc2n(CCCO)c(cc2c2n(C)cnc12)C(=O)N(C1CC1)C1CC1	130	6.89
	CCn1c(cc2c1nc(Nc1cc(C)[nH]n1)c1ncn(C)c21)C(=O)N(C1CC1)C1CC1	87	7.06
	CCn1c(cc2c1nc(Nc1cc(C)nn1C)c1ncn(C)c21)C(=O)N(C1CC1)C1CC1	5000	5.3
	CCn1nc(Nc2nc3n(CC)c(cc3c3n(C)cnc23)C(=O)N(C2CC2)C2CC2)cc1C	210	6.68
	CCn1c(cc2c1nc(Nc1cc(C)n(C)n1)c1ncn(C)c21)C(=O)N(C1CC1)C1CC1	360	6.44
	CCn1c(cc2c1nc(Nc1nc(C)n(C)n1)c1ncn(C)c21)C(=O)N(C1CC1)C1CC1	3800	5.42
	CCn1c(cc2c1nc(Nc1nc(C)c(s1)C(=O)N1CCS(=O)(=O)CC1)c1ncn(C)c21)C(=O)N(C1CC1)C1CC1	31	7.51
	CCn1c(cc2c1nc(Nc1nc(C)c(s1)S(C)(=O)=O)c1ncn(C)c21)C(=O)N(C1CC1)C1CC1	52	7.28
	CCn1c(cc2c1nc(Nc1nc(C(=O)NC)c(C)s1)c1ncn(C)c21)C(=O)N(C1CC1)C1CC1	49	7.31
	CCn1c(cc2c1nc(Nc1nc(C)c(s1)C(=O)NC)c1ncn(C)c21)C(=O)N(C1CC1)C1CC1	19	7.72
	CCc1nc(Nc2nc3n(CC)c(cc3c3n(C)cnc23)C(=O)N(C2CC2)C2CC2)sc1C	460	6.34
	Cc1cn(cc1CN1CC[C@@H](O)C1)-c1ccnc(Nc2cc(C)cc(C)c2)n1	349	6.46
	Cc1nn(cc1CN1CC(O)C1)-c1ccnc(Nc2ccc3n(C)c(C)c(Cl)c3c2)n1	78	7.11
	Cc1nn(cc1CN1CC[C@@H](O)C1)-c1ccnc(Nc2ccc3n(C)c(C)c(Cl)c3c2)n1	478	6.32
	Cc1nn(cc1CN1CC(O)C1)-c1ccnc(Nc2ccc3n(C)c(C)c(C)c3c2)n1	418	6.38
	NCCn1c(nc2cc(ccc12)C(N)=O)C1CCNCC1	232500	3.63
	CC(C)(C)c1nc2c([nH]1)c1cc[nH]c(=O)c1c1cc(F)ccc21	900	6.05
	NC(=O)c1cnc2[nH]ccc2c1N[C@H]1[C@H]2CC3C[C@@H]1C[C@](O)(C3)C2	0.71	9.15
	O=C(Nc1nc2cccc(-c3ccc(CN4CCS(=O)(=O)CC4)cc3)n2n1)C1CC1	810	6.09
	CC[C@@](C)(Nc1ccnc(n1)-c1c[nH]c2ncccc12)C(=O)NCC(F)(F)F	2.5	8.6
	NCCCn1c(CCN)nc2cc(ccc12)C(N)=O	1500	5.82
	NCCCn1c(nc2cc(ccc12)C(N)=O)-c1ccccc1	1800	5.74
	NCCc1nc2cc(ccc2n1CCN)C(N)=O	1500	5.82
	NCCCc1nc2cc(ccc2n1CCN)C(N)=O	1100	5.96
	NCCn1c(nc2cc(ccc12)C(N)=O)C1CCNCC1	1260	5.9
	NCCn1c(nc2cc(ccc12)C(N)=O)C1CCCCC1	2500	5.6
	NCCn1c(nc2cc(ccc12)C(N)=O)-c1ccccc1	14100	4.85
	NCCn1c(Cc2ccccc2)nc2cc(ccc12)C(N)=O	2100	5.68
	NCCn1c(nc2cc(ccc12)C(N)=O)-c1ccc(cc1)C#N	1900	5.72
	Cc1ccc(cc1)-c1nc2cc(ccc2n1CCN)C(N)=O	2300	5.64
	CC(C)c1ccc(cc1)-c1nc2cc(ccc2n1CCN)C(N)=O	1900	5.72
	NCCn1c(nc2cc(ccc12)C(N)=O)-c1ccc(cc1)C(F)(F)F	2100	5.68
	NCCn1c(nc2cc(ccc12)C(N)=O)-c1ccc(O)cc1	2400	5.62
	NCCn1c(nc2cc(ccc12)C(N)=O)-c1ccc(O)cc1O	2900	5.54
	NCCn1c(nc2cc(ccc12)C(N)=O)-c1ccncc1	10500	4.98
	NCCn1c(nc2cc(ccc12)C(N)=O)-c1cccnc1N	1900	5.72
	NCCn1c(nc2cc(ccc12)C(N)=O)-c1cncnc1	2500	5.6
	CC(C)(C)c1nc2c([nH]1)c1cc[nH]c(=O)c1c1cc(F)ccc21	10	8
	Fc1ccc(Nc2ncnc3cc(OCCCN4CCOCC4)c(NC(=O)C=C)cc23)cc1Cl	3880	5.41
	Fc1ccc(Nc2ncnc3cc(OCCCN4CCOCC4)c(NC(=O)C=C)cc23)cc1Cl	2000	5.7
	Brc1cccc(Nc2ncnc3ccc(NC(=O)C=C)cc23)c1	3140	5.5
	COc1cc2nccc(Oc3ccc4c(NC(=O)c5cccc(c5)C(F)(F)F)nn(C)c4c3)c2cc1OC	25000000	1.6
	CCN(C(C)C)C(=O)c1cc2c(nc(NC)c3ncn(C)c23)n1C[C@H](O)CO	670	6.17
	CNc1nc2n(C[C@H](O)CO)c(cc2c2n(C)cnc12)C(=O)N(C)C1CC1	5800	5.24
	CNc1nc2n(C[C@@H](C)O)c(cc2c2n(C)cnc12)C(=O)N(C1CC1)C1CC1	510	6.29
	CCn1c(cc2c1nc(NC)c1ncn(C)c21)C(=O)N(C1CC1)C1CC1	190	6.72
	CCn1c(cc2c1nc(NCCCOC)c1ncn(C)c21)C(=O)N(C1CC1)C1CC1	1400	5.85
	CCn1c(cc2c1nc(Nc1ncc(C)s1)c1ncn(C)c21)C(=O)N(C1CC1)C1CC1	77	7.11
	CCn1c(cc2c1nc(Nc1nc(C)c(C)s1)c1ncn(C)c21)C(=O)N(C1CC1)C1CC1	160	6.8
	CNc1nc2n(C[C@H](O)CO)c(cc2c2n(C)cnc12)-c1nnnn1C1CC1	200	6.7
	CNc1nc2n(C[C@H](O)CO)c(cc2c2n(C)cnc12)C(=O)NC1CC1	2900	5.54
	CCn1c(cc2c1nc(NC(=O)NCCOC)c1ncn(C)c21)C(=O)N(C1CC1)C1CC1	500	6.3
	CCn1c(cc2c1nc(Nc1nccs1)c1ncn(C)c21)C(=O)N(C1CC1)C1CC1	62	7.21
	CCn1c(cc2c1nc(Nc1nc(C)cs1)c1ncn(C)c21)C(=O)N(C1CC1)C1CC1	23	7.64
	C[C@@H]1CCN(C[C@@H]1N(C)c1ncnc2[nH]ccc12)C(=O)CC#N	1	9
	CC(C)(C)NS(=O)(=O)c1ccc(cc1)-c1ccc2[nH]nc(N)c2c1	2930	5.53
	COc1ccc(cc1)-c1nc2c(NC3CCN(C)CC3)c(Cl)cnc2[nH]1	16900	4.77
	COc1ccc(cc1)-c1nc2c(NCC3CCNCC3)c(Cl)cnc2[nH]1	1130	5.95
	COc1ccc(cc1)-c1nc2c(OCC3CCNCC3)c(Cl)cnc2[nH]1	2780	5.56
	COc1ccc(cc1)-c1nc2c(NCC3CCCNC3)c(Cl)cnc2[nH]1	5750	5.24
	COc1ccc(cc1)-c1nc2c(NCC3CCN(C)CC3)c(Br)cnc2[nH]1	19200	4.72
	COc1ccc(cc1)-c1nc2c(NCC3CCN(C)CC3)c(cnc2[nH]1)C(N)=O	4500	5.35
	COc1ccc(cc1OC)-c1nc2c(NCC3CCNCC3)c(Cl)cnc2[nH]1	1200	5.92
	COc1ccc(-c2nc3c(NCC4CCNCC4)c(Cl)cnc3[nH]2)c(F)c1	6900	5.16
	COc1ccc(-c2nc3c(NCC4CCNCC4)c(Cl)cnc3[nH]2)c(C)c1	1540	5.81
	COc1ccc(F)c(c1)-c1nc2c(NCC3CCNCC3)c(Cl)cnc2[nH]1	6140	5.21
	COc1cc(F)c(cc1F)-c1nc2c(NCC3CCNCC3)c(Cl)cnc2[nH]1	7470	5.13
	COc1cc(F)c(cc1OC)-c1nc2c(NCC3CCNCC3)c(Cl)cnc2[nH]1	8300	5.08
	CN1CCC(CNc2c(Cl)cnc3[nH]c(nc23)-c2ccc(cc2)S(C)(=O)=O)CC1	27600	4.56
	COc1ccc(-c2nc3c(NCC4CCN(C)CC4)c(Cl)cnc3[nH]2)c(C)c1	6600	5.18
	CCC(C(C)C)n1cc(-c2ccn(C)n2)c2[nH]nc(N)c2c1=O	92	7.04
	CC(C)Cn1cc(-c2ccn(C)n2)c2[nH]nc(N)c2c1=O	100	7
	CCC(C)n1cc(-c2ccn(C)n2)c2[nH]nc(N)c2c1=O	52	7.28
	CC(C)C(C)n1cc(-c2ccn(C)n2)c2[nH]nc(N)c2c1=O	32	7.49
	Cc1ccccc1-n1cc(-c2ccn(C)n2)c2[nH]nc(N)c2c1=O	82	7.09
	Cc1ccccc1-n1cc(-c2ccccc2)c2[nH]nc(N)c2c1=O	2200	5.66
	Nc1n[nH]c2c(cn(-c3ccccc3Cl)c(=O)c12)-c1ccccn1	27	7.57
	Cn1ccc(n1)-c1cn(-c2ccccc2Cl)c(=O)c2c(N)n[nH]c12	39	7.41
	Nc1n[nH]c2ccn(-c3ccccc3Cl)c(=O)c12	1900	5.72
	Nc1n[nH]c2ccc(cc12)-c1ccccc1Cl	370	6.43
	OC(=O)Cc1cnc(Nc2n[nH]c3ccc(cc23)-c2ncccc2Cl)s1	3400	5.47
	CCS(=O)(=O)N1CC(CC#N)(C1)n1cc(cn1)-c1ncnc2[nH]ccc12	25	7.6
	CC(C)[C@@H](C)n1cc(-c2cc(n(C)n2)C(C)(C)O)c2[nH]nc(N)c2c1=O	3.3	8.48
	CC(C)[C@H](C)n1cc(-c2cc(N3CCS(=O)(=O)CC3)n(C)n2)c2[nH]nc(N)c2c1=O	4	8.4
	CC(C)[C@H](C)n1cc(-c2cc(C3CCOCC3)n(C)n2)c2[nH]nc(N)c2c1=O	4.6	8.34
	CC(C)[C@H](C)n1cc(-c2cc(N3CCOCC3)n(C)n2)c2[nH]nc(N)c2c1=O	2.8	8.55
	CC(C)[C@H](C)n1cc(-c2ccn(C)n2)c2[nH]nc(N)c2c1=O	6.4	8.19
	CC(C)[C@@H](C)n1cc(-c2ccc(cn2)N2CCOCC2)c2[nH]nc(N)c2c1=O	85	7.07
	CC(C)[C@H](C)n1cc(-c2ccc(cn2)N2CCOCC2)c2[nH]nc(N)c2c1=O	23	7.64
	CC(C)C(C)n1cc(-c2ccc(cn2)N2CCOCC2)c2[nH]nc(N)c2c1=O	5.3	8.28
	CCS(=O)(=O)N1CC(CC#N)(C1)n1cc(cn1)-c1ncnc2[nH]ccc12	67	7.17
	CC(C)[C@@H](C)n1cc(-c2cc(n(C)n2)C(C)(C)O)c2[nH]nc(N)c2c1=O	280	6.55
	C[C@@H]1CCN(C[C@@H]1N(C)c1ncnc2[nH]ccc12)C(=O)CC#N	0.35	9.46
	N#CC[C@H](C1CCCC1)n1cc(cn1)-c1ncnc2[nH]ccc12	2.8	8.55
	COC(=O)C1CCc2[nH]c(nc2C1)-c1c(N[C@@H]2CC[C@H](N)CC2)cc[nH]c1=O	17	7.77
	N[C@H]1CC[C@H](CC1)Nc1cc[nH]c(=O)c1-c1nc2ccccc2[nH]1	2.5	8.6
	O=c1[nH]ccc(NC2CCOCC2)c1-c1nc2ccccc2[nH]1	17	7.77
	CNc1nc(Nc2cnn(c2)C(CC(N)=O)C2CCCCC2)ncc1C(F)(F)F	39	7.41
	CCS(=O)(=O)N1CC(CC#N)(C1)n1cc(cn1)-c1ncnc2[nH]ccc12	787	6.1
	N#CC[C@H](C1CCCC1)n1cc(cn1)-c1ncnc2[nH]ccc12	487	6.31
	CN[C@@H]1C[C@H]2O[C@@](C)([C@@H]1OC)n1c3ccccc3c3c4CNC(=O)c4c4c5ccccc5n2c4c13	1	9
	C[C@@H]1CCN(C[C@@H]1N(C)c1ncnc2[nH]ccc12)C(=O)CC#N	55	7.26
	NCCCn1c(nc2cc(ccc12)C(N)=O)C1CCNCC1	14300	4.84
	CNCCn1c(nc2cc(ccc12)C(N)=O)C1CCNCC1	1500	5.82
	NCCCn1c(nc2cc(ccc12)C(N)=O)[C@H]1CC[C@H](O)CC1	12400	4.91
	CNCCn1c(nc2cc(ccc12)C(N)=O)[C@H]1CC[C@H](O)CC1	1900	5.72
	C[C@@H](O)Cn1c(nc2cc(ccc12)C(N)=O)[C@H]1CC[C@H](O)CC1	8500	5.07
	NC(=O)c1ccc2n(CCCO)c(nc2c1)[C@H]1CC[C@H](O)CC1	20600	4.69
	NC(=O)c1ccc2n(CCO)c(nc2c1)[C@H]1CC[C@H](O)CC1	1800	5.74
	Nc1ncnc2n(cc(-c3cccc(O)c3)c12)[C@@H]1C[C@H](CN2CCC2)C1	7200	5.14
	Cn1c(cc2c(ncnc12)-c1ccc(NC(=O)C(C)(C)C)cc1)C(=O)NCCN1CCCC1	953	6.02
	Cn1c(cc2c(ncnc12)-c1ccc(NC(=O)[C@@H]2CCCN2C(=O)OC(C)(C)C)cc1)C(=O)NCCN1CCCC1	716	6.15
	Cn1c(cc2c(ncnc12)-c1ccc(NC(=O)C(C)(C)C)cc1)C(=O)NCCCN1CCOCC1	584	6.23
	Cn1c(cc2c(ncnc12)-c1ccc(NC(=O)[C@@H]2CCCN2C(=O)OC(C)(C)C)cc1)C(=O)NCCCN1CCOCC1	507	6.29
	C[C@@H]1CCN(C[C@@H]1N(C)c1ncnc2[nH]ccc12)C(=O)CC#N	4	8.4
	CN1CCN(CC1)c1ccc(C(=O)Nc2n[nH]c3ccc(Cc4cc(F)cc(F)c4)cc23)c(NC2CCOCC2)c1	349	6.46
	NCCn1c(nc2cc(ccc12)C(N)=O)C1CCNCC1	1300	5.89
	CN[C@@H]1CC2O[C@@](C)([C@@H]1OC)n1c3ccccc3c3c4CNC(=O)c4c4c5ccccc5n2c4c13	6	8.22
	O[C@@H]1CCn2c3ccccc3c3c4CNC(=O)c4c4c5ccccc5n(CC[C@@H]1O)c4c23	12	7.92
	O[C@@H]1Cn2c3ccccc3c3c4CNC(=O)c4c4c5ccccc5n(C[C@@H]1O)c4c23	6	8.22
	O=C1NCc2c1c1c3ccccc3n3CC\C=C/CCn4c5ccccc5c2c4c13	39	7.41
	O=C1NCc2c1c1c3ccccc3n3C\C=C/Cn4c5ccccc5c2c4c13	39	7.41
	O=C1NCc2c1c1c3ccccc3[nH]c1c1[nH]c3ccccc3c21	61	7.21
	CN(C)C1CCN(C1)C(=O)[C@]1(O)Cn2c3ccccc3c3c4C(=O)NC(=O)c4c4c5ccccc5n(C[C@H]1O)c4c23	15	7.82
	O[C@@H]1Cn2c3ccccc3c3c4C(=O)NC(=O)c4c4c5ccccc5n(C[C@@]1(O)C(O)=O)c4c23	9	8.05
	COC(=O)[C@]1(O)Cn2c3ccccc3c3c4C(=O)NC(=O)c4c4c5ccccc5n(C[C@H]1O)c4c23	1	9
	CC(=O)C1=CCn2c3ccccc3c3c4C(=O)NC(=O)c4c4c5ccccc5n(C1)c4c23	7	8.15
	O[C@H]1CCn2c3ccccc3c3c4C(=O)NC(=O)c4c4c5ccccc5n(C[C@H]1O)c4c23	9	8.05
	O[C@H]1Cn2c3ccccc3c3c4C(=O)NC(=O)c4c4c5ccccc5n(C[C@H]1O)c4c23	3	8.52
	OC1CCCn2c3ccccc3c3c4C(=O)NC(=O)c4c4c5ccccc5n(C1)c4c23	8	8.1
	OC1CCn2c3ccccc3c3c4C(=O)NC(=O)c4c4c5ccccc5n(C1)c4c23	5	8.3
	CN[C@@H]1CC2O[C@@](C)([C@@H]1OC)n1c3ccccc3c3c4CNC(=O)c4c4c5ccccc5n2c4c13	6	8.22
	CN[C@@H]1C[C@H]2O[C@@](C)([C@@H]1OC)n1c3ccccc3c3c4CNC(=O)c4c4c5ccccc5n2c4c13	0.5	9.3
	NCCn1cc(-c2cc(-c3cc4ccccc4s3)c3[nH]ncc3c2)c2nc(N)ncc12	5300	5.28
	Oc1ccc(cc1)C1c2c[nH]c3nccc(-c4ccccc4NC1=O)c23	1530	5.82
	C[C@H](Nc1nc(Nc2cc(C)n[nH]2)cnc1C#N)c1ncc(F)cn1	5030	5.3
	C[C@H](Nc1nc(Nc2cc(C)n[nH]2)cnc1C#N)c1ccc(F)cn1	12770	4.89
	C[C@H](Nc1nc(Nc2cc(C)n[nH]2)c(C)nc1C#N)c1ncc(F)cn1	26480	4.58
	C[C@H](Nc1nc(Nc2cc(C)n[nH]2)c(C)nc1C#N)c1ccc(F)cn1	25050	4.6
	C[C@H](Nc1nc(Nc2cc(n[nH]2)C2CC2)cnc1C#N)c1ccc(F)cn1	26880	4.57
	C[C@H](Nc1cnc(C)c(Nc2cc(C)n[nH]2)n1)c1ccc(F)cn1	3660	5.44
	CC(C)Oc1cc(Nc2cncc(N[C@@H](C)c3ccc(F)cn3)n2)[nH]n1	15220	4.82
	C[C@H](Nc1cncc(Nc2cc(C)n[nH]2)n1)c1ccc(F)cn1	11710	4.93
	C[C@H](Nc1cncc(Nc2cc(C)n[nH]2)n1)c1ncc(F)cn1	13730	4.86
	CNS(=O)(=O)c1ccc(cc1)-c1cccc2ncc(nc12)-c1cc(OC)c(OC)c(OC)c1	1300	5.89
	COc1cc(cc(OC)c1OC)-c1cnc2cccc(-c3ccc(CC(=O)N4CCOCC4)cc3)c2n1	1300	5.89
	COc1cc(cc(OC)c1OC)-c1cnc2cccc(-c3ccc(CC(=O)N4CCS(=O)(=O)CC4)cc3)c2n1	280	6.55
	COc1cc(cc(OC)c1OC)-c1cnc2cccc(-c3ccc(CN4CCS(=O)(=O)CC4)cc3)c2n1	360	6.44
	COc1cc(cc(OC)c1OC)-c1cnc2cccc(-c3ccc(cc3)C(=O)N3CCOCC3)c2n1	2500	5.6
	COc1cc(cc(OC)c1OC)-c1cnc2cccc(-c3ccc(CN4CCOCC4)c(C)c3)c2n1	8300	5.08
	COc1cc(cc(OC)c1OC)-c1cnc2cccc(-c3ccc(C(=O)N4CCOCC4)c(C)c3)c2n1	1500	5.82
	COc1cc(cc(OC)c1OC)-c1cnc2cccc(-c3ccc(CN4CCOCC4)c(F)c3)c2n1	4900	5.31
	COc1cc(cc(OC)c1OC)-c1cnc2cccc(-c3ccc(CN4CCOCC4)cc3C)c2n1	2700	5.57
	COc1cc(cc(OC)c1OC)-c1cnc2cccc(-c3ccc(CN4CCOCC4)cc3F)c2n1	9900	5
	CN1CCN(CC1)C(=O)c1ccc(cc1C)-c1cnc2cccc(-c3ccc(CN4CCS(=O)(=O)CC4)cc3)c2n1	232	6.63
	Cc1cc(ccc1CN1CCOCC1)-c1cccc2ncc(nc12)-c1ccc(C(=O)N2CCOCC2)c(C)c1	408	6.39
	Cc1cc(ccc1C(=O)N1CCOCC1)-c1cnc2cccc(-c3ccc(CN4CCOCC4)c(F)c3)c2n1	630	6.2
	Cc1cc(ccc1C(=O)N1CCOCC1)-c1cnc2cccc(-c3cc(F)c(CN4CCOCC4)c(F)c3)c2n1	130	6.89
	CN1CCN(CC1)c1ccc(cc1)-c1cnc2cccc(-c3cc(F)c(CN4CCOCC4)c(F)c3)c2n1	166	6.78
	CN1CCN(CC1)c1ccc(cn1)-c1cnc2cccc(-c3cc(F)c(CN4CCS(=O)(=O)CC4)c(F)c3)c2n1	230	6.64
	Fc1cc(cc(F)c1CN1CCOCC1)-c1cccc2ncc(nc12)-c1cnn(c1)C1CCNCC1	610	6.21
	COc1cc(Nc2nc3cccc(-c4ccccn4)c3o2)cc(OC)c1OC	450	6.35
	COc1cc(Nc2nc3cccc(-c4ccc5ncccc5c4)c3o2)cc(OC)c1OC	670	6.17
	COc1cc(Nc2nc3cccc(-c4cccc(NS(C)(=O)=O)c4)c3o2)cc(OC)c1OC	2000	5.7
	COc1cc(Nc2nc3cccc(-c4ccc(NS(C)(=O)=O)cc4)c3o2)cc(OC)c1OC	130	6.89
	COc1cc(Nc2nc3cccc(-c4ccc(cc4)C(=O)N4CCOCC4)c3o2)cc(OC)c1OC	400	6.4
	COc1cc(Nc2nc3cccc(-c4ccc(CN5CCOCC5)cc4)c3o2)cc(OC)c1OC	300	6.52
	CN(C)C(=O)c1ccc(Nc2nc3cccc(-c4ccc(cc4)C(=O)N4CCOCC4)c3o2)cc1	620	6.21
	CN(C)C(=O)c1ccc(Nc2nc3cccc(-c4cc(F)c(CN5CCOCC5)c(F)c4)c3o2)cc1C	160	6.8
	CNC(=O)c1ccc(Nc2nc3cccc(-c4cc(F)c(CN5CCOCC5)c(F)c4)c3o2)cc1C	190	6.72
	CN1CCN(CC1)c1ccc(Nc2nc3cccc(-c4ccc(C(=O)N5CCOCC5)c(C)c4)c3o2)cc1	170	6.77
	CN(C)CCCNC(=O)c1ccc(Nc2nc3cccc(-c4cc(F)c(CN5CCOCC5)c(F)c4)c3o2)cc1C	220	6.66
	O=c1[nH]c2cnc(nc2n1C1CCOCC1)-n1cnc2ccccc12	115	6.94
	FC(F)(F)c1ccc2n(cnc2c1)-c1ncc2[nH]c(=O)n(C3CCOCC3)c2n1	245	6.61
	FC(F)(F)c1ccc2ncn(-c3ncc4[nH]c(=O)n(C5CCOCC5)c4n3)c2c1	68	7.17
	Fc1ccc2ncn(-c3ncc4[nH]c(=O)n(C5CCOCC5)c4n3)c2c1	38	7.42
	Clc1ccc2ncn(-c3ncc4[nH]c(=O)n(C5CCOCC5)c4n3)c2c1	14	7.85
	O=c1[nH]c2cnc(nc2n1C1CCOCC1)-n1cnc2ccc(cc12)C#N	7	8.15
	Fc1ccc2ncn(-c3ncc4[nH]c(=O)n(Cc5cccc(F)c5F)c4n3)c2c1	108	6.97
	Fc1cccc(Cn2c3nc(ncc3[nH]c2=O)-n2cnc3ccc(cc23)C#N)c1F	17	7.77
	Fc1ccc2ncn(-c3ncc4[nH]c(=O)n(Cc5c(F)cccc5F)c4n3)c2c1	70	7.15
	Fc1cccc(F)c1Cn1c2nc(ncc2[nH]c1=O)-n1cnc2ccc(cc12)C#N	6	8.22
	Clc1cccc(Cl)c1Cn1c2nc(ncc2[nH]c1=O)-n1cnc2ccc(cc12)C#N	220	6.66
	O=c1[nH]c2cnc(nc2n1C1CCOc2ccccc12)-n1cnc2ccccc12	95	7.02
	Fc1cccc2OCCC(c12)n1c2nc(ncc2[nH]c1=O)-n1cnc2ccccc12	48	7.32
	Fc1ccc2OCCC(c2c1)n1c2nc(ncc2[nH]c1=O)-n1cnc2ccccc12	28	7.55
	Clc1ccc2OCCC(c2c1)n1c2nc(ncc2[nH]c1=O)-n1cnc2ccccc12	365	6.44
	Fc1ccc2C(CCOc2c1)n1c2nc(ncc2[nH]c1=O)-n1cnc2ccccc12	260	6.59
	Fc1cccc2C(CCOc12)n1c2nc(ncc2[nH]c1=O)-n1cnc2ccccc12	30	7.52
	Clc1cccc2C(CCOc12)n1c2nc(ncc2[nH]c1=O)-n1cnc2ccccc12	170	6.77
	Fc1cccc2[C@@H](CCOc12)n1c2nc(ncc2[nH]c1=O)-n1cnc2ccccc12	28	7.55
	Fc1cccc2[C@H](CCOc12)n1c2nc(ncc2[nH]c1=O)-n1cnc2ccccc12	540	6.27
	Fc1cccc2[C@@H](CCOc12)n1c2nc(ncc2[nH]c1=O)-n1cnc2ccc(Cl)cc12	15	7.82
	Fc1ccc2ncn(-c3ncc4[nH]c(=O)n([C@@H]5CCOc6c(F)cccc56)c4n3)c2c1	3	8.52
	Fc1cccc2[C@@H](CCOc12)n1c2nc(ncc2[nH]c1=O)-n1cnc2ccc(cc12)C#N	1	9
	COc1cc(ccc1O)-c1ccnc(Nc2ccc(cc2)N2CCOCC2)n1	62	7.21
	CS(=O)(=O)Nc1ccc(cc1)-c1ccnc(Nc2cccc(CN3CCCC3)c2)n1	110	6.96
	CS(=O)(=O)Nc1ccc(cc1)-c1ccnc(Nc2ccc(CN3CCCCC3)cc2)n1	538	6.27
	CS(=O)(=O)Nc1ccc(cc1)-c1ccnc(Nc2cccc(CN3CCOCC3)c2)n1	930	6.03
	CS(=O)(=O)Nc1ccc(cc1)-c1ccnc(Nc2cccc(CN3CCC(O)CC3)c2)n1	636	6.2
	CS(=O)(=O)Nc1ccc(cc1)-c1ccnc(Nc2ccc(CN3CCC(O)CC3)cc2)n1	1619	5.79
	CN1CCN(Cc2cccc(Nc3nccc(n3)-c3ccc(NS(C)(=O)=O)cc3)c2)CC1	960	6.02
	CS(=O)(=O)Nc1ccc(cc1)-c1ccnc(Nc2ccc(CN3CCS(=O)(=O)CC3)cc2)n1	587	6.23
	CS(=O)(=O)Nc1ccc(cc1)-c1ccnc(Nc2ccc(cc2)N2CCOCC2)n1	351	6.45
	CS(=O)(=O)Nc1ccc(cc1)-c1ccnc(Nc2ccc(cc2)N2CCC(O)CC2)n1	149	6.83
	O=C(CC#N)Nc1cccc(c1)-c1ccnc(Nc2ccc(cc2)N2CCOCC2)n1	1760	5.75
	O=C(CC#N)Nc1ccc(cc1)-c1ccnc(Nc2ccc(cc2)N2CCOCC2)n1	66	7.18
	O=C(NCC#N)c1ccc(cc1)-c1ccnc(Nc2ccc(cc2)N2CCOCC2)n1	155	6.81
	COc1cc(ccc1C(=O)NCC#N)-c1ccnc(Nc2ccc(cc2)N2CCOCC2)n1	9	8.05
	CC(C)(NC(=O)c1ccc(cc1)-c1ccnc(Nc2ccc(cc2)N2CCOCC2)n1)C#N	3910	5.41
	CN(CC#N)C(=O)c1ccc(cc1)-c1ccnc(Nc2ccc(cc2)N2CCOCC2)n1	1418	5.85
	Cc1cnc(Nc2ccc(cc2)N2CCOCC2)nc1-c1ccc(cc1)C(=O)NCC#N	85	7.07
	COc1cnc(Nc2ccc(cc2)N2CCOCC2)nc1-c1ccc(cc1)C(=O)NCC#N	2310	5.64
	FC(F)(F)c1cc(Nc2nccc(n2)-c2ccc(cc2)C(=O)NCC#N)ccc1N1CCOCC1	2020	5.69
	CCN(CC)CCCOc1ccc(Nc2nccc(n2)-c2ccc(cc2)C(=O)NCC#N)cc1	362	6.44
	O=C(NCC#N)c1ccc(cc1)-c1ccnc(Nc2ccc(CN3CCOCC3)cc2)n1	1450	5.84
	Fc1cc(Nc2nccc(n2)-c2ccc(cc2)C(=O)NCC#N)ccc1N1CCOCC1	274	6.56
	O=C(NCC#N)c1ccc(cc1)-c1ccnc(Nc2cccc(c2)N2CCOCC2)n1	1876	5.73
	O=C(NCC#N)c1ccc(cc1)-c1ccnc(Nc2ccc(cc2)N2CCSCC2)n1	364	6.44
	O=C(NCC#N)c1ccc(cc1)-c1ccnc(Nc2ccc(CN3CCS(=O)(=O)CC3)cc2)n1	364	6.44
	CCN1CCN(Cc2ccc(Nc3nccc(n3)-c3ccc(cc3)C(=O)NCC#N)cc2)CC1	152	6.82
	CN1CCN(CC1)c1ccc(Nc2nccc(n2)-c2ccc(cc2)C(=O)NCC#N)cc1	192	6.72
	C[C@@H]1CCN(C[C@@H]1N(C)c1ncnc2[nH]ccc12)C(=O)CC#N	5	8.3
	O=C(N[C@H](CN1CCCC1)c1ccccc1)c1cc2n[nH]c(NC(=O)c3ccc(cc3)N3CCOCC3)c2s1	3710	5.43
	[O-][N+](=O)c1ccc(NC(=O)CCc2cn(Cc3ccc(Cl)cc3)c3ccccc23)cc1	34200	4.47
	Clc1ccc(Cn2cc(CCC(=O)Nc3ccncc3)c3ccccc23)cc1	52000	4.28
	CC1CCC(C)C(C1)N(C)c1ncnc2[nH]ccc12	20	7.7
	C[C@@H](CO)[C@H]1CC[C@@H](C)[C@H](C1)N(C)c1ncnc2[nH]ccc12	20	7.7
	C[C@@H]1CCN(C[C@@H]1N(C)c1ncnc2[nH]ccc12)C(=O)CC1CC1	20	7.7
	C[C@@H]1CCN(C[C@@H]1N(C)c1ncnc2[nH]ccc12)C(=O)Nc1cc(C)ns1	26	7.59
	CC1CCN(CC1N(C)c1ncnc2[nH]ccc12)C(=O)C1CCC(=O)C1	29	7.54
	CCN(CC)C(=O)COC[C@H](C)[C@H]1CC[C@@H](C)[C@H](C1)N(C)c1ncnc2[nH]ccc12	32	7.49
	C[C@@H]1CCN(C[C@@H]1N(C)c1ncnc2[nH]ccc12)C(=O)CO	32	7.49
	CNC(=O)COC[C@H](C)[C@H]1CC[C@@H](C)[C@H](C1)N(C)c1ncnc2[nH]ccc12	38	7.42
	C[C@@H]1CCN(C[C@@H]1N(C)c1ncnc2[nH]ccc12)C(=O)C1CCCC1	39	7.41
	CC1CCN(CC1N(C)c1ncnc2[nH]ccc12)C(=O)C1CCOC1	40	7.4
	C[C@@H]1CCN(Cc2cccc(F)c2F)C[C@@H]1N(C)c1ncnc2[nH]ccc12	42	7.38
	C[C@H]1CCN(C[C@H]1N(C)c1ncnc2[nH]ccc12)C(=O)CC#N	43	7.37
	CN(C1CCCCCCC1)c1ncnc2[nH]ccc12	58	7.24
	CCC1CCCCC1N(C)c1ncnc2[nH]ccc12	61	7.21
	CC1CCCCC1N(C)c1ncnc2[nH]ccc12	65	7.19
	C[C@@H]1CCN(C[C@@H]1N(C)c1ncnc2[nH]ccc12)C(=O)CC#N	1	9
	Nc1n[nH]c2cc(ccc12)-c1ccnc(N)n1	990	6
	CCCCCC1CCCCC1N(C)c1ncnc2[nH]ccc12	800	6.1
	CC1CC[C@H](C[C@H]1N(C)c1ncnc2[nH]ccc12)C(C)=C	1200	5.92
	CC(C)CCC1CCC(C)CC1N(C)c1ncnc2[nH]ccc12	2000	5.7
	CN(C1CCCCCC1)c1ncnc2[nH]ccc12	110	6.96
	CC1CCN(CC1N(C)c1ncnc2[nH]ccc12)C(=O)C(C)(C)C#N	113	6.95
	CC1CCN(CC1N(C)c1ncnc2[nH]ccc12)C(=O)C1CCN(Cc2ccccc2)C1=O	117	6.93
	CC1CCCC(C1)N(C)c1ncnc2[nH]ccc12	138	6.86
	CC1CCN(CC1N(C)c1ncnc2[nH]ccc12)C(=O)c1ccsc1	143	6.84
	CC1CCN(CC1N(C)c1ncnc2[nH]ccc12)C(=O)CS(C)(=O)=O	147	6.83
	CCN(CC)C(=O)OC[C@H](C)[C@H]1CC[C@@H](C)[C@H](C1)N(C)c1ncnc2[nH]ccc12	150	6.82
	CN(C1CCCCC1)c1ncnc2[nH]ccc12	160	6.8
	C1CCC2C(C1)N(c1ccccc21)c1ncnc2[nH]ccc12	210	6.68
	C1CCN(CC1)c1ncnc2[nH]ccc12	210	6.68
	CN(C1CCCCC1(C)C)c1ncnc2[nH]ccc12	230	6.64
	C[C@@H]1CCN(C[C@@H]1N(C)c1ncnc2[nH]ccc12)C(=O)CC1CCCC1	230	6.64
	CC1CCC(C)N1c1ncnc2[nH]ccc12	270	6.57
	C1CN(C2CCCCC12)c1ncnc2[nH]ccc12	350	6.46
	CC1CCC(CC1)N(C)c1ncnc2[nH]ccc12	370	6.43
	CN(C1CCCC1)c1ncnc2[nH]ccc12	390	6.41
	C[C@@H]1CCN(C[C@@H]1N(C)c1ncnc2[nH]ccc12)C(=O)C1Cc2cc(Cl)ccc2O1	480	6.32
	COC1CCCCC1N(C)c1ncnc2[nH]ccc12	540	6.27
	C[C@@H]1CC[C@@H](C[C@@H]1N(C)c1ncnc2[nH]ccc12)C(C)=C	2	8.7
	C[C@@H]1CCN(C[C@@H]1N(C)c1ncnc2[nH]ccc12)C(=O)CC#N	3.2	8.49
	C[C@@H]1CCN(C[C@@H]1N(C)c1ncnc2[nH]ccc12)C(=O)CC#N	3.3	8.48
	C[C@@H]1CC[C@@H](C[C@@H]1N(C)c1ncnc2[nH]ccc12)C(C)=C	4	8.4
	C[C@@H](COCC(=O)NCc1ccccc1)[C@H]1CC[C@@H](C)[C@H](C1)N(C)c1ncnc2[nH]ccc12	13	7.89
	CC(C#N)C(=O)N1CCC(C)C(C1)N(C)c1ncnc2[nH]ccc12	13	7.89
	C[C@@H]1CCN(C[C@@H]1N(C)c1ncnc2[nH]ccc12)S(=O)(=O)CC(F)(F)F	14	7.85
	C[C@@H]1CCN(C[C@@H]1N(C)c1ncnc2[nH]ccc12)C(=O)CC(F)(F)F	19	7.72
	Cc1nnc(Nc2nc(nn3cccc23)N2CCN(CC2)C(=O)Cc2ccccc2)s1	18000	4.74
	CNC(=O)c1ncc(C#Cc2cc(ccc2C)C(=O)Nc2ccc(CN3CCN(CCO)CC3)c(c2)C(F)(F)F)n1C	58	7.24
	C[C@H](Nc1nc(Nc2cc(n[nH]2)C2CC2)c(F)cc1C#N)c1ccc(F)cc1	183	6.74
	CC(C)Oc1cc(Nc2nc(N[C@@H](C)c3ccc(F)cc3)c(cc2F)C#N)[nH]n1	1735	5.76
	C[C@H](Nc1nc(Nc2cc(C)n[nH]2)c(F)cc1C#N)c1ccc(F)cc1	9	8.05
	C[C@H](Nc1nc(Nc2cc(C)n[nH]2)c(Cl)cc1C#N)c1ccc(F)cn1	21	7.68
	C[C@H](Nc1nc(Nc2cc(C)n[nH]2)c(F)cc1C#N)c1ccc(F)cn1	15	7.82
	CCNc1ncc(C(N)=O)c2[nH]c3ccc(F)cc3c12	6800	5.17
	Fc1ccc2c3[nH]c(nc3c3cc[nH]c(=O)c3c2c1)-c1ccccc1Cl	77	7.11
	CCC(Nc1ncc(C(N)=O)c2[nH]c3cc(ccc3c12)-c1cnn(C)c1)C1CC1	170	6.77
	CC(C)C(Nc1ncc(C(N)=O)c2[nH]c3cc(ccc3c12)-c1cnn(C)c1)C1CC1	210	6.68
	Cn1cc(cn1)-c1ccc2c(c1)[nH]c1c(cnc(NC(C3CC3)C3CC3)c21)C(N)=O	280	6.55
	Cn1cc(cn1)-c1ccc2c(c1)[nH]c1c(cnc(N[C@H](C3CC3)C(F)(F)F)c21)C(N)=O	230	6.64
	Cn1cc(cn1)-c1ccc2c(c1)[nH]c1c(cnc(N[C@@H](C3CC3)C(F)(F)F)c21)C(N)=O	1900	5.72
	CC(C)[C@@H](Nc1ncc(C(N)=O)c2[nH]c3cc(ccc3c12)-c1cnn(C)c1)C(F)(F)F	560	6.25
	NC(=O)c1cnc(NC(C2CC2)C2CC2)c2c3ccc(cc3[nH]c12)-c1cn[nH]c1	220	6.66
	NC(=O)c1cnc(NC(C2CC2)C2CC2)c2c3ccc(cc3[nH]c12)-c1cccnn1	270	6.57
	NC(=O)c1cnc(NC(C2CC2)C2CC2)c2c3ccc(cc3[nH]c12)-c1cnc(N)cn1	640	6.19
	NC(=O)c1cnc(NC(C2CC2)C2CC2)c2c3ccc(cc3[nH]c12)-c1cnc(N)nc1	220	6.66
	NC(=O)c1cnc(N[C@H](C2CC2)C(F)(F)F)c2c3ccc(cc3[nH]c12)-c1cn[nH]c1	220	6.66
	NC(=O)c1cnc(N[C@H](C2CC2)C(F)(F)F)c2c3ccc(cc3[nH]c12)-c1ccc(N)nc1	370	6.43
	NC(=O)c1cnc(N[C@H](C2CC2)C(F)(F)F)c2c3ccc(cc3[nH]c12)-c1cnc(nc1)N1CCOCC1	430	6.37
	NC(=O)c1cnc(N[C@H](C2CC2)C(F)(F)F)c2c3ccc(cc3[nH]c12)-c1ccc(nn1)N1CCS(=O)(=O)CC1	160	6.8
	NC(=O)c1cnc(N[C@H](C2CC2)C(F)(F)F)c2c3ccc(cc3[nH]c12)-c1cnc(N)nc1	300	6.52
	C[C@H](Nc1ccc(C(N)=O)c2[nH]c3cc(ccc3c12)-c1cnn(C)c1)C(C)(C)C	350	6.46
	C[C@H](Nc1ncc(C(N)=O)c2[nH]c3cc(ccc3c12)-c1cnn(C)c1)C1CC1	140	6.85
	C[C@@H](Nc1ncc(C(N)=O)c2[nH]c3cc(ccc3c12)-c1cnn(C)c1)C1CC1	740	6.13
	Fc1ccc2n(-c3ccccc3)c3cc[nH]c(=O)c3c2c1	720	6.14
	Cn1cc(cn1)-c1ccc2c(c1)[nH]c1c(cnc(N[C@H](C3CCC3)C(F)(F)F)c21)C(N)=O	1700	5.77
	CN(c1ccccc1-c1cc(Cl)c2cnc(Nc3ccc(cc3)C3CCN(CC(N)=O)CC3)nn12)S(C)(=O)=O	2.9	8.54
	NC(=O)c1cnc(N)c2cc(sc12)-c1ccc(cc1)N1CCOCC1	18	7.74
	CNC(=O)c1cnc(N)c2cc(sc12)-c1ccc(cc1)N1CCOCC1	1340	5.87
	CCNC(=O)c1cnc(N)c2cc(sc12)-c1ccc(cc1)N1CCOCC1	967	6.01
	Nc1ncc(C(=O)Nc2ccccc2)c2sc(cc12)-c1ccc(cc1)N1CCOCC1	2870	5.54
	CC(C)(C)NC(=O)c1cnc(N)c2cc(sc12)-c1ccc(cc1)N1CCOCC1	10300	4.99
	CN(C)C(=O)c1cnc(N)c2cc(sc12)-c1ccc(cc1)N1CCOCC1	1660	5.78
	CNC(=O)c1cnc(N)c2cc(sc12)-c1ccccc1	767	6.12
	CNC(=O)c1cnc(N)c2cc(sc12)-c1ccc(C)cc1	545	6.26
	CNC(=O)c1cnc(N)c2cc(sc12)-c1ccc(cc1)C(C)(C)C	188	6.73
	CNC(=O)c1cnc(N)c2cc(sc12)-c1ccc(cc1)C(C)(C)C#N	118	6.93
	CNC(=O)c1cnc(N)c2cc(sc12)-c1ccc(cc1)S(=O)(=O)NC(C)(C)C	307	6.51
	C[C@@H]1CCN(C[C@@H]1N(C)c1ncnc2[nH]ccc12)C(=O)CC#N	0.6	9.22
	CC(C)(C)NS(=O)(=O)c1ccc(cc1)-c1cc2c(N)ncc(C(=O)NCCO)c2s1	434	6.36
	CN(C)CCNC(=O)c1cnc(N)c2cc(sc12)-c1ccc(cc1)S(=O)(=O)NC(C)(C)C	3330	5.48
	CC(C)(C)NS(=O)(=O)c1ccc(cc1)-c1cc2c(N)ncc(C(=O)NCCN3CCCCC3)c2s1	2380	5.62
	CC(C)(C)NS(=O)(=O)c1ccc(cc1)-c1cc2c(N)ncc(C(=O)NCCN3CCOCC3)c2s1	963	6.02
	CC(C)(C)NS(=O)(=O)c1ccc(cc1)-c1cc2c(N)ncc(C(=O)NCCCN3CCOCC3)c2s1	645	6.19
	C[C@@H]1CCN(C[C@@H]1N(C)c1ncnc2[nH]ccc12)C(=O)CC#N	54	7.27
	COc1cc2c(Nc3ncc(CC(=O)Nc4cccc(F)c4)s3)ncnc2cc1OCCCN1CCC(CO)CC1	25000	4.6
	CN1CCN(CC1)C(=O)c1cc2c(NC(C)(C)C)nc(nc2n1C)-n1cnc2ccncc12	200	6.7
	C[C@H](Nc1nc(nc2n(C)c(cc12)C(=O)NS(=O)(=O)c1ccccc1)-n1cnc2ccncc12)c1ccccc1	143	6.84
	COc1ccc(Cl)c(Nc2nc(nc3n(C)c(cc23)C(=O)N2CCN(C)CC2)-n2cnc3ccncc23)c1	142	6.85
	C[C@@H](Nc1nc(nc2n(C)c(cc12)C(=O)N1CCN(C)CC1)-n1cnc2ccncc12)c1ccccc1	430	6.37
	C[C@H](Nc1nc(nc2n(C)c(cc12)C(=O)N1CCOCC1)-n1cnc2ccncc12)c1ccccc1	49	7.31
	C[C@H](Nc1nc(nc2n(C)c(cc12)C(=O)N1CCN(C)CC1)-n1cnc2ccncc12)C(C)(C)O	142	6.85
	C[C@H](Nc1nc(nc2n(C)c(cc12)C(=O)N1CCN(C)CC1)-n1cnc2ccncc12)c1ccccc1	22	7.66
	CN1CCN(CC1)C(=O)c1cc2c(NCc3ccccc3F)nc(nc2n1C)-n1cnc2ccncc12	3050	5.52
	C[C@H](Nc1nc(nc2n(C)c(cc12)C(=O)NCCN(C)C)-n1cnc2ccncc12)c1ccccc1	34	7.47
[truncated: 6,847 more rows]

## Sheet: The screened compounds
smiles	id
O=C1C2=C(C=C(N1CC3=CNC=4C=CC=CC43)C)CC5C=6NC=7C=CC=CC7C6CCN5C2	CNP0000058
C=1C=CC2=C(C1)NC3=C2CCN4CC=5C=CC=CC5CC34C	CNP0000064
O=C1C=C(OC2=C1C(OC)=CC3=CC4=C(C(OC)=C23)C(=O)CC4)C	CNP0000094
O=C(O)C1=CC=CC(C(=O)O)=C1CC(=O)NCCC2=CNC=3C=CC=CC32	CNP0000134
OCC1=CC=CC2=C1C=C3C=4NC=5C=CC=CC5C4CCN3C2	CNP0000138
O=C(OC)C=1N=C2C3=C(C1)C=4C=CC=CC4N3C(C)C5C(OC=C(C(=O)OC)C5C2)OC(=O)C	CNP0000152
O=CC=1C=CN2NC=NC12	CNP0000618
O=C(O)C=1C=CC(=C(OCC)C1)C2=NC3=CC(Cl)=C(Cl)C=C3N2	CNP0001244
O=C(OCC1OC(O)C(O)C(O)C1O)CC2=CNC=3C=CC=CC32	CNP0001389
O=C(O)CNC(=O)CC1=CNC=2C=CC(O)=CC21	CNP0002337
O=C(O)C(N)CC1=CNC=2C=CC(OC)=CC21	CNP0002348
O=C(O)CC=1C=2N=C(C=C3NC(=CC4=NC(=CC=5NC(C2)=C(C5CCC(=O)O)C)C(=C4CC(=O)O)CCC(=O)O)C(=C3CC(=O)O)CCC(=O)O)C1CCC(=O)O	CNP0002381
O=C(OC)CCC=1C=2N=C(C=C3NC(=CC4=NC(=CC=5NC(C2)=C(C5C)CCC(=O)OC)C(C=C)=C4C)C(C=C)=C3C)C1C	CNP0002382
O=C(O)CC=1C2=NC(=CC=3NC(C=C4N=C(C=C5NC(=C2)C(=C5C)CCC(=O)O)C(=C4C)CCC(=O)O)=C(C3CC(=O)O)CCC(=O)O)C1CCC(=O)O	CNP0002383
O=C(O)CCC=1C=2N=C(C=C3NC(=CC4=NC(=CC=5NC(C2)=C(C5CCC(=O)O)C)C(=C4C)CCC(=O)O)C(=C3C=C)C)C1C	CNP0002384
O=C1C=2C=CC=C(Cl)C2NC3=CC=4C(=O)C=5C=CC=C(Cl)C5NC4C=C13	CNP0002767
O=C(O)C(N)CC1=CN(C=2C=CC=CC21)C(N3C=C(C=4C=CC=CC43)CC(N)C(=O)O)C	CNP0003038
O=C(O)C(N)CC1=CNC=2C=C(Cl)C=CC21	CNP0003103
O=C(NC=1C=CC(=CC1)C2=NCCN2)C3=CC=C(C(=O)NC=4C=CC(=CC4)C5=NCCN5)C(OC)=C3	CNP0003201
O=C(O)C1NC(C(=O)O)CC=2C=3C=CC=CC3NC21	CNP0003318
O=C(OC)C1=CNC2=CC(OCC=3C=CC=CC3)=C(C=C2C1=O)CCCC	CNP0003346
O=C(NC1=CC=C(C=C1)C(O)C2N(C(=O)COC2)CCOCC)C=3C=CN=C(Cl)C3	CNP0003686
O=C(OC)C=1C=CC=CC1NC(=O)N2CCCC(O)C(NC(=O)C3=CC=C(OCC=4C(=NOC4C)C)C=C3)C2	CNP0003711
O=C1N(C)C2CN(CC3=CNC=4C=CC=CC43)CC2OC1	CNP0003728
O=C(OC)C1N2C(C3=CC=C(F)C(F)=C3)CC(NCC=4C=NC=CC4)CC2C=5NC=6C=CC=CC6C5C1	CNP0003742
O=C(N1CC2=CC(OC)=C(OC)C=C2CC1)CC3CCNCC3CC4=NOC(=C4)C=5C=CC(=CC5)C(C)(C)C	CNP0003744
O=C(NC1=CC=C(C=C1)C(O)C2N(C(=O)COC2)CC3=CC=C(OC)C=C3)C4=CC=C(OC)C=C4	CNP0003818
O=C(O)C1=CC=C(C=C1)CN2CCOCC2C3=NC(=CN3)C=4C=CC(Cl)=CC4	CNP0003833
FC1=CC=C(C=C1)CN2CCOCC2C3=NC(=CN3)C=4C=CC(Cl)=CC4	CNP0003834
N#CC1=CC=C(C=C1)C(=O)NC2=CC=C(C=C2)C(O)C3N(C(=O)COC3)CC=4C=CC=CC4F	CNP0003857
FC=1C=CC=CC1CN2CCOCC2C3=NC(=CN3)C=4C=CC(=CC4)C	CNP0003868
N=1C(=CNC1C2N(CCOC2)C3CCOCC3)C=4C=CC(=CC4)C	CNP0003872
O=C(N1CCC(N2CCOCC2C3=NC(=CN3)C=4C=CC(=CC4)C)CC1)C	CNP0003874
N=1C(=CNC1C2N(CC3=CC=C(OC)C=C3)CCOC2)C=4C=CC(=CC4)C	CNP0003875
N=1C(=CNC1C2N(CCOC2)C3CCC3)C=4C=CC=CC4	CNP0003876
FC1=CC=C(C=C1)CN2CCOCC2C3=NC(=CN3)C=4C=CC=CC4	CNP0003881
N=1C(=CNC1C2N(CCOC2)C3CCN(C)CC3)C=4C=CC=CC4	CNP0003882
FC(F)(F)C=1C=CC(=CC1)C=2N=C(NC2)C3N(CCOC3)C4CCNCC4	CNP0003883
FC(F)(F)C=1C=CC(=CC1)C=2N=C(NC2)C3N(CC=4C=CC=CC4O)CCOC3	CNP0003884
FC(F)(F)C=1C=CC(=CC1)C=2N=C(NC2)C3N(CCOC3)C4CCOCC4	CNP0003885
FC(F)(F)C=1C=CC(=CC1)C=2N=C(NC2)C3N(CC4=CC=C(OC)C=C4)CCOC3	CNP0003886
O=S(=O)(C1=CC=C(C=C1)CN2CCOCC2C3=NC(=CN3)C=4C=CC(Cl)=CC4)C	CNP0003887
O=C(NC1=CC=C(C=C1)C(O)C2N(C(=O)COC2)CC3=CC=C(F)C=C3)CC4=CC=C(OC)C=C4	CNP0003891
O=C(NC1=CC=C(C=C1)C(O)C2N(C(=O)COC2)CC=3C=CC=CC3F)C=4C=CC=CC4OC	CNP0003895
O=C(NC(C=1C=CC=CC1)C)N2CCOCC2C3=NC(=CN3)C=4C=CC(=CC4)C(F)(F)F	CNP0003904
O=S(=O)(C=1C=CC(=CC1)C=2N=C(NC2)C3N(CC=4C=NC=CC4)CCOC3)C	CNP0003905
O=S(=O)(C=1C=CC(=CC1)C=2N=C(NC2)C3N(CCOC3)C4CCOCC4)C	CNP0003906
O=S(=O)(C=1C=CC(=CC1)C=2N=C(NC2)C3N(CC4=CC=C(OC)C=C4)CCOC3)C	CNP0003907
N=1C(=CNC1C2N(CC3=CC=C(C=C3)C)CCOC2)C=4C=CC(OC)=CC4	CNP0003909
N=1C(=CNC1C2N(CC3=NC=4C=CC=CC4N3C)CCOC2)C=5C=CC(OC)=CC5	CNP0003910
OC=1C=CC=CC1CN2CCOCC2C3=NC(=CN3)C=4C=CC(OC)=CC4	CNP0003911
N=1C(=CNC1C2N(CCOC2)C3CCOCC3)C=4C=CC(OC)=CC4	CNP0003912
N=1C(=CNC1C2N(CC3=CC=C(OC)C=C3)CCOC2)C=4C=CC(OC)=CC4	CNP0003913
FC=1C=CC(=CC1)C=2N=C(NC2)C3N(CCOC3)C4CCC4	CNP0003915
FC=1C=CC(=CC1)C=2N=C(NC2)C3N(CCOC3)C4CCNCC4	CNP0003916
FC=1C=CC(=CC1)C=2N=C(NC2)C3N(CC4=CC=C(C=C4)N(C)C)CCOC3	CNP0003917
FC=1C=CC(=CC1)C=2N=C(NC2)C3N(CC=4C=NC=CC4)CCOC3	CNP0003918
O=C(NC1=CC=C(C=C1)CN2CCOCC2C3=NC(=CN3)C=4C=CC(OC(F)(F)F)=CC4)C	CNP0003920
FC(F)(F)OC=1C=CC(=CC1)C=2N=C(NC2)C3N(CC=4C=NC=CC4)CCOC3	CNP0003923
O=C(N1CCC(N2CCOCC2C3=NC(=CN3)C=4C=CC(OC(F)(F)F)=CC4)CC1)C	CNP0003926
N=1C(=CNC1C2N(CCOC2)C3CCC3)C=4C=CC(=CC4)C	CNP0003927
O=C(NC1=CC=C(C=C1)C(O)C2N(C(=O)COC2)CC=3C=CC=CC3OC)C=4C=CC=CC4OC	CNP0003934
O=C(NC1=CC=C(C=C1)C(O)C2N(C(=O)COC2)CC=3C=CC=CC3OC)C	CNP0003935
O=C(NC(C=1C=CC=CC1)C)N2CCOCC2C3=NC(=CN3)C=4C=CC(=CC4)C	CNP0003946
O=C(OCC1N2CCC(C1)C(C3=CC(=NN3C)C=4C=CC(OC)=C(OC)C4)C2)NC5=CC=C(C=C5)C(C)C	CNP0003960
O=C(N)C(NC(=O)C1N(C(=O)NC(C)C)CCNC1)CC2=CNC=3C=CC=CC32	CNP0003962
O=C(N)C(NC(=O)C1N(C(=O)C2CCCCC2)CCN(C(=O)C3CCNCC3)C1)CC4=CNC=5C=CC=CC54	CNP0003963
O=C(NC1=CC=C(C=C1)C(O)C2N(C(=O)COC2)CC3=CC=C(C=C3)C(F)(F)F)COC=4C=CC=CC4	CNP0003974
O=C(NC1=CC=C(C=C1)C(O)C2N(C(=O)COC2)C)C=3C=CN=C(Cl)C3	CNP0003985
O=C(NC1=CC=C(C=C1)C(O)C2N(C(=O)COC2)CC3=NC=CN3)C4CC4	CNP0003994
O=C(NC1=CC=C(C=C1)C(O)C2N(C(=O)COC2)CC3=CC=C(C=C3)C(F)(F)F)COC	CNP0003996
N#CC1=CC=C(C=C1)C(=O)NC2=CC=C(C=C2)C(O)C3N(C(=O)COC3)CC4=CC=C(C=C4)C(F)(F)F	CNP0003997
O=C(OCC1N2CCC(C1)C(C=3N=C(N=C(C3)C(CC)CC)C=4C=CN=CC4)C2)NC5=CC=C(C=C5)C(C)(C)C	CNP0004026
O=C(O)C(NC(=O)CC=1C=CC=CC1)CN2C=C(C(=O)NC2=O)CC	CNP0004138
O=C(N1CCN(C2=NC=CC=C2)CC1)CC3C(=CC(CNS(=O)(=O)C4=CC=C(OC)C=C4)C(C3)C(C)C)C	CNP0004141
O=C(NC1=CC=C(C=C1)C(O)C2N(C(=O)COC2)CC3=CC=C(OC)C=C3)C=4C=CN=C(Cl)C4	CNP0004213
O=C(NC1CC(C)(C)C2CC(O)(C)CCC12CCC(=O)NCCC3=CNC=4C=CC=CC43)C5=CC=C(C=C5)N(C)C	CNP0004224
O=C(NC1=CC=C(C=C1)C(O)C2N(C(=O)COC2)CC3=CC=C(OC)C=C3)C4=CC=C5OCOC5=C4	CNP0004264
O=C(NC1=CC=C(C=C1)C(O)C2N(C(=O)COC2)CC)C=3C=CN=C(Cl)C3	CNP0004314
ClC=1C=CC(=CC1)C=2N=C(NC2)C3N(CCOC3)C4CCOCC4	CNP0004323
ClC=1C=CC(=CC1)C=2N=C(NC2)C3N(CCOC3)C4CCCCC4	CNP0004324
O=C(NC1=CC=C(C=C1)C(O)C2N(C(=O)COC2)CC=3C=CC=CC3F)C4=NC=CN=C4	CNP0004342
O=C(NC1=CC=C(C=C1)C(O)C2N(C(=O)COC2)CC=3C=CC=CC3F)COC=4C=CC=CC4	CNP0004343
N1=NC(=CS1)CN2CCOCC2C3=NC(=CN3)C=4C=CC(=CC4)C	CNP0004357
O=S(=O)(C1=CC=C(C=C1)CN2CCOCC2C3=NC(=CN3)C=4C=CC=CC4)C	CNP0004361
O=C(NC1=CC=C(C=C1)CN2CCOCC2C3=NC(=CN3)C=4C=CC=CC4)C	CNP0004363
OC=1C=CC=CC1CN2CCOCC2C3=NC(=CN3)C=4C=CC=CC4	CNP0004364
O=C(O)C1=CC=C(C=C1)CN2CCOCC2C3=NC(=CN3)C=4C=CC=CC4	CNP0004366
N=1C(=CNC1C2N(CCOC2)C(C)C)C=3C=CC=CC3	CNP0004367
O=C(N1CCC(N2CCOCC2C3=NC(=CN3)C=4C=CC=CC4)CC1)C	CNP0004368
FC(F)(F)C=1C=CC(=CC1)C=2N=C(NC2)C3N(CC4=NC=CN4)CCOC3	CNP0004374
FC(F)(F)C=1C=CC(=CC1)C=2N=C(NC2)C3N(CC=4C=CC=CC4)CCOC3	CNP0004377
N#CC1=CC=CC(=C1)CN2CCOCC2C3=NC(=CN3)C=4C=CC(Cl)=CC4	CNP0004378
O=C(NC1=CC=C(C=C1)CN2CCOCC2C3=NC(=CN3)C=4C=CC(Cl)=CC4)C	CNP0004380
O=C(NC1=CC=C(C=C1)C(O)C2N(C(=O)COC2)CC3=CC=C(F)C=C3)COC=4C=CC=CC4	CNP0004385
O=C(O)C1=CC=C(C=C1)CN2CCOCC2C3=NC(=CN3)C=4C=CC(=CC4)S(=O)(=O)C	CNP0004399
O=S(=O)(C=1C=CC(=CC1)C=2N=C(NC2)C3N(CC=4C=CC=CC4)CCOC3)C	CNP0004401
O=S(=O)(C=1C=CC(=CC1)C=2N=C(NC2)C3N(CC4=CC=C(F)C=C4)CCOC3)C	CNP0004402
N#CC1=CC=CC(=C1)CN2CCOCC2C3=NC(=CN3)C=4C=CC(OC)=CC4	CNP0004403
FC=1C=CC=CC1CN2CCOCC2C3=NC(=CN3)C=4C=CC(OC)=CC4	CNP0004405
N1=NC(=CS1)CN2CCOCC2C3=NC(=CN3)C=4C=CC(OC)=CC4	CNP0004406
N=1C=CNC1CN2CCOCC2C3=NC(=CN3)C=4C=CC(OC)=CC4	CNP0004407
O=C(O)C1=CC=C(C=C1)CN2CCOCC2C3=NC(=CN3)C=4C=CC(OC)=CC4	CNP0004409
FC1=CC=C(C=C1)CN2CCOCC2C3=NC(=CN3)C=4C=CC(OC)=CC4	CNP0004410
N#CC1=CC=CC(=C1)CN2CCOCC2C3=NC(=CN3)C=4C=CC(F)=CC4	CNP0004411
FC=1C=CC(=CC1)C=2N=C(NC2)C3N(CC4=CN=C5C=CC=CC5=C4)CCOC3	CNP0004413
FC=1C=CC(=CC1)C=2N=C(NC2)C3N(CC=4C=CC=CC4O)CCOC3	CNP0004414
FC=1C=CC(=CC1)C=2N=C(NC2)C3N(CC4=CN=CN4)CCOC3	CNP0004415
FC=1C=CC(=CC1)C=2N=C(NC2)C3N(CCOC3)CC4CC4	CNP0004416
O=C(O)C1=CC=C(C=C1)CN2CCOCC2C3=NC(=CN3)C=4C=CC(F)=CC4	CNP0004417
FC=1C=CC(=CC1)C=2N=C(NC2)C3N(CCOC3)C(C)C	CNP0004418
O=C(N1CCC(N2CCOCC2C3=NC(=CN3)C=4C=CC(F)=CC4)CC1)C	CNP0004419
FC=1C=CC(=CC1)C=2N=C(NC2)C3N(CC4=CC=C(OC)C=C4)CCOC3	CNP0004420
FC(F)(F)OC=1C=CC(=CC1)C=2N=C(NC2)C3N(CCOC3)C4CCNCC4	CNP0004422
N#CC1=CC=CC(=C1)CN2CCOCC2C3=NC(=CN3)C=4C=CC(=CC4)C	CNP0004424
O=C(NC1=CC=C(C=C1)C(O)C2N(C(=O)COC2)CC=3C=CC=CC3OC)COC	CNP0004431
O=C(NC1=CC=C(C=C1)C(O)C2N(C(=O)COC2)CC=3C=CC=CC3OC)C=4C=CC=CC4	CNP0004432
N#CC1=CC=C(C=C1)C(=O)NC2CCC3(C)CCC(C(O)C3C2C)C(C(=O)N4CCCC4COC)C	CNP0004453
O=C(NC(C=1C=CC=CC1)C)N2CCOCC2C3=NC(=CN3)C=4C=CC(OC(F)(F)F)=CC4	CNP0004465
O=C(NC1=CC=C(C=C1)C(O)C2N(C(=O)COC2)CC3=NC=CC=C3)COC=4C=CC=CC4	CNP0004470
N#CC1=CC=C(C=C1)C(=O)NC2=CC=C(C=C2)C(O)C3N(C(=O)COC3)CC4=NC=CC=C4	CNP0004472
O=C(NC1=CC=C(C=C1)C(O)C2N(C(=O)COC2)CC=3C=CC=CC3OC)C=4C=CN=C(Cl)C4	CNP0004473
O=C(NC1=CC=C(C=C1)C(O)C2N(C(=O)COC2)CC=3C=CC=CC3OC)C4=CC=C(F)C=C4	CNP0004475
N#CC1=CC=C(C=C1)C(=O)NC2=CC=C(C=C2)C(O)C3N(C(=O)COC3)CC=4C=CC=CC4OC	CNP0004476
O=C(N)C(NC(=O)C1N(C(=O)N2CCOCC2)CCN(C(=O)C3CCNCC3)C1)CC4=CNC=5C=CC=CC54	CNP0004484
O=C(N)C(NC(=O)C1N(C(=O)C2CCNCC2)CCN(C1)S(=O)(=O)C=3C=CC=CC3)CC4=CNC=5C=CC=CC54	CNP0004485
O=C1NC2CN(CC3=CN(C=4C=CC=CC43)C)CC2OC1	CNP0004542
O=C(NC1=CC=C(C=C1)C2OCC(=O)N(C3CCOCC3)C2CO)C4=CC=C5OCOC5=C4	CNP0004575
O=C(NC1=CC=C(C=C1)C2OCC(=O)N(C3CCOCC3)C2CO)COC=4C=CC=CC4	CNP0004578
O=C(O)CCC(=O)NCC1C=C(C)C(CC2=NC=3C=CC(Cl)=CC3N2)CC1C(C)C	CNP0004581
O=C(O)CCC(=O)NCC1C=C(C)C(CC2=NC=3C=CC(F)=CC3N2)CC1C(C)C	CNP0004588
O=C(NCC1C=C(C)C(CC2=NC=3C=CC(F)=CC3N2)CC1C(C)C)C4CCCCC4	CNP0004596
O=C(O)CC1(CC(=O)NCC2C=C(C)C(CC3=NC=4C=C(OC)C=CC4N3)CC2C(C)C)CCCC1	CNP0004623
O=C(O)COCC(=O)NCC1C=C(C)C(CC2=NC=3C=CC=CC3N2C)CC1C(C)C	CNP0004629
O=C(NC1C(O)C(O)CC1C2=CN=C(C=C2)C(F)(F)F)C=3SC=4C=CC=CC4C3	CNP0004639
O=C(NC1C(O)C(O)CC1C2=CN=C(C=C2)C(F)(F)F)C=3C=CC=CC3OC	CNP0004640
O=C(NC1=CC=C(C=C1)C2OCC(=O)N(CC=3SC=NC3C)C2CO)C4=CC=C5OCOC5=C4	CNP0004659
FC=1C=CC=CC1CN2CCOCC2C3=NC(=CN3)C=4C=CC(Cl)=CC4	CNP0004660
O=C(NC1=CC=C(C=C1)C2OCC(=O)NC2CO)C=3C=CC=CC3C	CNP0004678
O=C(NC1C(O)C(O)CC1C2=CN=C(C=C2)N3CCOCC3)C=4SC=5C=CC=CC5C4	CNP0004682
O=C(NC1C(O)C(O)CC1C2=CN=C(C=C2)N3CCOCC3)COC=4C=CC=CC4	CNP0004683
O=C(NC1C(O)C(O)CC1C2=CN=C(C=C2)N3CCOCC3)COC	CNP0004684
O=C(NC1C(O)C(O)CC1C2=CN=C(C=C2)N3CCOCC3)C=4C=CC=CC4OC	CNP0004685
O=C(NC1=CC=C(C=C1)C2OCC(=O)NC2CO)NC(C)C	CNP0004717
O=C(NC1=CC=C(C=C1)C2OCC(=O)N(CC=3C=CC=CC3)C2CO)C4=NOC(=C4)C	CNP0004751
FC=1C=CC(=CC1)C=2N=C(NC2)C3N(CCOC3)C4CCN(C)CC4	CNP0004758
N=1C(=CNC1C2N(CC3=CNC=4C=CC=CC43)CCOC2)C=5C=CC=CC5	CNP0004759
O=C(NC1=CC=C(C=C1)C2OCC(=O)NC2CO)C3=NOC(=C3)C	CNP0004797
N=1C=CC(=CC1)C=2N=C(NC2)C3N(CCOC3)C4CCC4	CNP0004799
FC=1C=CC=CC1CN2CCOCC2C3=NC(=CN3)C=4C=CN=CC4	CNP0004800
FC1=CC=C(C=C1)CN2CCOCC2C3=NC(=CN3)C=4C=CN=CC4	CNP0004803
OC=1C=CC=CC1CN2CCOCC2C3=NC(=CN3)C=4C=NC=CC4	CNP0004807
N=1C=CC=C(C1)C=2N=C(NC2)C3N(CC4=CNC=5C=CC=CC54)CCOC3	CNP0004808
N=1C=CC=C(C1)C=2N=C(NC2)C3N(CCOC3)C4CCN(C)CC4	CNP0004813
O=S(=O)(C1=CC=C(C=C1)CN2CCOCC2C3=NC(=CN3)C=4C=CC(F)=CC4F)C	CNP0004814
FC=1C=CC(=C(F)C1)C=2N=C(NC2)C3N(CC=4C=CC=CC4O)CCOC3	CNP0004815
FC=1C=CC(=C(F)C1)C=2N=C(NC2)C3N(CC=4C=NC=CC4)CCOC3	CNP0004816
FC=1C=CC(=C(F)C1)C=2N=C(NC2)C3N(CCOC3)C(C)C	CNP0004817
O=C(N1CCC(N2CCOCC2C3=NC(=CN3)C=4C=CC(F)=CC4F)CC1)C	CNP0004818
O=S(=O)(C=1C=CC(=CC1)C=2N=C(NC2)C3N(CC4=CC=C(C=C4)C)CCOC3)C	CNP0004819
O=S(=O)(C=1C=CC(=CC1)C=2N=C(NC2)C3N(CC4=CC=C(C=C4)S(=O)(=O)C)CCOC3)C	CNP0004820
O=C(N(C)C)CN1C(=O)COC(C2=CC=C(C=C2)NS(=O)(=O)C=3C=CC=C(F)C3)C1CO	CNP0004825
O=S(=O)(C1=CC=C(C=C1)CN2CCOCC2C3=NC(=CN3)C(C)(C)C)C	CNP0004847
N=1C(=CNC1C2N(CC=3C=CC=CC3)CCOC2)C(C)(C)C	CNP0004849
O=S(=O)(C1=CC=C(C=C1)CN2CCOCC2C3=NC(=CN3)C=4C=CC=C(Cl)C4)C	CNP0004850
ClC1=CC=CC(=C1)C=2N=C(NC2)C3N(CCOC3)C4CCNCC4	CNP0004851
N#CC1=CC=CC(=C1)CN2CCOCC2C3=NC(=CN3)C=4C=CC=C(OC)C4	CNP0004852
FC=1C=CC=CC1CN2CCOCC2C3=NC(=CN3)C=4C=CC=C(OC)C4	CNP0004854
O=S(=O)(C1=CC=C(C=C1)CN2CCOCC2C3=NC(=CN3)C=4C=CC=C(F)C4)C	CNP0004858
O=C(N1CCOCC1C2=NC(=CN2)C=3C=CC(OC(F)(F)F)=CC3)COC	CNP0004873
O=C(N1CCOCC1C2=NC(=CN2)C=3C=CC(OC(F)(F)F)=CC3)C(C)(C)C	CNP0004874
O=C(N1CCOCC1C2=NC(=CN2)C=3C=CC(OC(F)(F)F)=CC3)C	CNP0004875
O=C(NC(C=1C=CC=CC1)C)N2CCOCC2C3=NC(=CN3)C=4C=CC(Cl)=CC4	CNP0004876
O=C(NCC1C=C(C)C(CC2=NC=3C=CC(=CC3N2)C)CC1C(C)C)C	CNP0004898
O=C(NC1=CC=C(C=C1)C2OCC(=O)N(CC3=CC=C(OC)C=C3)C2CO)C(C)C	CNP0004924
OC=1C=CC=CC1CNCC2C=C(C)C(CC3=NC=4C=C(OC)C=CC4N3)CC2C(C)C	CNP0004970
O=C(OC)C(=O)NCC1C=C(C)C(CC2=NC=3C=CC(OC)=CC3N2)CC1C(C)C	CNP0004971
O=C(O)CCC(=O)NCC1C=C(C)C(CC2=NC=3C=CC=CC3N2C)CC1C(C)C	CNP0004972
O=C(O)CCCC(=O)NCC1C=C(C)C(CC2=NC=3C=CC(=CC3N2)C)CC1C(C)C	CNP0004973
O=C(O)COCC(=O)NCC1C=C(C)C(CC2=NC=3C=CC=CC3N2)CC1C(C)C	CNP0004975
O=C(NCC1C=C(C)C(CC2=NC=3C=CC(F)=CC3N2)CC1C(C)C)C4CC4	CNP0004981
O=C(NCC1C=C(C)C(CC2=NC=3C=CC(F)=CC3N2)CC1C(C)C)C(CC)CC	CNP0004982
O=C(NCC1C=C(C)C(CC2=NC=3C=CC(F)=CC3N2)CC1C(C)C)C	CNP0004983
O=C(NC1=CC=C(C=C1)C2OCC(=O)N(C3CCOCC3)C2CO)C4=CC=C(OC)C=C4	CNP0004985
O=C(O)CCC(=O)NCC1C=C(C)C(CC2=NC=3C=C(OC)C=CC3N2)CC1C(C)C	CNP0005005
O=C(OC)C=1C=CC=2NC(=NC2C1)CC3C(=CC(CNCC=4C=CC=CC4O)C(C3)C(C)C)C	CNP0005006
O=C(OC)C=1C=CC=2NC(=NC2C1)CC3C(=CC(CNCC4=CC=C(OC)C=C4O)C(C3)C(C)C)C	CNP0005007
O=C(O)CC1(CC(=O)NCC2C=C(C)C(CC3=NC=4C=CC=CC4N3)CC2C(C)C)CCCC1	CNP0005013
FC1=CC=CC(=C1)C=2N=C(NC2)C3N(CCOC3)C4CCOCC4	CNP0005019
FC1=CC=CC(=C1)C=2N=C(NC2)C3N(CCOC3)C(C)C	CNP0005020
O=C(O)C1=CC=C(C=C1)CN2CCOCC2C3=NC(=CN3)C=4C=CN=CC4	CNP0005022
O=C(NC1=CC=C(C=C1)CN2CCOCC2C3=NC(=CN3)C=4C=NC=CC4)C	CNP0005024
FC=1C=CC(=C(F)C1)C=2N=C(NC2)C3N(CC=4C=CN=CC4)CCOC3	CNP0005029
FC=1C=CC(=C(F)C1)C=2N=C(NC2)C3N(CCOC3)CC4CC4	CNP0005030
FC=1C=CC(=C(F)C1)C=2N=C(NC2)C3N(CC4=NC=CC=C4)CCOC3	CNP0005031
FC=1C=CC(=C(F)C1)C=2N=C(NC2)C3N(CC4=CC=C(OC)C=C4)CCOC3	CNP0005032
N#CC1=CC=CC(=C1)CN2CCOCC2C3=NC(=CN3)C=4C=CC(=CC4)S(=O)(=O)C	CNP0005033
O=S(=O)(C=1C=CC(=CC1)C=2N=C(NC2)C3N(CC4=CNC=5C=CC=CC54)CCOC3)C	CNP0005035
ClC1=CC=CC(=C1)C=2N=C(NC2)C3N(CC=4N=NSC4)CCOC3	CNP0005064
ClC1=CC=CC(=C1)C=2N=C(NC2)C3N(CCOC3)CC4CC4	CNP0005065
O=C(O)C1=CC=C(C=C1)CN2CCOCC2C3=NC(=CN3)C=4C=CC=C(Cl)C4	CNP0005066
N=1C(=CNC1C2N(CCOC2)C3CCC3)C=4C=CC=C(OC)C4	CNP0005067
OC=1C=CC=CC1CN2CCOCC2C3=NC(=CN3)C=4C=CC=C(OC)C4	CNP0005070
FC1=CC=CC(=C1)C=2N=C(NC2)C3N(CCOC3)C4CCC4	CNP0005074
N#CC1=CC=CC(=C1)C(=O)NC2=CC=C(C=C2)C(O)C3N(C(=O)COC3)CC4=CC=C(F)C=C4	CNP0005106
O=C(NCC1OCC(NCC=2C=CC=CC2O)C1O)C3=CC=C(F)C=C3	CNP0005112
N#CC1=CC=CC(=C1)C(=O)NC2=CC=C(C=C2)C(O)C3N(C(=O)COC3)CC=4C=CC=CC4F	CNP0005136
O=C(NCC1OCC(NCC=2C=CC=CC2F)C1O)C3=CC=C(F)C=C3	CNP0005140
O=C(NCC1C=C(C)C(CC2=NC=3C=CC(OC)=CC3N2)CC1C(C)C)C	CNP0005172
O=C(NC(C)C)N1CCN2C(=O)N(CCOC)CC2C1	CNP0005308
O=C(NC1=CC=C(F)C=C1)NCC2C=C(C)C(CC3=NC=4C(=CC=CC4C)N3)CC2C(C)C	CNP0005323
O=C(C1=CC=C2OCOC2=C1)N3CCN4C(=O)N(CCOC)CC4C3	CNP0005494
O=C(NCC1OCC(N(CC2=NC=CC=C2)CC3=NC=CC=C3)C1O)COC	CNP0005543
O=C(NC1=CC=C(C=C1)CNCC2C=C(C)C(CC3=NC=4C=CC(OC)=CC4N3)CC2C(C)C)C	CNP0005579
O=C(N1CCS(=O)(=O)CC1)CC2OC3C(OC(CNCC=4C=CC=CC4OC)C3O)C2	CNP0005607
O=C(C=1C=CC=CC1F)N2CC3N(CCOC3)C4(C2)CN(C4)C5CCN(C(=O)C)CC5	CNP0005612
O=C(NC=1C=CC=CC1)N2CC3N(CCOC3)C4(C2)CN(C(=O)C(C)(C)C)C4	CNP0005626
O=C(NC=1C=CC=C(Cl)C1)NCC2OC3CC(OC3C2O)CC(=O)N4CCS(=O)(=O)CC4	CNP0005627
O=C(NC1=CC=C(F)C=C1)N2CC3(N4CCOCC4CN(C(=O)C=5C=CC=CC5F)C3)C2	CNP0005658
O=C(NCC1=CC=C(OC)C=C1)CC2OC3C(O)C(OC3C2)CNCC=4C=NC=CC4Cl	CNP0005682
O=C(C=1C=CC=CC1F)N2CC3N(CCOC3)C4(C2)CN(C(=O)N5CCOCC5)C4	CNP0005683
O=C(NC1=CC=C(F)C=C1)N2CC3(N4CCOCC4CN(C(=O)C)C3)C2	CNP0005685
O=C(C1=CC=C(OC)C=C1)N2CC3N(CCOC3)C4(C2)CN(C4)S(=O)(=O)C=5C=CC=CC5	CNP0005693
O=C(NC1C(C=2C=CC=CC2)N(CC=3C=CN=CC3F)CCC1(O)C)C4CC4	CNP0005738
O=C(NCC1=CC=C(OC)C=C1)CC2OC3C(OC(CNC4CCC(F)(F)CC4)C3O)C2	CNP0005763
O=C(NC=1C=CC=CC1)N2CC3N(CCOC3)C4(CNC4)C2	CNP0005764
O=C(NC1=CC=C(F)C=C1)N2CC3(N4CCOCC4CN(C(=O)C5=CC=C(Cl)C=C5)C3)C2	CNP0005827
O=C(C1=CC=C(Cl)C=C1)N2CC3N(CCOC3)C4(C2)CN(C4)C(C)C	CNP0005830
O=C(C=1C=CC=C(OC)C1)N2CC3N(CCOC3)C4(C2)CN(CC=5C=CC=CC5F)C4	CNP0005847
O=C(NC=1C=CC=CC1)N2CC3N(CCOC3)C4(C2)CN(C(=O)NC5=CC=C(F)C=C5)C4	CNP0005857
O=C(NC=1C=CC=CC1)N2CC3N(CCOC3)C4(C2)CN(C4)C5CCOCC5	CNP0005860
O=C(C1=CC=C(Cl)C=C1)N2CC3N(CCOC3)C4(C2)CN(C(=O)COC=5C=CC=CC5)C4	CNP0005887
O=C(N1CC2N(CCOC2)C3(C1)CN(C(=O)COC=4C=CC=CC4)C3)C	CNP0005924
O=C(C1=CC=C(OC)C=C1)N2CC3N(CCOC3)C4(C2)CN(C4)C5CCOCC5	CNP0005925
O=C(C=1C=CC=CC1F)N2CC3N(CCOC3)C4(C2)CN(CC(C)C)C4	CNP0005930
O=C(O)COCC(=O)N1CC2(N3CCOCC3CN(C(=O)C4=CC=C(OC)C=C4)C2)C1	CNP0005970
O=C(NCC1=CC=C(OC)C=C1)CC2OC3C(O)C(OC3C2)CNCC=4C=CN=CC4F	CNP0005987
O=C(NC=1C=CC=CC1)N2CC3N(CCOC3)C4(C2)CN(C4)C5CCC(F)(F)CC5	CNP0006018
O=C(NCC1=CC=C(F)C=C1)CC2OC3C(O)C(OC3C2)CNCC=4C=CC=CC4OC	CNP0006055
O=C1OC=2C=CC(OC)=CC2C(=C1)CN3CCN(C(=O)C4=CC=C(Br)C=C4)CC3	CNP0006149
O=C1C2=CC=CC(=C2NC(=C1CN3CCCC3)C)C	CNP0006196
O=C(NC=1C=CC=C(Cl)C1)NC2C(O)C(N3N=CC(=C3)C)C4OCC2O4	CNP0006236
O=C(NCC=1C=CC=CC1)NC2C(O)C(N3N=CC(=C3)C)C4OCC2O4	CNP0006245
O=C(NCC=1C=CC=CC1)NC2C(O)C(N3N=CC(Cl)=C3)C4OCC2O4	CNP0006252
O=C(NCC=C)NC1C(O)C(N2C=NC=3C=C(OC)C(OC)=CC32)C4OCC1O4	CNP0006293
O=C(NCC=C)NC1C(O)C(N2N=CC(Cl)=C2)C3OCC1O3	CNP0006295
O=C(NC1=CC=C(F)C=C1F)NC2C(O)C(N3C=NC=4C=CC=CC43)C5OCC2O5	CNP0006386
O=C(C=CC1=CC(OC)=C(O)C=C1CC2=CN=C(N)C=C2)CC(=O)CCCCCCC3CCNCC3	CNP0006769
O=C(C1=NC=CN=C1)N2CCN(C(=O)C3CCNCC3)C(C(=O)NC4C(=O)NCCC4)C2	CNP0006839
O=C(N)C(NC(=O)C1N(C(=O)COC)CCN(C(=O)C2=CC=C(C=C2)N(C)C)C1)CC3=CNC=4C=CC=CC43	CNP0006856
O=C(N)C(NC(=O)C1N(C(=O)NC(C)C)CCN(C(=O)C2=CC=C(C=C2)N(C)C)C1)CC3=CNC=4C=CC=CC43	CNP0006866
O=C(O)COCC(=O)NC1COC2C1OCC2N3N=NN=C3C=4C=CC=5OCOC5C4	CNP0006881
O=C(N)C(NC(=O)C1N(C(=O)C)CCN(C(=O)C2=CC=C(C=C2)N(C)C)C1)CC3=CNC=4C=CC=CC43	CNP0006886
O=C(C1=CC=C(OC)C=C1)N2CCN(C(=O)CS(=O)(=O)C=3C=CC=CC3)CC2C(=O)NC4C(=O)NCCC4	CNP0006906
O=C1NC=2C=CC=CC2OC3CN(C(=O)COC=4C=CC=CC4)C1C3	CNP0007135
O=C(N1CCC(O)(C=2N=C(SC2)CN3CC=4C=CC=CC4CC3)CC1)COC=5C=CC=CC5	CNP0007145
O=C(NC1=CC=C(OC)C=C1)N2CCC(O)(C=3N=C(SC3)CN4CC=5C=CC=CC5CC4)CC2	CNP0007188
O=C(N1CCC(O)(C=2N=C(SC2)CN3CCN(C)CC3)CC1)C4CCOCC4	CNP0007193
O=C1OCC2N1C=3C=CC=CC3CN(C(=O)C4=CC=C(Cl)C=C4)CC2	CNP0007217
O=C1OCC2N1C=3C=CC=CC3CN(C(=O)C=4C=CC=CC4OC)CC2	CNP0007224
O=C1N(C(=O)C2(N3CC(O)CC13)CN(CC4=CNC=5C=CC=CC54)C2)C	CNP0007291
O=C1OCC2N1C3=CC(=CC=C3CN(C(=O)CC4=CC=C(OC)C=C4)CC2)C	CNP0007292
O=C1OCC2N1C3=CC(F)=CC=C3CN(C(=O)CCOC)CC2	CNP0007298
O=C1OCC2N1C3=CC(F)=CC=C3CN(C(=O)CN(C)C)CC2	CNP0007299
O=C1OCC2N1C3=CC(F)=CC=C3CN(C(=O)NC4=CC=C(OC(F)(F)F)C=C4)CC2	CNP0007300
O=C(O)C=1C=CC=CC1C(=O)N2CC3=CC=C(F)C=C3N4C(=O)OCC4CC2	CNP0007301
O=C1OCC2N1C3=CC(F)=CC=C3CN(C(=O)C4CCCC4)CC2	CNP0007305
O=C1OCC2N1C3=CC(F)=CC=C3CN(C(=O)COC=4C=CC=CC4)CC2	CNP0007307
O=C1OCC2N1C3=CC(F)=CC=C3CN(C(=O)C=4C=CC=CC4OC)CC2	CNP0007308
O=C1OCC2N1C3=CC(F)=CC=C3CN(C(=O)C4CC4)CC2	CNP0007310
O=C1OCC2N1C3=CC(F)=CC=C3CN(C(=O)CCCCC)CC2	CNP0007311
O=C1OCC2N1C3=CC(F)=CC=C3CN(C(=O)C)CC2	CNP0007313
O=C1OCC2N1C=3C=CC=CC3CN(CC=4C=CC=CC4OC)CC2	CNP0007314
FC1=CC=CC(=C1)C=2N=C(NC2)C3N(CC4=NC=CN4)CCOC3	CNP0007316
O=C1OCC2N1C3=CC=C(OC)C=C3CN(C(=O)COCC=4C=CC=CC4)CC2	CNP0007325
O=C1OCC2N1C3=CC=C(OC)C=C3CN(C(=O)CC=4C=CC=CC4)CC2	CNP0007326
O=C1OCC2N1C3=CC=C(OC)C=C3CN(C(=O)NC(C)C)CC2	CNP0007329
O=C1OCC2N1C3=CC(=CC=C3CN(C(=O)NC=4C=CC=CC4)CC2)C	CNP0007343
O=C1OCC2N1C3=CC(=CC=C3CN(C(=O)NCC=4C=CC=CC4)CC2)C	CNP0007344
FC1=CC=CC(=C1)C=2N=C(NC2)C3N(CC=4N=CNC4)CCOC3	CNP0007352
FC=1C=CC(=C(F)C1)C=2N=C(NC2)C3N(CC4=NC=CN4C)CCOC3	CNP0007355
OCC1N(C2=NC=CC=C2CN(CC3=CNC=4C=CC=CC43)CC1)C	CNP0007377
OC1CN(CC2=NC(=CS2)C3(O)CCN(CC=4C=CC=CC4OC)CC3)CC1	CNP0007387
O=C(NC1CC(CN2N=NC(=C2)CN3CCS(=O)(=O)CC3)C(O)C1O)COC=4C=CC=CC4	CNP0007405
O=C(NC)C(N1CCCC1C(=O)N2CC=3C=CC=CC3CC2)(C)C	CNP0007415
O=C(NCC1=CC=C(OC)C=C1)CC2OC3C(O)C(OC3C2)CNCC=4C=NC=CC4C(F)(F)F	CNP0007476
O=C(NC1CC(CN2N=NC(=C2)CN(C)C)C(O)C1O)COC=3C=CC=CC3	CNP0007484
O=C(NCC(F)(F)F)C=1ON=C(C=2C=CC(OC)=CC2)C1C(O)C	CNP0007495
O=C(NC(C)C)CC1OC2C(O)C(OC2C1)CNCC=3C=CC=CC3OC	CNP0007523
O=C(C=1ON=C(C=2C=CC(OC)=CC2)C1C(O)C)N(CC=C)CC=C	CNP0007530
O=C(C=1C(=NOC1C(O)C)C=2C=CC=CC2)N3CC4=CC(OC)=C(OC)C=C4CC3	CNP0007532
O=C(NCCOC)C=1C(=NOC1C(O)C)C=2C=CC(Cl)=CC2	CNP0007536
O=C(NC(C=1C=CC=CC1)C)C=2C(=NOC2C(O)C)C=3C=CC(OC)=CC3	CNP0007546
O=C(NC=1C=CC=C(Cl)C1)NCC2OC3CC(OC3C2O)CC(=O)N4CCC(F)(F)C4	CNP0007560
O=C(N1CCC(F)(F)C1)CC2OC3C(OC(CNCC=4C=CC=CC4OC)C3O)C2	CNP0007564
O=C(NC=1C=CC=C(Cl)C1)NCC2OC3CC(OC3C2O)CC(=O)NCC=4C=NN(C4)C	CNP0007570
O=C(C=1ON=C(C=2C=CC(OC)=CC2)C1C(O)C)N3CC4=CC(OC)=C(OC)C=C4CC3	CNP0007574
O=C(NC=1C=NC=CC1)NCC2OC3CC(OC3C2O)CC(=O)N4CCC(F)(F)C4	CNP0007608
O=C(NC=1C=NC=CC1)NCC2OC3CC(OC3C2O)CC(=O)NC(C)C	CNP0007609
O=C(NC(C)C)N1CCC(O)(C=2N=C(SC2)CN3CCCC3COC)CC1	CNP0007635
O=C(NC=1C=CC=C(F)C1)N2CCC(O)(C=3N=C(SC3)CN4CCCC4COC)CC2	CNP0007666
O=C1OCC2N1C3=CC(=CC=C3CN(C(=O)C4=CC=C(OC)C=C4)CC2)C	CNP0007729
O=C1OCC2N1C3=CC(F)=CC=C3CN(CC4=CC=C5OCOC5=C4)CC2	CNP0007731
O=C1OCC2N1C3=CC(F)=CC=C3CN(C(=O)CC4CCCC4)CC2	CNP0007736
O=C1OCC2N1C3=CC(F)=CC=C3CN(C(=O)NC(C)C)CC2	CNP0007737
O=C1OCC2N1C3=CC(F)=CC=C3CN(CC2)CC(C)C	CNP0007740
O=C1OCC2N1C3=CC(F)=CC=C3CN(C(=O)COC)CC2	CNP0007742
O=C1OCC2N1C3=CC(F)=CC=C3CN(C(=O)C=4C=CC=CC4F)CC2	CNP0007743
O=C(NCC1C=C(C)C(CC(=O)NCC2=NC=CC=C2)CC1C(C)C)NC(C)C	CNP0007746
O=C1OCC2N1C3=CC=C(OC)C=C3CN(C(=O)C4CCOCC4)CC2	CNP0007767
O=C(NC)C(C=1C=CC=CC1)N2CCCC2C(=O)NCCC3=CNC=4C=CC=CC43	CNP0007779
FC=1C=CC(=C(F)C1)C=2N=C(NC2)C3N(CC4=NC=CN4)CCOC3	CNP0007780
O=C(OC)C1=CC=C(C=C1)CN2C(=O)C3N(CC(O)C3)C4(C2=O)CN(CC=5C=CC=CC5F)C4	CNP0007788
O=C(NC1CC(CN2N=NC(=C2)CN3CCS(=O)(=O)CC3)C(O)C1O)C(C)C	CNP0007840
O=C(NC1CC(CN2N=NC(=C2)C3CC3)C(O)C1O)C4=CC=C5OCOC5=C4	CNP0007842
O=C(NC(C=1C=CC=CC1)C)C=2ON=C(C=3C=CC(OC)=CC3)C2C(O)C	CNP0007888
O=C(NC1CCOCC1)C=2C(=NOC2C(O)C)C=3C=CC(OC)=CC3	CNP0007973
O=C(NC(C)(C)C)C=1ON=C(C=2C=CC(OC)=CC2)C1C(O)C	CNP0007976
O=C(NCC=1C=NN(C1)C)CC2OC3C(O)C(OC3C2)CNCC=4C=CC=CC4OC	CNP0007992
O=C(NCCC1=CNC=2C=CC(=CC21)C)C3=CC=C(N=C(O)C)C=C3	CNP0008013
O=C(NCC)C(=O)NCCC1=CNC=2C=CC=CC21	CNP0008014
O=C(NCC=C)C(=O)NCCC1=CNC=2C=CC=CC21	CNP0008016
O=C1OC=2C=CC=CC2C=C1C=3C=CC(=CC3C)NC(=O)COC4=CC=C(Cl)C(=C4)C	CNP0008036
O=C(N)C(NC(=O)C1N(C(=O)NC2CCCCC2)CCN(C(=O)C3CCNCC3)C1)CC4=CNC=5C=CC=CC54	CNP0008075
O=C(O)COCC(=O)NCC1C=C(C)C(CC2=NC=3C=CC(=CC3N2)C)CC1C(C)C	CNP0008092
O=C(OC(CCC1=CC(OC)=C(O)C(=C1)CC=2C=CN=C(N)C2)CC(OC(=O)C)CCCCC)C	CNP0008281
O=C(C=CC1=CC(OC)=C(O)C=C1CC2=CN=C(N)C(=C2)CCC(C)C)CC(=O)CCCCC	CNP0008434
O=C(O)C1N(C(=O)OC(C)(C)C)CC=2NC=3C=CC=CC3C2C1	CNP0009047
N#CC1=C(OC=2C=3C=CC=CC3OC(=O)C2C1C=4C=CC=C(Br)C4)N	CNP0009050
O=C(C=1C=CC=CC1Br)N2CCC=3C=4C=CC=CC4NC3C2C5=CC=C(OC)C=C5	CNP0009072
O=C1OC=2C=CC=CC2C=3OC(N)=C(C(=O)OCC)C(C4=CC=C(Cl)C(Cl)=C4)C13	CNP0009073
O=C(C=1C=NN2C1N=C(C=C2C(F)(F)F)C=3C=CC(Br)=CC3)N4CC=5C=CC=CC5CC4	CNP0009083
O=C(OCC(F)(F)F)C1=C(NC(=O)NC1C2=CC=C(O)C(OCC)=C2)C	CNP0009088
O=C1CC(C2=CC(O)=C(O)C(OC)=C2)CC(C3=C(C=CC4=CC(O)=CC=C43)NC5=NC=CC(=C5)C6(CCC(O)C6CC7=NC=C[CH-]7)C1C(O)CCC8=CC=C(O)C(OC)=C8)CNC	CNP0009284
O=C1NC(=NC=2C=CC=CC21)SCC(=O)NC(C=3C=CC=CC3)C	CNP0009344
N#CC1=C(SC)NC(=C(C(=O)OC)C1C2=CC(OC)=C(OC)C(OC)=C2)C	CNP0009346
N#CC1=C(S)NC(=C(C(=O)OC)C1C2=CC(OC)=C(OC)C(OC)=C2)C	CNP0009347
O=C1OC(C2=CC=C(OC)C(OC)=C12)CC(=O)C3=CC(OC)=CC=C3OC	CNP0009373
O=C(NN=C(C=CC1=CC=C2OCOC2=C1)C)C=3C=NC=C(Br)C3	CNP0009377
O=C1NC(=O)N(C(N)=C1Br)C=2C=CC=CC2Cl	CNP0009388
O=C1C2=C(NC=3C=CC=CC3N(C(=O)C)C2C4=CC=C(OC)C=C4)CC(C)C1	CNP0009398
O=C1NC=2C=CC=CC2C1(O)CC(=O)C3=CC=C(OC)C(OC)=C3	CNP0009419
O=C1C=C(C=2C=CC=CC2N1)CSC3=NN=C(N3C)COC=4C=CC=CC4	CNP0009443
O=C(OC(C)C)C1=C(OC=2C(=O)C=C(OC2C1C=3C(Cl)=CC=CC3Cl)CO)N	CNP0009445
O=C(NC=1C=CC=CC1C(=O)NC2=CC=CC(=C2C)C)C=3C=C(OC)C=C(OC)C3	CNP0009456
O=C(NCC1=CC(OC)=C(OC)C(OC)=C1)C=2C=CC=CC2Br	CNP0009457
O=C(OC=1C(Br)=CC(Br)=CC1C=NNC(=O)C2=CN=C(C=C2)C)C3=CC(OC)=C(OC)C(OC)=C3	CNP0009485
O=C(NC1=NC(=C(S1)C)C)C2=CC=C3OCOC3=C2	CNP0009501
O=C(NCCC=1C=2C=CC=CC2NC1C)C=3C=CC=CC3F	CNP0009524
O=C(C1=CC=C2OCOC2=C1)C=3SC4=NC(=CC(=C4C3N)C)C(F)(F)F	CNP0009537
O=C(NC1=CC=C2OC(=NC2=C1)C=3C=CC=CC3Cl)C4=CC=C5OCCOC5=C4	CNP0009554
O=C(C=1C=C(OC)C=C(OC)C1)N2CCN(CC=3C=CC=CC3F)CC2	CNP0009555
O=C(NCCC=1C=2C=C(F)C=CC2NC1C)C3=CC=C(OC)C(OC)=C3	CNP0009559
O=C(NC1=NC=2C=CC=CC2S1)C3=CC=C(OC)C(OC)=C3	CNP0009575
O=C(NC1=CC=C(OC)C=C1)CSC2=NC=3C(=NC=NC3N2)N	CNP0009620
O=C(O)C(NCC=1C=CC=CC1F)CC2=CNC=3C=CC=CC32	CNP0009630
O=C(NCC(=O)NN)C1=CC=C(OC)C(OC)=C1	CNP0009765
O=C(NCC(C=1C=CC=CC1)C)C2=CC=C(OC)C(OC)=C2	CNP0009775
O=C(C1=CC=C(OCC2=CC=C(Cl)C=C2Cl)C(OC)=C1)C	CNP0009831
O=C(OCC)N1CC=2C=3C=C(C=CC3NC2CC1)C	CNP0009832
O=C(NC1=NC(=CS1)C=2C=CC=3OCCOC3C2)C4=CC=C(OC)C(OC)=C4	CNP0009833
N#CC1=C(OC=2NN=C(C2C1C3=CC(OC)=C(O)C(OC)=C3)CC)N	CNP0009834
O=C(OC(C)C)C1=C(OC=2C(=O)C=C(OC2C1C=3C(F)=CC=CC3Cl)CO)N	CNP0009849
O=C(C1=CC=C(OCC=2C=CC=CC2F)C(OC)=C1)C	CNP0009859
O=C(OCCC(C)C)C(NC(=O)C1=CC(OC)=C(OC)C(OC)=C1)C=2C=CC=CC2	CNP0009869
O=C1NC(=C(C(=O)NCC=2C=CC=CC2)C(N1)C3=CC=C(O)C(OCC)=C3)C	CNP0009907
O=C(OC)C=1C=CC=2NC(=NC2C1)C3CNCC3	CNP0009929
O=C(C=CC1=CC=C(OC)C(OC)=C1)N2CCC=3C=4C=CC=CC4NC3C2C5=CC=C(OC)C=C5	CNP0009934
FC=1C=CC(=C(F)C1)C=2N=C(NC2)C3NCCOC3	CNP0009939
O=C(OC)C1=CC=C2NC(=C(C(=O)C2=C1)CN3CC=4C=CC=CC4CC3)C	CNP0009949
O=C(NCCC=1C=2C(Cl)=CC=C(Cl)C2NC1C)CN3N=C(C=4C=CC(Cl)=CC4)C=5C=CC=CC5C3=O	CNP0009969
O=C(OC(C)(C)C)NC(C(=O)NC=1C=CC=CC1C)CC2=CNC=3C=CC=CC32	CNP0009971
O=C1NC(=O)N(C(=O)C1=CC2=CC=C3OCOC3=C2)C=4C=CC=CC4C	CNP0009988
O=C(O)CNC(=O)CN=C1C=C(OC2=CC=C(C=C12)CC)C=3C=CC=CC3	CNP0010026
O=C(O)C1=CC=C(C=C1)C2NCCC3=CC(OCC)=C(OCC)C=C32	CNP0010032
O=C(NCCC=1C=2C=C(OCC=3C=CC=CC3)C=CC2NC1C)C4=CC=C(OC)C(OC)=C4	CNP0010043
O=C(NCCC=1C=2C=CC=CC2NC1C)C=3C=CC=CC3Br	CNP0010044
O=C(NCCC=1C=2C=C(OC)C=CC2NC1C)C3=CC=C(OC)C(OC)=C3	CNP0010047
N#CC(=CC1=CN(C=2C=CC=CC12)CCOC3=CC(=CC=C3C)C)C(=O)N4CC=5C=CC=CC5CC4	CNP0010048
O=C(NCCC=1C=2C=CC=C(Cl)C2NC1C)C3=CC=C(OC)C(OC)=C3	CNP0010049
O=C(NCCC=1C=2C=C(OC(F)(F)F)C=CC2NC1C)C3=CC=C(OC)C(OC)=C3	CNP0010057
O=C(NC(=S)NC=1C=CC=C(Cl)C1C)C2=CC(OC)=C(OC)C(OC)=C2	CNP0010061
O=C(O)C=1C=CC=CC1NC(=O)C=2N=C(C=3NC=4C=CC=CC4C3C2)C	CNP0010062
O=C(NCCC=1C=2C=C(OCC=3C=CC=CC3)C=CC2NC1C)COC4=CC=C(F)C=C4F	CNP0010063
O=C(NCCC=1C=2C=C(OC(F)(F)F)C=CC2NC1C)C=3C=CC=C(F)C3F	CNP0010094
O=C(OCC(C)C)NC(C(=O)NC1=CC=C(C=C1)C)CC2=CNC=3C=CC=CC32	CNP0010099
O=C1C=C(C(=O)N2CCOCC2)C=3C=CC=CC3N1CC(=O)NC4=CC=C(OC)C(Cl)=C4	CNP0010118
O=C(N1CCC(O)(C=2N=C(SC2)CN3CCN(C4=NC=CC=C4)CC3)CC1)C(C)C	CNP0010137
O=C1NC=NC2=C1N=C(SCC(=O)NC3=CC=CC(=C3C)C)N2CC	CNP0010144
O=C1C=C(C(=O)N2CC=3C=CC=CC3CC2)C=4C=CC=CC4N1CC(=O)NC=5C(=CC=CC5CC)C	CNP0010147
O=C1NC=NC2=C1N=C(SCC(=O)NC=3C(=CC=CC3CC)C)N2C	CNP0010148
O=C(C1=CC=C(OCC(=O)N2C=3C=CC=CC3CC2)C(OC)=C1)N(CC)CC	CNP0010152
O=C(NC(C1=NC=CC=2C=C(OC)C(OC)=CC21)C3=CC=C(OC)C(OC)=C3)C(C)C	CNP0010165
O=C(NC1=CC=C(C=C1)N2N=C(C=C2Cl)C)C3=CC=C(OC)C(OC)=C3	CNP0010195
O=C(NC1=CC=C(C=C1)N2N=C(C=C2Cl)C)C3=CC(OC)=C(OC)C(OC)=C3	CNP0010200
O=C1C=2C=CC=CC2N(C(=O)N1C)CC(=O)N3CC=4C=CC=CC4CC3	CNP0010205
O=C(NC=1C=CC=CC1C(=O)NC=2N=C(C=CC2)C)C3=CC=C(OC)C(OC)=C3	CNP0010209
O=C1C=C(C=2C=C(C=CC2N1)C)CSC3=NC=4C=C(C=CC4N3C5CC5)C(F)(F)F	CNP0010211
O=C1C=C(C(=O)N2CC=3C=CC=CC3CC2)C=4C=CC=CC4N1	CNP0010215
O=C(NC=1C(=CC=CC1CC)C)C2=CC=C(OC)C(OC)=C2	CNP0010218
O=C(OC)C1=C(NC2=C(C(=O)CCC2)C1C3=CC(Br)=C(O)C(OC)=C3)C	CNP0010226
O=C(OCCC=1C=CC=CC1)C2=C(NC3=C(C(=O)CCC3)C2C4=CC(Br)=C(O)C(OCC)=C4)C	CNP0010228
O=C(NC(=S)NC1=CC(=CC=C1Cl)C(F)(F)F)C2=CC=C(OC)C(OC)=C2	CNP0010235
O=C(NC1=CC=C(OCC=2C=CC=CC2)C=C1)C3=CC=C(OC)C(OC)=C3	CNP0010237
O=C(OC(C)CC)C1=C(NC2=C(C(=O)CC(C3=CC=C(Cl)C=C3)C2)C1C4=CC(OC)=C(OC)C(OC)=C4)C	CNP0010240
O=C(OC)C1=C(NC2=C(C(=O)CC(C=3C=CC=CC3)C2)C1C4=CC(Br)=C(O)C(OCC)=C4)C	CNP0010256
O=C(OC)C1=C(NC2=C(C(=O)CC(C3=CC=C(Cl)C=C3)C2)C1C4=CC=C(O)C(OC)=C4)C	CNP0010270
O=C(NC1=CC=C(Br)C(=C1)C)C2=CC=C(OC)C(OC)=C2	CNP0010271
O=C1OC=2C=CC=CC2C=C1C(=O)CCNC3=CC=C(F)C(Cl)=C3	CNP0010286
O=C1C=C(C(=O)N2CC=3C=CC=CC3CC2)C=4C=CC=CC4N1CC(=O)NCC5=CC=C6OCOC6=C5	CNP0010292
O=C1C=C(C(=O)N2CC=3C=CC=CC3CC2)C=4C=CC=CC4N1CC(=O)NC=5C=CC=C(Cl)C5	CNP0010296
O=C1NC(=NC=2C=CC=CC12)SCC(=O)NC3=CC=C(OC)C(Cl)=C3	CNP0010305
O=C1C=C(C(=O)N2CC=3C=CC=CC3CC2)C=4C=CC=CC4N1CC(=O)NC=5C=CC=CC5CC	CNP0010311
O=C1NC(=NC=2C=CC=CC12)SCC(=O)NC=3C=CC=C(Cl)C3C	CNP0010315
O=C1NC=NC2=C1N=C(SCC(=O)NC3=CC=C(Br)C=C3)N2C	CNP0010318
O=C1NC=NC2=C1N=C(SCC(=O)NC3=CC=CC(=C3C)C)N2C	CNP0010347
O=C1NC(=NC=2C=CC=CC21)SCC(=O)NC=3C=CC=CC3OCC	CNP0010353
O=C1NC(=NC=2C=CC=CC12)SCC(=O)N3CCCCC3C	CNP0010363
O=C1OC=2C=CC(OCC)=CC2C(=C1)CN3C(=O)C=4C(=NC(=CC4C(=O)OC)C5CC5)N(C3=O)C	CNP0010365
O=C1NC=NC2=C1N=C(SCC(=O)NC=3C=CC=CC3C(F)(F)F)N2C	CNP0010378
O=C1NC=NC2=C1N=C(SCC(=O)NC3=CC(OC)=CC=C3OC)N2C	CNP0010380
O=C1OC2=CC(=CC(=C2C(=C1)CN3CC=4C=CC=CC4CC3)C)C	CNP0010389
O=C1NC=NC2=C1N=C(SCC(=O)NC3=CC=C(F)C(Cl)=C3)N2C	CNP0010402
O=C(OC)C=1C=CC=CC1NC(=O)CSC2=NC=3C(=O)NC=NC3N2C	CNP0010409
O=C1NC(=NC=2C=CC=CC21)SCC(=O)NC3=CC=CC(=C3C)C	CNP0010413
O=C1NC=NC2=C1N=C(SCC(=O)NC3=CC=C(C(F)=C3)C)N2C	CNP0010414
O=C(OCC1OC(N2C=NC=3C(=NC=NC32)NC(=O)C=4C=CC=CC4)C(OC(=O)C5=CC=C(Cl)C=C5Cl)C1OC(=O)C6=CC=C(Cl)C=C6Cl)C7=CC=C(Cl)C=C7Cl	CNP0010430
O=C1NC=NC2=C1N=C(SCC(=O)N(C=3C=CC=CC3)CC=C)N2CC	CNP0010431
O=C(C=CC=1C=NN(C1)CC)C2=CC=C3OCOC3=C2	CNP0010445
O=C(O)C1(NC(C=2C=CC=C(OCC)C2O)C3C(=O)N(C(=O)C31)C=4C=CC=CC4OC)C	CNP0010488
O=C(OC)C1=C(SC2=C1CCCC2)NC(=O)CN3CCC4(O)CCCCC4C3C5=CC=C(O)C(OC)=C5	CNP0010532
ClC1=CC=CC(=C1)C=2N=C(NC2)C3N(CC4=NC=5C=CC=CC5N4C)CCOC3	CNP0010554
FC=1C=CC=2NC(=NC2C1)C3CN(CC4=NC=CN4)CC3	CNP0010587
N=1C=2C=CC(=CC2NC1C3CN(CC3)C4CCCCC4)C	CNP0010588
O=C(O)C1=CC=C(C=C1)CN2CCC(C3=NC=4C=C(C=CC4N3)C)C2	CNP0010622
FC=1C=CC=2NC(=NC2C1)C3CN(CC4=CNC=5C=CC=CC54)CC3	CNP0010661
O=C(N1CCC(N2CCC(C3=NC=4C=C(C=CC4O3)S(=O)(=O)CC)C2)CC1)C	CNP0010748
O=C(NCC=1C=CC=CC1OC)C2NC(C=3C=CC=C4C3C(=CN4CC=C)C2)CC(C)C	CNP0010769
O=C(NCCN1CCOCC1)C2NC(C=3C=CC=C4C3C(=CN4CC=C)C2)CC(C)C	CNP0010772
O=C1C=C(C=2C=C(C=CC2N1)S(=O)(=O)N3CCN(C(=O)C=4OC=CC4)CC3)C	CNP0010803
O=C(OC)C1=C(N=C(C=2C(=O)NC=3C=C(OC)C(OC)=CC3C12)C)C	CNP0010807
O=C1NCC2N1CCN(C(=O)C3=CC=C4OCOC4=C3)C2	CNP0010851
O=C(OC)C1=C(NC2=C(C(=O)CC(C3=CC=C(OC)C(OC)=C3)C2)C1C4=CC(OC)=C(OC)C(OC)=C4)C	CNP0010877
O=C1OC=2C=CC(OCC)=CC2C(=C1)CN3CCN(CC(=O)N(C=4C=CC=CC4)C)CC3	CNP0010894
O=C(OCC)C(NS(=O)(=O)C1=CC=C2OCCOC2=C1)CC3=CNC=4C=CC=CC43	CNP0010903
O=C(OCC1N2CCC(C1)C(C=3N=C(N=C(C3)C=4C=CC(OC)=CC4)C)C2)NC5=CC=C(C=C5)C(=O)C	CNP0010917
O=C(NCC1N2CCC(C1)C(C3=NC(=NC(=C3)C=4SC=CC4)C)C2)NC(C)C	CNP0010919
O=C(NCC1N2CCC(C1)C(C=3N=C(N=C(C3)C(CC)CC)C=4C=CN=CC4)C2)C=5OC=CC5	CNP0010921
O=C(NCC1N2CCC(C1)C(C=3N=C(N=C(C3)C(CC)CC)C=4C=CN=CC4)C2)C5=CC=C(C=C5)N(C)C	CNP0010922
O=C(OCC1N2CCC(C1)C(C=3N=C(N=C(C3)C=4C=CC=CC4OC)C)C2)NCCC	CNP0010923
O=C(NCC1N2CCC(C1)C(C=3N=C(N=C(C3)C=4C=CC(OC)=C(OC)C4)C)C2)NC(C)C	CNP0010924
O=C(N)C(NC(=O)C1N(C(=O)NC2CCCCC2)CCN(C(=O)C3=CC=C(C=C3)N(C)C)C1)CC4=CNC=5C=CC=CC54	CNP0010929
O=C(N)C(NC(=O)C1N(C(=O)C=2SC=CC2)CCN(C(=O)C3=CC=C(C=C3)N(C)C)C1)CC4=CNC=5C=CC=CC54	CNP0010930
O=C(N1CCN(C=2C=CC=CC2OC)CC1)CC3OC(CN4N=NC(=C4)CNC)C(O)C3O	CNP0010933
O=C(NCC1N2CCC(C1)C(C=3N=C(N=C(C3)C=4C=CC=CC4)C)C2)C=5OC=CC5	CNP0010935
O=C(NCC1N2CCC(C1)C(C=3N=C(N=C(C3)C(CC)CC)C=4C=CN=CC4)C2)C5=CC=C(OC)C=C5	CNP0010938
O=C(OCC1N2CCC(C1)C(C=3N=C(N=C(C3)C(CC)CC)C=4C=CN=CC4)C2)NCCC	CNP0010943
O=C(N)C(NC(=O)C1N(C(=O)C2=CC=C(C=C2)N(C)C)CCN(C(=O)C3=CC=C(C=C3)N(C)C)C1)CC4=CNC=5C=CC=CC54	CNP0010950
O=C(N)C(NC(=O)C1N(CCN(C(=O)C2=CC=C(C=C2)N(C)C)C1)S(=O)(=O)C)CC3=CNC=4C=CC=CC43	CNP0010951
FC=1C=CC(=CC1)C=2N=C(NC2)C3N(CC=4C=CC=CC4F)CCOC3	CNP0010955
O=C(C=1ON=C(C=2C=CC(OC)=CC2)C1C(O)C)N(C)CCC3=NC=CC=C3	CNP0011004
O=C(NCC1N2CCC(C1)C(C=3N=C(N=C(C3)C=4C=CC=CC4)C)C2)COC	CNP0011009
O=C(NCC1N2CCC(C1)C(C=3N=C(N=C(C3)C=4C=CC(OC)=C(OC)C4)C)C2)C=5SC=CC5	CNP0011010
FC1=CC=C(C=C1)NC(=S)NCC2N3CCC(C2)C(C4=CC(=NN4C)C=5C=CC(OC)=C(OC)C5)C3	CNP0011012
O=S(=O)(NCC1N2CCC(C1)C(C3=CC(=NN3C)C=4C=CC(OC)=C(OC)C4)C2)C	CNP0011013
O=S(=O)(NCC1N2CCC(C1)C(C3=CC(=NN3C)C=4C=CC(OC)=C(OC)C4)C2)C=5C=CC=6C=CC=CC6C5	CNP0011014
O=C(NCC1N2CCC(C1)C(C3=CC(=NN3C)C=4C=CC(OC)=C(OC)C4)C2)C5=CC=C(C=C5)C(C)(C)C	CNP0011016
O=C(NCC1N2CCC(C1)C(C3=CC(=NN3C)C=4C=CC(OC)=C(OC)C4)C2)C5=CC=C(OC)C=C5	CNP0011017
O=C(NCC1N2CCC(C1)C(C3=CC(=NN3C)C=4C=CC(OC)=C(OC)C4)C2)C=5OC=CC5	CNP0011018
O=C(NCC1N2CCC(C1)C(C3=CC(=NN3C)C=4C=CC(OC)=C(OC)C4)C2)COC	CNP0011020
O=C(OCC1N2CCC(C1)C(C=3N=C(N=C(C3)C4CCCC4)C=5C=CN=CC5)C2)NC6=CC=C(OC)C=C6	CNP0011046
O=C(OCC1N2CCC(C1)C(C=3N=C(N=C(C3)C4CCCC4)C=5C=CN=CC5)C2)NC=6C=CC=CC6	CNP0011047
O=C(NCC1N2CCC(C1)C(C3=CC(=NN3C)C=4C=CC(OC)=C(OC)C4)C2)NC(C)C	CNP0011052
O=S(=O)(NCC1N2CCC(C1)C(C3=CC(=NN3C)C=4C=CC(OC)=C(OC)C4)C2)C=5SC=CC5	CNP0011054
O=C(NCC1N2CCC(C1)C(C3=CC(=NN3C)C=4C=CC(OC)=C(OC)C4)C2)C(CC)CC	CNP0011057
ClC1=CC=CC(=C1)C=2N=C(NC2)C3N(CCOC3)C(C)C	CNP0011069
O=C(OCC1N2CCC(C1)C(C=3N=C(N=C(C3)C(CC)CC)C=4C=CN=CC4)C2)NC=5C=CC=CC5	CNP0011084
O=C(OCC1N2CCC(C1)C(C=3N=C(N=C(C3)C=4C=CC=CC4OC)C)C2)NC5=CC=CC(=C5)C(=O)C	CNP0011086
O=C(N1CC=2C=CC=CC2CC1)CC3CCNCC3CC4=NOC(=C4)C=5C=CC=CC5	CNP0011090
O=C(NCC1N2CCC(C1)C(C=3N=C(N=C(C3)C=4C=CC(OC)=C(OC)C4)C)C2)N5CCOCC5	CNP0011096
O=C(OCC1N2CCC(C1)C(C=3N=C(N=C(C3)C=4C=CC=CC4OC)C)C2)NC=5C=CC=CC5	CNP0011133
O=C(OC)C1N2C(C3=CC=C(Cl)C(F)=C3)CC(NCCCN4C=NC=C4)CC2C=5NC=6C=CC=CC6C5C1	CNP0011137
O=C(OC)C1N2C(C3=CC=C(F)C(F)=C3)CC(NCCCN4C=NC=C4)CC2C=5NC=6C=CC=CC6C5C1	CNP0011138
O=C(NCC1OC(CC(=O)NCCN(C)C)C(O)C1O)C2=CC=C(OC)C=C2	CNP0011169
O=C(NC(C)C)CC1OC(CNCC2=CC=C(F)C=C2)C(O)C1O	CNP0011194
O=C(NCC1N2CCC(C1)C(CN3CC=4C=CC=CC4CC3)C2)C5=CC=C(C=C5)N(C)C	CNP0011203
O=C(OCC1N2CCC(C1)C(C=3N=C(N=C(C3)C=4C=CC(OC)=CC4)C)C2)NC(C)C	CNP0011215
O=C(NCC1N2CCC(C1)C(C3=NC(=NC(=C3)C=4C=CC=CC4Br)C)C2)C5=CC=C(C=C5)N(C)C	CNP0011238
O=C(OC)C1N2C(C=3C=CC=C(Cl)C3)CC(NCCCN4C=NC=C4)CC2C=5NC=6C=CC=CC6C5C1	CNP0011250
O=C(NC1CN2C(C(=O)NCC2CCC(=O)N3CCCCC3)C1)C=4C=CC=C(F)C4	CNP0011271
O=C(NC1CN2C(C(=O)NCC2CCC(=O)N3C=4C=CC=CC4CC3)C1)C5=CC=C(OC)C=C5	CNP0011295
O=C(N1CCN(C)CC1)CC2CCNCC2CC3=NOC(=C3)CN(C=4C=CC=CC4)C	CNP0011303
O=C(NCC=1C=CC=CC1OC)CC2CCNCC2CC3=NOC(=C3)CSC=4C=CC=CC4	CNP0011329
O=C(OCC1N2CCC(C1)C(C3=CC(=NN3C)C=4C=CC(OC)=C(OC)C4)C2)NCCC	CNP0011399
O=C(OC)C1N2C(C3=CC=C(F)C(F)=C3)CC(NCCNC(=O)C)CC2C=4NC=5C=CC=CC5C4C1	CNP0011425
O=C(OCC1N2CCC(C1)C(C3=CC(=NN3C)C=4C=CC(OC)=C(OC)C4)C2)NC(C)C	CNP0011434
O=C(NCCC1=CNC=2C=CC=CC21)CCC34CCC(O)(C)CC4C(C)(C)CC3NCC5=NC=CC=C5	CNP0011450
O=C(N1CCN(C=2C=CC=CC2OC)CC1)C3CN4CCC3CC4CN5N=NC(=C5)C6(O)CCCC6	CNP0011537
O=C(OC)C=1C=CC=C(C1)NC(=S)NCC2N3CCC(C2)C(C=C)C3	CNP0011551
O=C(N1CCN(C=2C=CC=CC2OC)CC1)C3CN4CCC3CC4CN5N=NC(=C5)C(C)(C)C	CNP0011573
O=C(N)C(NC(=O)C1=CC(NC(=O)NC2=CC=C(OC(F)(F)F)C=C2)C(O)C(O)C1)CC3=CNC=4C=CC=CC43	CNP0011616
O=C(NC1=NC2=C(S1)CC3C(C)(CO)C(O)CCC3(C)C2CC(=O)NCC=4C=CC=CC4)C5=CC=C(OC)C=C5	CNP0011643
O=C(NC(C)C)NC1CCN(C(=O)CC(C)(C)C)C1C(=O)NC(C(=O)N)CC2=CNC=3C=CC=CC32	CNP0011652
O=C(NC1=NC2=C(S1)CC3C(C)(CO)C(O)CCC3(C)C2CC(=O)NCC4=CC=C5OCOC5=C4)C=6C(F)=CC=CC6F	CNP0011667
O=C(O)CC1C=2N=C(SC2CC3C(C)(CO)C(O)CCC13C)NC(=O)CC4=CC=C(OC)C=C4	CNP0011672
O=C(NC1=NC2=C(S1)CC3C(C)(CO)C(O)CCC3(C)C2CC(=O)N4CCC(C)CC4)C5=CC=C(OC)C=C5	CNP0011674
O=C(NCC=C)NC1CCN(C(=O)CC(C)(C)C)C1C(=O)NC(C(=O)N)CC2=CNC=3C=CC=CC32	CNP0011675
O=C(N)C(NC(=O)C1=CC(NC(=O)NC2=CC=C(C=C2)C)C(O)C(O)C1)CC3=CNC=4C=CC=CC43	CNP0011702
O=C1C(=CC=C2N1CC3CN(CC4=CC=C(OC)C=C4)CC2C3)NS(=O)(=O)C=5C=CC=C(F)C5	CNP0011765
O=C(O)C=1C=CC=CC1C(=O)NC2COC3C2OCC3N4N=NN=C4C=5C=CC=6OCOC6C5	CNP0011781
O=C(NCC=C)NC1CN(C(=O)C2CC2)C(C(=O)NC(C(=O)N)CC3=CNC=4C=CC=CC43)C1	CNP0011797
O=C(N)C(NC(=O)C1N(CCN(C(=O)C=2C=CC=C(F)C2)C1)S(=O)(=O)C=3C=CC=CC3)CC4=CNC=5C=CC=CC54	CNP0011798
O=C(N)C(NC(=O)C1N(C(=O)N2CCOCC2)CCN(C(=O)NC(C)C)C1)CC3=CNC=4C=CC=CC43	CNP0011799
O=C(N)C(NC(=O)C1N(C(=O)C=2SC=CC2)CCN(C1)S(=O)(=O)C)CC3=CNC=4C=CC=CC43	CNP0011800
O=C(N)C(NC(=O)C1N(C(=O)COC)CCN(C(=O)NC(C)C)C1)CC2=CNC=3C=CC=CC32	CNP0011801
O=C(N)C(NC(=O)C1N(C(=O)C2CCCCC2)CCN(C1)S(=O)(=O)C)CC3=CNC=4C=CC=CC43	CNP0011802
O=C(N)C(NC(=O)C1N(CCN(C(=O)NC=2C=CC=CC2)C1)S(=O)(=O)C)CC3=CNC=4C=CC=CC43	CNP0011803
O=C(NCC1N2CCC(C1)C(C=3N=C(N=C(C3)C=4C=CC(F)=CC4)C)C2)C=5OC=CC5	CNP0011812
O=C(C=C(C)C)N1CC(NC(=O)NCC=C)CC1C(=O)NC(C(=O)N)CC2=CNC=3C=CC=CC32	CNP0011822
O=C(N)C(NC(=O)C1N(C(=O)COC)CCC(NC(=O)COC)C1)CC2=CNC=3C=CC=CC32	CNP0011825
O=C(N)C(NC(=O)C1=CC(NC(=O)NC2=CC=C(C=C2)C(=O)C)C(O)C(O)C1)CC3=CNC=4C=CC=CC43	CNP0011837
O=C(OC)C(NC(=O)C1N(C(=O)NC(C)C)CCN(C(=O)C)C1)CC2=CNC=3C=CC=CC32	CNP0011839
O=C(OC)C(NC(=O)C1N(C(=O)NC(C)C)CCN(C(=O)NC=2C=CC=CC2)C1)CC3=CNC=4C=CC=CC43	CNP0011843
O=C(N)C(NC(=O)C1N(C(=O)C2CC2)CC(NC(=O)NC3=CC=C(OC)C=C3)C1)CC4=CNC=5C=CC=CC54	CNP0011846
ClC=1C=CC(=CC1)C=2N=C(NC2)C3N(CC4=NC=CN4)CCOC3	CNP0011869
O=C(NCC=C)NC1CCN(C(=O)CSC)C1C(=O)NC(C(=O)N)CC2=CNC=3C=CC=CC32	CNP0011870
O=C(NC1=CC=C2N(C1=O)CC3CNCC2C3)C4=CC=C(C=C4)C(C)(C)C	CNP0011924
O=C(OC1CCC2(C)C(CC(=O)NCC=3C=CC=CC3OC)C(O)CCC2C1(C)CO)NC4=CC=C(OC)C=C4	CNP0011931
O=C(OC1CCC2(C)C(CC(=O)NCC3=CC=C4OCOC4=C3)C(O)CCC2C1(C)CO)NC5=CC=C(OC)C=C5	CNP0011933
O=C(OC1CCC2(C)C(CC(=O)NCC=3C=CC=CC3)C(O)CCC2C1(C)CO)NC4=CC(OC)=C(OC)C(OC)=C4	CNP0011950
O=C(OC1CCC2(C)C(CC(=O)NCC3=CC=C4OCOC4=C3)C(O)CCC2C1(C)CO)NC5=CC(OC)=C(OC)C(OC)=C5	CNP0011951
O=C(C1=CC=C(OC)C=C1)N2CC3C4=CC=C(C(=O)N4CC(C2)C3)C=5C=CC=CC5CN(C)C	CNP0011966
O=C1C(=CC=C2N1CC3CN(CC2C3)C4CCOCC4)NC(=O)CC5=CC=C(OC)C=C5	CNP0011992
O=C(N)C(NC(=O)C1N(C(=O)C)CC(NC(=O)NC2=CC=C(F)C=C2F)C1)CC3=CNC=4C=CC=CC43	CNP0011994
O=C(OC)C(NC(=O)C1N(C(=O)C2CCNCC2)CCN(C(=O)C=3C=CC=C(F)C3)C1)CC4=CC=C(OC)C=C4	CNP0012006
O=C(N)C(NC(=O)C1N(CCN(C(=O)NC(C)C)C1)S(=O)(=O)C)CC2=CNC=3C=CC=CC32	CNP0012016
O=C(N)C(NC(=O)C1N(C(=O)C=2SC=CC2)CCN(C(=O)C=3C=CC=C(F)C3)C1)CC4=CNC=5C=CC=CC54	CNP0012017
O=C(N)C(NC(=O)C1N(C(=O)C2CCCCC2)CCN(C(=O)NC(C)C)C1)CC3=CNC=4C=CC=CC43	CNP0012018
O=C(N)C(NC(=O)C1N(C(=O)C2CCCCC2)CCN(C(=O)C=3C=CC=C(F)C3)C1)CC4=CNC=5C=CC=CC54	CNP0012019
O=C(N)C(NC(=O)C1N(C(=O)C=2SC=CC2)CCN(C(=O)NC=3C=CC=CC3)C1)CC4=CNC=5C=CC=CC54	CNP0012021
O=C(N)C(NC(=O)C1N(C(=O)C2CCNCC2)CCN(C(=O)NC=3C=CC=CC3)C1)CC4CCCCC4	CNP0012023
O=C(N1CCN(C=2C=CC=CC2OC)CC1)C(C)C3CC=4C(=C(OCCN5CCOCC5)C=C(C4CC3)C)C	CNP0012046
O=C(NCC=1C=CC=CC1)CCC2N3CC(NCC4=CN(C=5C=CC=CC54)C)CC3C(=O)NC2	CNP0012051
O=C(NCC=1C=CC=CC1)CCC2N3CC(NCC4=CC=C(OC)C=C4)CC3C(=O)NC2	CNP0012052
O=C(NCC1=CC=C(OC)C=C1)CCC2N3CC(NCC4=CN(C=5C=CC=CC54)C)CC3C(=O)NC2	CNP0012053
O=C(NC1CCC2(C)CCC(C(O)C2C1C)C(C(=O)NCC3=CC=C(OC)C=C3)C)COC=4C=CC=CC4	CNP0012054
O=C(OC)C1N2C(C=3C=CC=CC3F)CC(NCCN(C)C)CC2C=4NC=5C=CC=CC5C4C1	CNP0012112
O=C(NCC1=CC=C(OC)C=C1)CCC2N3CC(NCC4=CC=C(C=C4)N(C)C)CC3C(=O)NC2	CNP0012136
O=C(NCC1=CC=C(F)C=C1)CCC2N3CC(NCC4=CC=C(OC)C=C4)CC3C(=O)NC2	CNP0012137
O=C(OC)C1N2C(C=3C=CC=C(Cl)C3)CC(NCCN(C)C)CC2C=4NC=5C=CC=CC5C4C1	CNP0012139
O=C(O)CCCC(=O)NCC1C=C(C)C(CC2=NC=3C=CC(F)=CC3N2)CC1C(C)C	CNP0012144
O=C(NC=1C=CC=CC1)CCC2N(C)C3CCN(C3C(=O)NC2)C4CCN(C)CC4	CNP0012146
O=C(OC)C1N2C(C3=CC=C(F)C(F)=C3)CC(NCCOC)CC2C=4NC=5C=CC=CC5C4C1	CNP0012150
O=C(NC(C)C)N1CC=2N=CNC2CC1C(=O)NCC3=CC=C(Cl)C=C3	CNP0012324
O=C(NC1=CC=C(C=C1)C)N2CC=3N=CNC3CC2C4=NC(=NO4)C=5C=CC(F)=C(Cl)C5	CNP0012339
O=C(NC1=CC=C(OC)C=C1)N2CC=3N=CNC3CC2C4=NC(=NO4)C=5C=CC(F)=C(Cl)C5	CNP0012340
O=C(NC=1C=CC=C(F)C1)N2CC=3N=CNC3CC2C4=NC(=NO4)C=5C=CC(F)=C(Cl)C5	CNP0012341
O=C(NCC=1C=CC=CC1)CCC2N3CC(NS(=O)(=O)C4=CC=C(OC)C=C4)CC3C(=O)NC2	CNP0012373
O=C(NC(C)C)NC1CN2C(C(=O)NCC2CCC(=O)NCC3=CC=C(OC)C=C3)C1	CNP0012375
O=C(NC1=CSC=C1)NC2CN3C(C(=O)NCC3CCC(=O)NCC4=CC=C(OC)C=C4)C2	CNP0012399
O=C(NC(C)C)N1CC=2N=CNC2CC1C3=NC(=NO3)C=4C=CC=5OCOC5C4	CNP0012409
O=C(NC=1C=CC=C(Cl)C1)NC2CN3C(C(=O)NCC3CCC(=O)N4CCC(O)CC4)C2	CNP0012412
O=C1NCC(N2CC(NC(=S)NC=3C=CC=CC3)CC12)CCC(=O)N(CC)CC	CNP0012417
O=C(NC=1C=CC=CC1)NC2CN3C(C(=O)NCC3CCC(=O)N(CC)CC)C2	CNP0012420
O=C(NC=1C=CC=CC1)NC2CN3C(C(=O)NCC3CCC(=O)N4CCN(C)CC4)C2	CNP0012422
O=C(NC1CN2C(C(=O)NCC2CCC(=O)N3CCN(C)CC3)C1)C=4C=CC=C(F)C4	CNP0012423
O=C(NC=1C=CC=CC1)NC2CN3C(C(=O)NCC3CCC(=O)N4CCCCC4)C2	CNP0012424
O=C(NCC#C)CCC1N2CC(NC(=S)NC3=CC=C(OC)C=C3)CC2C(=O)NC1	CNP0012426
O=C(NC=1C=CC=C(Cl)C1)NC2CN3C(C(=O)NCC3CCC(=O)NCC#C)C2	CNP0012427
O=C(NC1=CC=C(F)C=C1F)NC2CN3C(C(=O)NCC3CCC(=O)N4CCC(O)CC4)C2	CNP0012436
O=C(NC1=CC=C(F)C=C1F)NC2CN3C(C(=O)NCC3CCC(=O)N4CCCC4COC)C2	CNP0012438
O=C1NCC(N2CC(NC(=S)NC3=CC=C(OC)C=C3)CC12)CCC(=O)N(CC)CC	CNP0012441
O=C(NC1=CSC=C1)NC2CN3C(C(=O)NCC3CCC(=O)N4CCCCC4)C2	CNP0012447
O=C(NC1CN2C(C(=O)NCC2CCC(=O)N3CCCCC3)C1)C4=CC=C(C=C4)N(C)C	CNP0012448
O=C(NC1CN2C(C(=O)NCC2CCC(=O)NCC#C)C1)C=3C=CC=CC3	CNP0012451
O=C1C2=CC(Br)=CC=C2NC(=O)C3N1CCN(C(=O)C4CCNCC4)C3	CNP0012455
O=C(NC=1C=CC=C(OC)C1)N2CCC(C3=NC=4C=C(OC)C=CC4N3)C2	CNP0012457
O=C(OCC1N2CCC(C1)C(C=3N=C(N=C(C3)C=4C=CC(=CC4)N(C)C)C)C2)NCCC	CNP0012464
O=C(NCC=C)NCC1N2CCC(C1)C(C3=NC(=NC(=C3)C=4OC=CC4)C)C2	CNP0012467
O=C(NCC1N2CCC(C1)C(C3=NC(=NC(=C3)C=4OC=CC4)C)C2)C5=CC=C(C=C5)C(F)(F)F	CNP0012469
O=C(OCC1N2CCC(C1)C(C3=NC(=NC(=C3)C=4C=CC(=CC4)N(C)C)C)C2)NC5=CC=C(F)C=C5F	CNP0012471
O=C(NCC1N2CCC(C1)C(C3=NC(=NC(=C3)C=4OC=CC4)C)C2)C=5C=CC=CC5	CNP0012478
O=C(NCC1N2CCC(C1)C(C3=NC(=NC(=C3)C=4SC=CC4)C)C2)C5=CC=C(C=C5)N(C)C	CNP0012480
O=C(NCC1N2CCC(C1)C(C=3N=C(N=C(C3)C=4C=CC(=CC4)N(C)C)C)C2)NC(C)C	CNP0012507
O=C(NCC1N2CCC(C1)C(C=3N=C(N=C(C3)C=4C=CC(=CC4)N(C)C)C)C2)C(C)(C)C	CNP0012509
O=C(NCC1N2CCC(C1)C(C3=NC(=NC(=C3)C=4OC=CC4)C)C2)CC=5SC=CC5	CNP0012521
O=C(O)CC1CCN(C(=O)NC=2C=CC=CC2)CC1CCN3CCC(N4C(=O)NC=5C=CC=CC54)CC3	CNP0012532
O=C(NCC1N2CCC(C1)C(C=3N=C(N=C(C3)C=4C=CC(=CC4)N(C)C)C)C2)C5=CC=C(OC)C=C5	CNP0012539
O=C(O)CC1CCN(C(=O)COC=2C=CC=CC2)CC1CCN3CCC(N4C(=O)NC=5C=CC=CC54)CC3	CNP0012542
O=C(NCC1N2CCC(C1)C(C=3N=C(N=C(C3)C=4C=CC(=CC4)N(C)C)C)C2)COC	CNP0012547
O=C(N1CCN(C2=NC=CC=C2)CC1)CC3CCNCC3CC4=NOC(=C4)CN(C)CC=5C=CC=CC5	CNP0012595
O=C(N1CC=2C=CC=CC2CC1)CC3CCNCC3CC4=NOC(=C4)COC	CNP0012629
O=C(N1CCOCC1)CC2CCNCC2CC3=NOC(=C3)COC=4C=CC=CC4	CNP0012687
O=C(N1CCN(C)CC1)CC2CCNCC2CC3=NOC(=C3)CN(C)CC=4C=CC=CC4	CNP0012724
O=C(N1CC=2C=CC=CC2CC1)CC3CCNCC3CC4=NOC(=C4)C=5C=CC(=CC5)C(C)(C)C	CNP0012771
O=C(N1CC=2C=CC=CC2CC1)CC3CCNCC3CC4=NOC(=C4)COC=5C=CC=CC5	CNP0012777
O=C1C=CC(NC(=O)C=2C=CC=3C=CC=CC3C2)=C4N1CC5CN(CC4C5)C6CCN(C(=O)C)CC6	CNP0013214
O=C(OC)C1N2C(C3=CC=C(C=C3)C(C)C)CC(NCCOC)CC2C=4NC=5C=CC=CC5C4C1	CNP0013229
O=C(N)C(NC(=O)C1N(CCN(C(=O)C2CCNCC2)C1)S(=O)(=O)C)CC3=CNC=4C=CC=CC43	CNP0013285
O=C(N)C(NC(=O)C1N(C(=O)N2CCOCC2)CCNC1)CC3=CNC=4C=CC=CC43	CNP0013286
O=C(N)C(NC(=O)C1N(C(=O)COC)CCN(C(=O)C2CCNCC2)C1)CC3=CNC=4C=CC=CC43	CNP0013311
O=C(N)C(NC(=O)C1N(C(=O)C)CCNC1)CC2=CNC=3C=CC=CC32	CNP0013312
O=C(NC1CN2C(C(=O)NCC2CCC(=O)N(CC)CC)C1)C3=CC=C(F)C(Cl)=C3	CNP0013346
O=C(NCC=1C=CC=CC1OC)C2CN3CCC2CC3CN4N=NC(=C4)C5=CC=C(C=C5)C=6C=CC=CC6	CNP0013355
O=C(NC(C)C)C1CN2CCC1CC2CN3N=NC(=C3)C=4C=CC(OC)=CC4	CNP0013386
O=C(NC(C)C)C1CN2CCC1CC2CN3N=NC(=C3)C=4C=CC(=CC4)C(C)(C)C	CNP0013412
O=C(NC(C)C)N1CCN(C(=O)C2CCNCC2)C(C(=O)NC3C(=O)NCCC3)C1	CNP0013440
O=C(C=1C=CC=C(F)C1)N2CCN(C(=O)C3CCNCC3)C(C(=O)NC4C(=O)NCCC4)C2	CNP0013441
O=C(O)CC1CCN(C(=O)CC2=CC=C(OC)C=C2)CC1CCN3CCC(N4C(=O)NC=5C=CC=CC54)CC3	CNP0013499
O=C1NCC2N1CCN(CC=3C=CN=C4C=CC=CC43)C2	CNP0013865
O=C(OC)C1=C(NC2=C(C(=O)CC(C3=CC=C(Cl)C=C3)C2)C1C4=CC(OC)=C(OC)C(OC)=C4)C	CNP0013869
O=C1NCC2N1CCN(CC3=CNC=4C=CC=CC43)C2	CNP0013874
O=C1N2CCN(CC3=CC=C4OCCOC4=C3)CC2CN1C5CCOCC5	CNP0013882
O=C1N(CC2=NC=CC=C2)CC3N1CCN(CC4=CNC=5C=CC=CC54)C3	CNP0013888
O=C(NC1=CC=C(C=C1)C2OCC(=O)NC2CO)COC=3C=CC=CC3	CNP0013894
O=C(NCC)N1CCOCC(OC=2C=CC=CC2)C1	CNP0013902
O=C(NC1=CC=C(F)C=C1F)N2CCC(C3=NN=C(O3)C=4C=CC(OC)=CC4)C2	CNP0013933
O=S(=O)(NCC1N2CCC(C1)C(C=3N=C(N=C(C3)C(CC)CC)C=4C=CN=CC4)C2)CC=5C=CC=CC5	CNP0013966
O=C(NC1C(C=2C=CC=CC2)N(C(=O)COC=3C=CC=CC3)CCC1(O)C)C4=CC=C(F)C=C4	CNP0013970
O=C(NC=1N=CC(=CC1)C2=NOC(=N2)C3N(CC4=CN(C=5C=CC=CC54)C)CCC3)C6=CC=C(OC)C=C6	CNP0013972
O=C(NC=1N=CC(=CC1)C2=NOC(=N2)C3N(CCCC=4C=CC=CC4)CCC3)C5=CC=C(OC)C=C5	CNP0013975
N=1C=2C=CC=CC2N(C1C3CN(CC3)C4CCOCC4)C	CNP0014019
O=C(N)C1=CC=CC=2N=C(NC21)C3CN(CC3)C4CCN(C(=O)C)CC4	CNP0014023
O=C(N)C1=CC=CC=2N=C(NC21)C3CN(CC3)CC(C)C	CNP0014024
O=C(C=1C=CN=CC1)N2CCC(C3=NC=4C=CC=CC4N3)C2	CNP0014034
O=C(C1=NC=CN=C1)N2CCC(C3=NC=4C=C(C=CC4N3)C)C2	CNP0014035
O=C(N)C1=CC=CC=2N=C(NC21)C3CN(CC4=CC=C(F)C(F)=C4)CC3	CNP0014053
O=C(N)C1=CC=CC=2N=C(NC21)C3CN(CC4=CC=C(OC)C=C4)CC3	CNP0014054
O=C(NCC1=CC=C(OC)C=C1)C2NC(C=3C=CC=C4C3C(=CN4CC#CC)C2)CC(C)C	CNP0014081
O=C(C1=CC=C(OC)C=C1)N2CCC(C3=NC=4C=C(C=CC4N3)C)C2	CNP0014115
O=C(NCC1=CC=C(OC)C=C1)C2NC(C=3C=CC=C4C3C(=CN4CC=C)C2)CC(C)C	CNP0014176
O=C(N1CCN(CCOC)CC1)C2NC(C=3C=CC=C4C3C(=CN4CC#CC)C2)CC(C)C	CNP0014184
FC1=CC=C(C=C1)CN2CCC(C3=NC=4C=C(C=CC4N3)C)C2	CNP0014199
O=C(O)CC1CCN(CC1CC2=NCCC=3C=C(F)C=CC23)S(=O)(=O)C(C)C	CNP0014209
O=C(O)CC1CCN(CC1CC2=NCCC=3C=CC(=CC23)C(C)(C)C)S(=O)(=O)C	CNP0014212
O=C(O)CC1CCN(C(=O)NCC=C)CC1CC2=NCCC=3C=CC(=CC23)C	CNP0014214
O=C(O)CC1CCN(C(=O)C(C)(C)C)CC1CC2=NCCC=3C=C(OC)C=CC23	CNP0014223
O=C(O)CC1CCN(C(=O)C2CC2)CC1CC3=NCCC=4C=C(OC)C=CC34	CNP0014224
O=C(O)CC1CCN(C(=O)CC(C)(C)C)CC1CC2=NCCC=3C=C(OC)C=CC23	CNP0014226
O=C(O)CC1CCN(C(=O)NC=2C=CC=CC2OC)CC1CC3=NCCC=4C=C(OC)C(OC)=CC34	CNP0014229
O=C(O)CC1CCN(C(=O)NC=2C=CC=C(Cl)C2)CC1CC3=NCCC=4C=C(OC)C(OC)=CC34	CNP0014230
O=C(O)CC1CCN(CC1CC2=NCCC=3C=C(F)C=CC23)S(=O)(=O)C=4C=CC=C(F)C4	CNP0014233
O=C(O)CC1CCN(CC1CC2=NCCC=3C=C(F)C=CC23)S(=O)(=O)CCC	CNP0014234
O=C(O)CC1CCN(C(=O)C(C)(C)C)CC1CC2=NCCC=3C=CC(=CC23)C(C)(C)C	CNP0014238
O=C(O)CC1CCN(C(=O)NC(C)C)CC1CC2=NCCC=3C=CC(=CC23)C	CNP0014239
O=C(O)CC1CCN(C(=O)C2CCC2)CC1CC3=NCCC=4C=CC(OC)=CC34	CNP0014244
O=C(O)CC1CCN(C(=O)NCCC)CC1CC2=NCCC=3C=C(OC)C=CC23	CNP0014245
O=C(O)CC1CCN(C(=O)NC(C)C)CC1CC2=NCCC=3C=C(OC)C=CC23	CNP0014246
O=C(O)CC1CCN(C(=O)C2CCCC2)CC1CC3=NCCC=4C=C(OC)C=CC34	CNP0014247
O=C(O)CC1CCN(C(=O)COC)CC1CC2=NCCC=3C=C(OC)C=CC23	CNP0014249
O=C(O)CC1CCN(C(=O)C(CC)CC)CC1CC2=NCCC=3C=C(OC)C=CC23	CNP0014251
O=C(O)CC1CCN(C(=O)C=2C(=NOC2C)C)CC1CC3=NCCC=4C=C(OC)C=CC34	CNP0014252
O=C(O)CC1CCN(CC1CC2=NCCC=3C=C(OC)C(OC)=CC23)S(=O)(=O)C4=CC=C(OC)C=C4	CNP0014253
O=C(O)CC1CCN(C(=O)NC=2C=CC=C(F)C2)CC1CC3=NCCC=4C=C(OC)C(OC)=CC34	CNP0014254
O=C(O)CC1CCN(C(=O)NC2=CC=C(Cl)C=C2)CC1CC3=NCCC=4C=C(OC)C(OC)=CC34	CNP0014255
O=C(O)CC1CCN(C(=O)C(C)(C)C)CC1CC2=NCCC=3C=C(OC)C(OC)=CC23	CNP0014258
O=C(O)CC1CCN(C(=O)CC=2C=CC=CC2)CC1CC3=NCCC=4C=C(OC)C(OC)=CC34	CNP0014259
O=C(O)CC1CCN(C(=O)COC=2C=CC=CC2)CC1CC3=NCCC=4C=C(OC)C(OC)=CC34	CNP0014260
O=C(O)CC1CCN(C(=O)N2CCOCC2)CC1CC3=NCCC=4C=C(OC)C(OC)=CC34	CNP0014261
O=C(NCC1OCC2=NC=C(C=3C=CC(F)=CC3)N2C1)C=4C=CC=CC4OC	CNP0014340
O=C(NCC1OCC2=NC=C(C=3C=CC(Cl)=CC3)N2C1)COC=4C=CC=CC4	CNP0014343
O=C(NCC1OCC2=NC(=CN2C1)C=3C=CC(OC)=CC3)C4=CC=C(Cl)C=C4	CNP0014345
O=C(NCC1OCC2=NC(=CN2C1)C=3C=CC(OC)=CC3)COC=4C=CC=CC4	CNP0014346
O=C(NCC1OCC2=NC(=CN2C1)C=3C=CC(OC)=CC3)C4CCCC4	CNP0014348
O=C(O)C1NC(C(=O)O)(C=2NC=3C=CC=CC3C2C1)C	CNP0014355
FC=1C=CC(=CC1)C2=CN=C3N2CC(OC3)CNCC4=CNC=5C=CC=CC54	CNP0014373
O=C(NCC1OCC2=NC(=CN2C1)C=3C=CC(OC)=CC3)COC	CNP0014382
O=C(N1CCOCC(OC2=NC=C(C=C2)C(F)(F)F)C1)COC=3C=CC=CC3	CNP0014401
O=C(N1CCOCC(OC=2C=CC=CC2)C1)C3CCOCC3	CNP0014458
O=C(N1CC(F)C(OCC2=NC=3N=CC=CC3N2)C1)COC=4C=CC=CC4	CNP0014462
O=C(C=1C=CC=CC1OC)N2CC(F)C(OCC3=NC=4C=CC=CC4N3C)C2	CNP0014467
O=C(N1CC(F)C(OCC2=NC=3C=CC(=CC3N2)C)C1)C4CCOCC4	CNP0014496
O=C(N1CC(F)C(OCC2=NC=3C=C(C(=CC3N2)C)C)C1)C4CC4	CNP0014531
O=C(C=1C=NC=NC1)N2CC(F)C(OCC3=NC=4C=CC(OC)=CC4N3)C2	CNP0014532
O=C(N1CC(F)C(OCC2=NC=3C=CC(F)=CC3N2)C1)C4CCOCC4	CNP0014535
O=C(O)C1=CC=C(C=C1)CNCC2OCC3=NC=CN3C2	CNP0014539
O=C(NCC1OCC2=NC=C(C=3C=CC=C(Cl)C3)N2C1)C4=CC=C(Cl)C=C4	CNP0014582
N#CC=1C=CC=2N=C(NC2C1)COC3CN(CC3F)C4CCOCC4	CNP0014640
O=C(NCC1OCC2=NC(=CN2C1)C=3C=CC=CC3OC)NC(C)C	CNP0014654
O=C(NCC1OCC2=NC=CN2C1)COC=3C=CC=CC3	CNP0014655
O=C(NC1=CC=C(C=C1)CN2CCOCC2C3=NC(=CN3)C(C)(C)C)C	CNP0014660
N=1C(=CNC1C2N(CC3=CC=C(OC)C=C3)CCOC2)C(C)(C)C	CNP0014661
ClC1=CC=CC(=C1)C=2N=C(NC2)C3N(CC=4C=CC=CC4O)CCOC3	CNP0014663
FC1=CC=CC(=C1)C=2N=C(NC2)C3N(CC=4C=CC=CC4F)CCOC3	CNP0014665
FC1=CC=CC(=C1)C=2N=C(NC2)C3N(CC4=CC=C(OC)C=C4)CCOC3	CNP0014666
O=S(=O)(C1=CC=C(C=C1)CN2CCOCC2C3=NC(=CN3)C=4C=CN=CC4)C	CNP0014667
OC=1C=CC=CC1CN2CCOCC2C3=NC(=CN3)C=4C=CN=CC4	CNP0014668
FC=1C=CC(=C(F)C1)C=2N=C(NC2)C3N(CC=4C=CC=CC4F)CCOC3	CNP0014671
FC=1C=CC(=C(F)C1)C=2N=C(NC2)C3N(CCOC3)C4CCCCC4	CNP0014672
ClC=1SC(=CC1)C=2N=C(NC2)C3N(CC=4C=CC=CC4O)CCOC3	CNP0014673
O=C(NCC=C)N1CCC(O)(C=2N=C(SC2)CN3CCCC3COC)CC1	CNP0014680
O=C(O)C1=CC=C(C=C1)CN2CC(F)C(OCC3=NC=4C=C(OC)C=CC4N3)C2	CNP0014688
O=C(O)C1=CC=C(C=C1)CN2CC(F)C(OCC3=NC=4C=CC(=CC4N3)C(F)(F)F)C2	CNP0014690
O=C(NC1=CC=C(C=C1)CNCC2OCC3=NC=C(C=4C=CC=5OCCOC5C4)N3C2)C	CNP0014698
O=C(NCC)NCC1OCC2=NC=C(C=3C=CC=CC3)N2C1	CNP0014700
O=C(O)C=1C=CC=CC1C(=O)NCC2OCC3=NC=C(C=4C=CC=5OCCOC5C4)N3C2	CNP0014702
O=C(NCC1OCC2=NC=C(C=3C=CC=4OCOC4C3)N2C1)C5CCCC5	CNP0014709
N=1C(=CN2C1COC(CNCC3=CNC=4C=CC=CC43)C2)C=5C=CC=CC5OC	CNP0014712
O=C(OC)C=1C=CC=2NC(=NC2C1)COC3CN(CC=4C=NN(C4)C)CC3F	CNP0014720
O=C(OC)C=1C=CC=2NC(=NC2C1)COC3CN(CC=4C=CC=CC4C)CC3F	CNP0014721
O=C(OC)C=1C=CC=2NC(=NC2C1)COC3CN(CC=4C=CC=CC4OC)CC3F	CNP0014722
O=C(OC)C=1C=CC=2N=C(NC2C1)COC3CN(CC3F)C4CCN(C(=O)C)CC4	CNP0014723
O=C(O)C=1ON=C(C=2C=CC(OC)=CC2)C1C(NC(=O)C3=NC=4C=CC=CC4S3)C	CNP0014738
O=C(OC)C=1C=CC=2NC(=NC2C1)COC3CN(CC4=CN(C=5C=CC=CC54)C)CC3F	CNP0014758
O=C(OC)C=1C=CC=2NC(=NC2C1)COC3CN(CC3F)C4CCOCC4	CNP0014759
O=C(O)C=1C(=NOC1C(NC(=O)C=2C=CC=CC2)C)C=3C=CC(F)=CC3	CNP0014782
O=C(O)C=1C(=NOC1C(NC(=O)C2=NC=3C=CC=CC3N2)C)C=4C=CC(OC)=CC4	CNP0014791
O=C(O)CCC(=O)NCC1N2C=3C=C(C=CC3N=C2COC1)C	CNP0014818
O=C(O)C=1C(=NOC1C(NC(=O)NC(C)(C)C)C)C=2C=CC=CC2	CNP0014828
O=C(O)C=1C(=NOC1C(NC(=O)C2=NC=3C=CC=CC3N2)C)C	CNP0014837
O=C(O)C=1C(=NOC1C(NC(=O)COC=2C=CC=CC2)C)C	CNP0014838
FC=1C=CC(=C(F)C1)C=2N=C(NC2)C3N(CC4=CN=C5C=CC=CC5=C4)CCOC3	CNP0014858
FC1=CC=CC(=C1)C=2N=C(NC2)C3N(CC4=CN(C=5C=CC=CC54)C)CCOC3	CNP0014875
O=C(OC)C1N(CC=2C=CC(=CC2)C3=NC=CC=C3)CC4=C(N=CN4CC5=CC=C(OC)C=C5)C1	CNP0014900
O=C(NCC1N2C3=CC=CC(=C3N=C2COC1)C)C4=CC=C(F)C=C4	CNP0014914
O=C(NCC1N2C(=NC=3C2=CC=CC3C)COC1)C4CCOCC4	CNP0014915
O=C(NCC1N2C3=CC=CC(=C3N=C2COC1)C)NC(C)C	CNP0014945
O=C(NC1=CC=C(OC)C=C1)NCC2N3C(=NC=4C3=CC=CC4C)COC2	CNP0014946
O=C(NCC1N2C(=NC=3C2=CC=CC3C)COC1)C4=CC=C(OC)C=C4	CNP0014949
O=C(NCC1N2C(=NC=3C2=CC=CC3C)COC1)C4=CC=C5OCOC5=C4	CNP0014950
O=C(NCC1N2C3=CC=CC(=C3N=C2COC1)C)C	CNP0014955
O=C(O)CCC(=O)NCC1N2C=3C=C(OC)C=CC3N=C2COC1	CNP0014961
FC(F)(F)C=1C=CC2=C(N=C3N2C(COC3)CNCC4=CNC=5C=CC=CC54)C1	CNP0014990
FC=1C=CC(=C(F)C1)C=2N=C(NC2)C3N(CC4=CN(C=5C=CC=CC54)C)CCOC3	CNP0014998
O=C(NC1=CC=C(C=C1)CNCC2N3C(=NC=4C3=CC=CC4C)COC2)C	CNP0015000
O=C(C=1C=CC=CC1OC)N2CC(F)C(OCC3=NC=4N=CC=CC4N3)C2	CNP0015041
O=C(N1CC(F)C(OCC2=NC=3C=CC=CC3N2)C1)C4CCOCC4	CNP0015070
O=C(OC)C=1C=CC=2NC(=NC2C1)COC3CN(C(=O)C4CCOCC4)CC3F	CNP0015127
O=C(NCC1OCC2=NC(=CN2C1)C=3C=CC(=CC3)C)C4=CC=C5OCOC5=C4	CNP0015143
O=C(O)CCC(=O)NCC1OCC2=NC=C(C=3C=CC=C(Cl)C3)N2C1	CNP0015174
O=C(NCC1OCC2=NC(=CN2C1)C=3C=CC=CC3)NC(C)C	CNP0015180
O=C(NCC1OCC2=NC(=CN2C1)C=3C=CC=CC3)C4=CC=C5OCOC5=C4	CNP0015181
O=C1NC=NC2=C1N=C(SCC(=O)NC3=CC=C(F)C(Cl)=C3)N2CC	CNP0015206
O=C1NC=2C=CC=CC2OC3CN(C(=O)CC(C)(C)C)C1C3	CNP0015240
N=1C=CN2C1COC(CNCC=3C=CC=CC3OC)C2	CNP0015249
N#CC1=CC=CC(=C1)CN2CCOCC2C3=NC(=CN3)C=4C=CC=C(Cl)C4	CNP0015255
O=C(NC1=CC=C(C=C1)CN2CCOCC2C3=NC(=CN3)C=4C=CC=C(Cl)C4)C	CNP0015256
ClC1=CC=CC(=C1)C=2N=C(NC2)C3N(CCOC3)CC(C)(C)C	CNP0015257
ClC1=CC=CC(=C1)C=2N=C(NC2)C3N(CCOC3)C4CCCCC4	CNP0015260
FC1=CC=CC(=C1)C=2N=C(NC2)C3N(CC4=CC=C(Cl)C=C4)CCOC3	CNP0015261
FC1=CC=C(C=C1)CN2CCOCC2C3=NC(=CN3)C=4C=CC=C(F)C4	CNP0015263
FC=1C=CC(=C(F)C1)C=2N=C(NC2)C3N(CC4=CC=C(C=C4)C)CCOC3	CNP0015268
FC=1C=CC(=C(F)C1)C=2N=C(NC2)C3N(CCOC3)CC(C)(C)C	CNP0015269
O=C(NCC)NCC1OCC2=NC=C(C=3C=CC=C(Cl)C3)N2C1	CNP0015291
O=C(NC1=CC=C(C=C1)S(=O)(=O)NCC2OCC3=NC=C(C=4C=CC=CC4)N3C2)C	CNP0015292
O=C(NCC1OCC2=NC=C(C=3C=CC=4OCCOC4C3)N2C1)C=5C=CC=CC5	CNP0015296
O=C(NCC1OCC2=NC=C(C=3C=CC=4OCOC4C3)N2C1)C5CC5	CNP0015300
O=C(NCC1OCC2=NC=C(C=3C=CC(Cl)=CC3)N2C1)NC(C)C	CNP0015304
O=C(O)C1=CC=C(C=C1)CN(CC2=CC=C(C=C2)C(=O)O)CC3N4C=5C=C(OC)C=CC5N=C4COC3	CNP0015311
O=C(O)C1=CC=C(C=C1)CN2CC(F)C(OCC3=NC=4C=CC(=CC4N3)C(=O)OC)C2	CNP0015317
O=C(O)C1=CC=C(C=C1)CN(CC2=CC=C(C=C2)C(=O)O)CC3N4C=5C=CC=CC5N=C4COC3	CNP0015342
O=C(O)C=1C(=NOC1C(NC(=O)C2=NC=CC=C2)C)C=3C=CC(F)=CC3	CNP0015360
O=C(O)C=1C(=NOC1C(NC(=O)C2=CC=C(OC)C=C2)C)C=3C=CC(F)=CC3	CNP0015365
O=C(O)C=1C(=NOC1C(NC(=O)C2=NC=CC=C2)C)C=3C=CC(OC)=CC3	CNP0015372
O=C(O)C=1C(=NOC1C(NC(=O)C=2C=C(OC2C)C)C)C=3C=CC(OC)=CC3	CNP0015373
O=C(O)C=1C(=NOC1C(NC(=O)NC(C)(C)C)C)C=2C=CC(F)=CC2	CNP0015404
O=C(O)C=1C(=NOC1C(NC(=O)NC2(C=3C=CC=CC3)CCOCC2)C)C=4C=CC(F)=CC4	CNP0015405
O=C(O)C=1C(=NOC1C(NC(=O)NC=2C=C(OC)C=C(OC)C2)C)C=3C=CC=CC3	CNP0015408
O=C(O)CCC(=O)NCC1N2C=3C=CC(=CC3N=C2COC1)C	CNP0015433
O=C(NCC1C=C(C)C(CC(=O)NCCN(C)C)CC1C(C)C)C2=CC=C(OC)C=C2	CNP0015485
O=C(NC1=CC=C(C=C1)CN2CCOCC2C3=NC(=CN3)C=4C=CC(=CC4)C)C	CNP0015496
O=C(NCC1C=C(C)C(CC(=O)N2CCN(C3=NC=CC=C3)CC2)CC1C(C)C)C=4C=CC=CC4OC	CNP0015553
O=C(N1CCN(C=2C=CC=CC2OC)CC1)C3OC(CCN4CCC(O)CC4)CCC3O	CNP0015561
O=C(NCCN(C)C)CC1C(=CC(CNS(=O)(=O)C=2C=CC=CC2)C(C1)C(C)C)C	CNP0015585
O=C(NCC1=CC=C(OC)C=C1)CCC2N(C)C3CCN(C3C(=O)NC2)C4CCCCC4	CNP0015600
O=C(NC=1C=CC=CC1)CCC2N3CC(NCC4=CC=C(F)C=C4)CC3C(=O)NC2	CNP0015611
O=C1NCC(N2CC(NCC3=CC=C(F)C=C3)CC12)CCC(=O)N4CCCC4COC	CNP0015637
O=C(NC=1C=CC=CC1)CCC2N3CC(NCC4=CC=C(OC(F)(F)F)C=C4)CC3C(=O)NC2	CNP0015640
O=C(NCC1=CC=C(OC)C=C1)CCC2N3CC(NCC4=CC=C(F)C=C4)CC3C(=O)NC2	CNP0015642
O=C1NCC(N2CC(NCC=3C=CC=C(Cl)C3)CC12)CCC(=O)N4CCCC4	CNP0015644
O=C(NC(C)C)CCC1N2CC(NCC=3C=CC=C(Cl)C3)CC2C(=O)NC1	CNP0015645
O=C(NCC=1C=NC=CC1)CCC2N(C)C3CCN(C4CCOCC4)C3C(=O)NC2	CNP0015679
O=C1C=CC(NS(=O)(=O)C=2C=CC=C(F)C2)=C3N1CC4CN(CC3C4)C5CCN(C(=O)C)CC5	CNP0015689
O=C(NCC=1C=NC=CC1)CCC2N(C)C3CCN(C3C(=O)NC2)C4CCCCC4	CNP0015713
O=C(O)COCC(=O)N1CCC(C2=NC=3C=CC=CC3N2)C1	CNP0015809
O=C(C1=CC=C(F)C=C1)N2CCC(C3=NC=4C=CC=CC4N3)C2	CNP0015810
O=C(N)C1CCN(C=2N=CC(=CC2)C3=NOC(=N3)C4N(CC5=CC=C(OC)C=C5O)CCC4)CC1	CNP0015817
O=C(N1CCC(C2=NC=3C=CC=CC3N2)C1)COC	CNP0015834
O=C(NCC=1C=CC=CC1)N2CCC(C3=NC=4C=C(F)C=CC4N3)C2	CNP0015835
O=C(C1=CC=C(F)C=C1)N2CCC(C3=NC=4C=C(F)C=CC4N3)C2	CNP0015836
FC(F)(F)C=1C=CC=2N=C(NC2C1)C3CN(CC3)C4CCC4	CNP0015851
O=C(O)C1=CC=C(C=C1)CN2CCC(C3=NC=4C=CC=CC4N3)C2	CNP0015856
O=C(N1CCC(N2CCC(C3=NC=4C=CC(F)=CC4N3)C2)CC1)C	CNP0015857
FC=1C=CC=2N=C(NC2C1)C3CN(CC3)C4CCN(C)CC4	CNP0015859
O=C(O)C1=CC=C(C=C1)CN2CCC(C3=NC=4C=C(F)C=CC4N3)C2	CNP0015860
O=C(N1CCC(N2CCC(C3=NC=4C=CC(=CC4N3)C)C2)CC1)C	CNP0015861
FC(F)(F)C=1C=CC=2N=C(NC2C1)C3CN(CC3)C4CCCCC4	CNP0015892
FC=1C=CC=2N=C(NC2C1)C3CN(CC3)C4CCOCC4	CNP0015897
FC=1C=CC=2NC(=NC2C1)C3CN(CC=4C=CC=CC4OC)CC3	CNP0015898
FC=1C=CC=2N=C(NC2C1)C3CN(CC3)C4CCC4	CNP0015899
O=S(=O)(C1=CC=C(C=C1)CN2CCC(C3=NC=4C=C(C=CC4N3)C)C2)C	CNP0015901
N=1C=2C=CC(=CC2NC1C3CN(CC4=CC=C(C=C4)N(C)C)CC3)C	CNP0015904
N#CC1=CC=C(C=C1)CN2CCC(C3=NC=4C=C(C=CC4N3)C)C2	CNP0015905
O=C(NC=1N=CC(=CC1)C2=NOC(=N2)C3N(CC=4C=CC=CC4F)CCC3)COC	CNP0015914
N#CC=1C=CC=2N=C(NC2C1)C3CN(CC3)C4CCN(C(=O)C)CC4	CNP0015929
N#CC=1C=CC=2N=C(NC2C1)C3CN(CC4=CC=C(F)C=C4)CC3	CNP0015931
O=C(N1CCC(N2CCC(C3=NC=4C=CC(OC)=CC4N3)C2)CC1)C	CNP0015933
N=1C=2C=CC(OC)=CC2NC1C3CN(CC3)C4CCOCC4	CNP0015936
N=1C=2C=CC(OC)=CC2NC1C3CN(CC3)C4CCC4	CNP0015941
O=C(N1CCC(N2CCC(C3=NC=4C=CC(=CC4N3)C(F)(F)F)C2)CC1)C	CNP0015943
FC(F)(F)C=1C=CC=2NC(=NC2C1)C3CN(CC4=CSC=C4)CC3	CNP0015945
N#CC=1C=CC=2N=C(NC2C1)C3CN(CC3)C4CCN(C)CC4	CNP0015964
N#CC=1C=CC=2N=C(NC2C1)C3CN(CC4=CC=C(C=C4)N(C)C)CC3	CNP0015968
N#CC=1C=CC=2N=C(NC2C1)C3CN(CC3)C4CCCCC4	CNP0015970
FC(F)(F)C=1C=CC=2N=C(NC2C1)C3CN(CC3)C4CCN(C)CC4	CNP0015979
O=C1C2=CC=C(F)C=C2OC3CN(CC4=CC=C(OC)C=C4)CC3N1C	CNP0016123
O=C(C1=CC=C(Cl)C=C1)N2CC3N(CCN(C(=O)C4CCCC4)C3)C(C)(CO)C2	CNP0016129
O=C(O)CC1CCN(C(=O)C(CC)CC)CC1CC2=NC=3C=CC(F)=CC3N2	CNP0016130
O=C(O)CC1CCN(C(=O)C2CC2)CC1CC3=NC=4C=CC(=CC4N3)C	CNP0016156
O=C(C1=CC=C(Cl)C=C1)N2CC3N(CCN(C(=O)C4CC4)C3)C(C)(CO)C2	CNP0016165
O=C1C=2C=CC(=CC2OC3CN(C(=O)COC=4C=CC=CC4)CC3N1C)C5=CC=C(F)C=C5F	CNP0016177
O=C1C2=CC=C(F)C=C2OC3CNCC3N1C	CNP0016193
O=C(C1=CC=C(Cl)C=C1)N2CC3N(CCN(C(=O)CC(C)(C)C)C3)C(C)(CO)C2	CNP0016253
O=C(C1=CC=C(Cl)C=C1)N2CC3N(CCN(C(=O)COC=4C=CC=CC4)C3)C(C)(CO)C2	CNP0016266
O=C(NC1=CC=C(F)C=C1)N2CCN3C(C2)CN(C(=O)C4=CC=C(Cl)C=C4)CC3(C)CO	CNP0016293
O=C(C1=CC=C(F)C=C1)N2CCN3C(C2)CN(C(=O)C4=CC=C(Cl)C=C4)CC3(C)CO	CNP0016294
O=C(NC1CCCCC1)N2CCN3C(C2)CN(C(=O)C4=CC=C(Cl)C=C4)CC3(C)CO	CNP0016331
O=C(NCC=1C=CC=CC1)N2CC3OC=4C=CC=CC4S(=O)(=O)NC3C2	CNP0016334
O=C(C1=CC=C(Cl)C=C1)N2CC3N(CCN(C(=O)C(C)(C)C)C3)C(C)(CO)C2	CNP0016341
O=C(O)CC1CCN(C(=O)NC=2C=CC=CC2)CC1CC3=NC=4C=CC(F)=CC4N3	CNP0016373
O=C(NC1C(C=2C=CC=CC2)N(C(=O)NCC=C)CCC1(O)C)C3=CC=C(F)C=C3	CNP0016387
O=C1C2=CC=CN=C2OC3CN(C(=O)COC=4C=CC=CC4)CC3N1C	CNP0016411
O=C(O)CC1CCN(CC1CC2=NC=3C=CC(OC)=CC3N2)C4CCC4	CNP0016413
O=C(O)CC1CCN(C(=O)C(CC)CC)CC1CC2=NC=3C=CC=C(OC)C3N2	CNP0016422
O=C(O)CC1CCN(C(=O)C2CCOCC2)CC1CC3=NC=4C=CC(F)=CC4N3	CNP0016428
N#CC1=CC=C(C=C1)C(=O)NC2COC(CN(C)CCC=3C=CC=CC3)C2O	CNP0016452
O=C(O)CC1CCN(C(=O)C2CCOCC2)CC1CC3=NC=4C=CC(=CC4N3)C	CNP0016491
O=C(NC1C(C=2C=CC=CC2)N(C(=O)NCC=3C=CC=CC3)CCC1(O)C)C4=CC=C(F)C=C4	CNP0016499
O=C(N1CCC(NCC2N3CCC(C2)C(C=4N=C(N=C(C4)C(CC)CC)C=5C=CN=CC5)C3)CC1)C	CNP0016547
O=C(C1=CC=C(Cl)C=C1)N2CCN3C(C2)CN(C(=O)C4=CC=C(Cl)C=C4)CC3(C)CO	CNP0016581
O=C(O)CC1CCN(C(=O)C2CCOCC2)CC1CC3=NC=4C=CC(OC)=CC4N3	CNP0016582
O=C(C=1C=NC=CC1)N2CC3N(CC(O)C3)C4(C2)CN(CC=5C=CC=CC5F)C4	CNP0016609
O=C(O)CC1=C2C=C3N=C(C=C4NC(=CC5=NC(=CC(N2)=C1CCC(=O)O)C(=C5C)CCC(=O)O)C(=C4CC)C)C(=C3CCC(=O)O)C	CNP0016620
O=C(O)CC1CCN(CC1CC2=NC=3C=CC(=CC3N2)C)S(=O)(=O)C(C)C	CNP0016642
O=C(C1=CC=C(Cl)C=C1)N2CC3N(CCN(CC=4C=CC=CC4O)C3)C(C)(CO)C2	CNP0016668
O=C(NC1C(C=2C=CC=CC2)N(CC=3C=NN(C3)C)CCC1(O)C)C4CC4	CNP0016672
O=C(C1=CC=C(Cl)C=C1)N2CC3N(CCN(C(=O)C4CCCCC4)C3)C(C)(CO)C2	CNP0016682
O=C(O)CC1CCN(C(=O)C(CC)CC)CC1CC2=NC=3C=CC=CC3N2	CNP0016691
O=C(NC1=CC=C(F)C=C1)N2CC3(N4CCOCC4CN(C(=O)C5=CC=C(OC)C=C5)C3)C2	CNP0016731
O=C(C=1C=NC=CC1)N2CC3(N4CC(O)CC4CN(CCC=5C=CC=CC5)C3)C2	CNP0016733
O=C1C2=CC=C(F)C=C2OC3CN(C(=O)COC)CC3N1C	CNP0016760
O=C(C1=CC=C(Cl)C=C1)N2CC3N(CCN(CC(C)C)C3)C(C)(CO)C2	CNP0016764
O=C(OC)C1=CC=CC(=C1)CN2CC3N(CC(O)C3)C4(C2)CN(CC5=CC=C6OCOC6=C5)C4	CNP0016794
O=C(O)CC1CCN(C(=O)NC(C)C)CC1CC2=NC=3C=CC=CC3N2	CNP0016797
O=C(C1=CC=C(Cl)C=C1)N2CC3N(CCN(C(=O)C4CCOCC4)C3)C(C)(CO)C2	CNP0016806
O=C(OC)C=1ON=C(C=2C=CC(OC)=CC2)C1C(O)C	CNP0016834
O=C(NC(C)C)N1CCN2C(C1)CN(C(=O)C3=CC=C(Cl)C=C3)CC2(C)CO	CNP0016839
O=C(C1=CC=C(Cl)C=C1)N2CC3N(CCN(C3)C4CCOCC4)C(C)(CO)C2	CNP0016851
FC=1C=CC(=CC1)C2=CN=C(N2)C3N(CC4=CNC=5C=CC=CC54)CCOC3	CNP0016881
O=C(O)CC1CCN(CC1CC2=NC=3C=CC(OC)=CC3N2)C4CCCCC4	CNP0016890
O=C(N1CC2N(CCN(C(=O)COC=3C=CC=CC3)C2)C(C)(CO)C1)C	CNP0016895
O=C1C2=CC=C(F)C=C2OC3CN(CC4=CC=C5OCOC5=C4)CC3N1C	CNP0016948
O=C1C=2C=CC(=CC2OC3CN(CC4=CC=C5OCOC5=C4)CC3N1C)C6=CC=C(F)C=C6F	CNP0016968
O=C(O)CC1CCN(C(=O)C2CCOCC2)CC1CC3=NC=4C=CC=CC4N3C	CNP0016982
O=C(O)CC1CCN(C(=O)COC=2C=CC=CC2)CC1CC3=NC=4C=CC=CC4N3C	CNP0017008
O=C(NC1=CC=C(F)C=C1F)NC2COC(CN3CCN(C(=O)C)CC3)C2O	CNP0017016
O=C(NCC=1C=C(F)C=C(F)C1)C=2C(=NOC2C(O)C)C=3C=CC(Cl)=CC3	CNP0017025
O=C(NC(C)C)N1CCN2C(C1)CN(CC3=CC=C(OC)C=C3)CC2(C)C	CNP0017026
O=C(C=1C(=NOC1C(O)C)C=2C=CC(OC)=C(OC)C2)N3CC4=CC(OC)=C(OC)C=C4CC3	CNP0017039
O=C(C1=CC=C(Cl)C=C1)N2CC3N(CCN(C3)C(C)C)C(C)(C)C2	CNP0017046
O=C(C=1C(=NOC1C(O)C)C=2C=CC(OC)=C(OC)C2)N3CCC(C)CC3	CNP0017058
O=C(C=1ON=C(C=2C=CC(Cl)=CC2)C1C(O)C)N3CC=4C=CC=CC4CC3	CNP0017071
O=C(NCCOC)C=1C(=NOC1C(O)C)C=2C=CC=CC2	CNP0017077
O=C(C=1C(=NOC1C(O)C)C=2C=NC=CC2)N3CC4=CC(OC)=C(OC)C=C4CC3	CNP0017085
O=C(N1CCN2C(C1)CN(CC3=CC=C(OC)C=C3)CC2(C)C)C4CCOCC4	CNP0017091
O=C(NCC=1C=CC=CC1)N2CC3N(CCN(C(=O)C4=CC=C(F)C=C4)C3)C(C)(C)C2	CNP0017100
O=C(NC(C=1C=CC=CC1)C)C=2ON=C(C=3C=CC(F)=CC3)C2C(O)C	CNP0017101
O=C(NCC=1C=CC=CC1)N2CC3N(CCN(C(=O)C4CCCC4)C3)C(C)(C)C2	CNP0017111
O=C(NCC(F)(F)F)C=1C(=NOC1C(O)C)C=2C=CC(OC)=C(OC)C2	CNP0017114
O=C(NCC=1C=CC=CC1)N2CC3N(CCN(C(=O)C4CCCCC4)C3)C(C)(C)C2	CNP0017118
O=C(NC(C)C)N1CCN2C(C1)CN(CC=3C=CC=CC3)CC2(C)CO	CNP0017121
O=C(C=1C=CC=CC1F)N2CCN3C(C2)CN(CC4=CC=C(OC)C=C4)CC3(C)C	CNP0017125
O=C(C1=CC=C(Cl)C=C1)N2CC3N(CCN(C(=O)CC(C)(C)C)C3)C(C)(C)C2	CNP0017141
O=C(C1=CC=C(Cl)C=C1)N2CC3N(CCN(C(=O)CCC=4C=CC=CC4)C3)C(C)(C)C2	CNP0017151
O=C(NCCOC)C=1ON=C(C=2C=CC(F)=CC2)C1C(O)C	CNP0017157
O=C(OC(CCC=1C=C(OC)C(O)=CC1C=2C=CN=C(N)C2)CC(OC(=O)C)CCCCCCC=3C=CC=CC3)C	CNP0017159
O=C(NCC=1C=C(F)C=C(F)C1)C=2C(=NOC2C(O)C)C=3C=CC(OC)=CC3	CNP0017167
O=C(C1=CC=C(Cl)C=C1)N2CC3N(CCN(C(=O)COC=4C=CC=CC4)C3)C(C)(C)C2	CNP0017171
O=C(C=1C(=NOC1C(O)C)C=2C=CC(F)=CC2)N3CC=4C=CC=CC4CC3	CNP0017187
O=C(NCC=1C=CC=CC1)N2CC3N(CCN(C(=O)C4=CC=C(C=C4)C)C3)C(C)(C)C2	CNP0017189
O=C(NC(C=1C=CC=CC1)C)C=2C(=NOC2C(O)C)C=3C=CC(OC)=C(OC)C3	CNP0017201
O=C(C1=CC=C(Cl)C=C1)N2CC3N(CCN(C(=O)CC=4C=CC=CC4)C3)C(C)(C)C2	CNP0017202
O=C(NC1CCOCC1)C=2C(=NOC2C(O)C)C=3C=CC(OC)=C(OC)C3	CNP0017208
O=C(C=1C=CC=CC1F)N2CC3N(CCN(C3)C4CCCCC4)C(C)(C)C2	CNP0017209
O=C(C1=CC=C(Cl)C=C1)N2CCN3C(C2)CN(C(=O)C=4C=CC=CC4F)CC3(C)C	CNP0017212
O=C(NCCOC)C=1C(=NOC1C(O)C)C=2C=CC(OC)=C(OC)C2	CNP0017214
O=C(C=1C(=NOC1C(O)C)C=2C=CC(OC)=C(OC)C2)N3CCOCC3	CNP0017244
O=C(C=1C(=NOC1C(O)C)C=2C=CC(OC)=C(OC)C2)N(C)CC#C	CNP0017249
O=C(C=1ON=C(C=2C=CC(F)=CC2)C1C(O)C)N3CC4=CC(OC)=C(OC)C=C4CC3	CNP0017251
O=C(C=1C(=NOC1C(O)C)C=2C=CC(OC)=C(OC)C2)N3CCCCC3	CNP0017252
O=C(N1CCN2C(C1)CN(CC3=CC=C(OC)C=C3)CC2(C)C)C4CC4	CNP0017256
O=C(NCC=1C=CC=CC1)N2CC3N(CCN(C(=O)C4=CC=C(Cl)C=C4)C3)C(C)(C)C2	CNP0017258
O=C(NCC#C)C=1C(=NOC1C(O)C)C=2C=CC(OC)=C(OC)C2	CNP0017259
O=C(C=1ON=C(C=2C=CC(F)=CC2)C1C(O)C)N3CC=4C=CC=CC4CC3	CNP0017265
O=C(C=1C(=NOC1C(O)C)C=2C=CC(OC)=C(OC)C2)N3CCCC3	CNP0017291
O=C(C1=CC=C(Cl)C=C1)N2CC3N(CCN(C(=O)C4CC4)C3)C(C)(C)C2	CNP0017296
O=C(NCC=1C=CC=CC1)N2CC3N(CCN(C(=O)C4CC4)C3)C(C)(C)C2	CNP0017299
O=C(C=1C=CC=CC1F)N2CCN3C(C2)CN(CC=4C=CC=CC4)CC3(C)CO	CNP0017301
O=C(C=1ON=C(C=2C=CC(F)=CC2)C1C(O)C)N3CCCC3COC	CNP0017302
O=C(NCC=1C=C(F)C=C(F)C1)C=2C(=NOC2C(O)C)C=3C=CC(OC)=C(OC)C3	CNP0017303
O=C(NC1CCCCC1)N2CCN3C(C2)CN(C(=O)C4=CC=C(Cl)C=C4)CC3(C)C	CNP0017305
O=C(C1=CC=C(Cl)C=C1)N2CC3N(CCN(C3)C4CCOCC4)C(C)(C)C2	CNP0017309
O=C(C=1C(=NOC1C(O)C)C=2C=CC(OC)=CC2)N3CC4=CC(OC)=C(OC)C=C4CC3	CNP0017315
O=C(C=1C=CC=CC1)N2CC3N(CCN(CC=4C=CC=CC4O)C3)C(C)(C)C2	CNP0017317
O=C(C1=CC=C(Cl)C=C1)N2CC3N(CCN(CC=4C=CC=CC4O)C3)C(C)(C)C2	CNP0017328
O=C(C=1C=CC=CC1OC)N2CCN3C(C2)CN(CC=4C=CC=CC4)CC3(C)CO	CNP0017341
O=C(C=1C(=NOC1C(O)C)C=2C=CC(OC)=C(OC)C2)N3CCCC3COC	CNP0017342
O=C(NCC=1C=CC=CC1)N2CC3N(CCN(C(=O)NC4CCCCC4)C3)C(C)(C)C2	CNP0017343
OCC1N(C2=NC=CC=C2CN(CC=3C=CC=CC3OC)CC1)C	CNP0017631
O=C(NC1=CC=C(C=C1)C(O)C2N(C(=O)COC2)CC=3C=CC=CC3F)C4=CC=C(OC)C=C4	CNP0017636
O=CC1=CC(C=CC(=O)OC)=CC=C1C=2C=CC(O[Si](C)(C)C(C)(C)C)=C(C2)C3C4CC5CC(C4)CC3C5	CNP0017672
O=C([O-])C=1C=CC=CC1[NH+]2C=CC=3C=4C=CC=CC4NC3C2	CNP0017818
OCC1OC(OCCC2=CNC=3C=CC=CC32)C(O)C(O)C1O	CNP0017906
O=C(NCCC=1C=2C=CC=C(Cl)C2NC1C)C=3C=C(C(Cl)=CC3Cl)S(=O)(=O)N(C)C	CNP0017969
O=C1OCC(C2=CNC=3C=CC=CC32)=C1C4=CNC=5C=CC=CC54	CNP0018076
O=C(NC1=CC=C(C=C1)CN2CCOCC2C3=NC(=CN3)C=4C=CC(=CC4)C(F)(F)F)C	CNP0018103
O=C(NC1=CC=C(C=C1)CN2CCOCC2C3=NC(=CN3)C=4C=CC(F)=CC4F)C	CNP0018264
O=C1N=C(NC2=NC(=C(N2C)CC3=CC(O)=C(OC)C(OC)=C3O)CC4=CC=C(OC)C=C4)C(=O)N1C	CNP0018390
O=C(O)CCC1=C2C=C3N=C(C=C4NC(=CC5=NC(=CC(N2)=C1C)C=C5C)C(=C4C)CC)C(=C3CC)C	CNP0018408
O=C(N)CC(NC(=O)C(NC(=O)C(NC(=O)CN)CC=1C=CC=CC1)CC2=CNC=3C=CC=CC32)C(=O)NC(C(=O)O)CCCCN	CNP0018502
N#CC1=CC=C(C=C1)C(=O)N2CCC(CC(=O)O)C(CC3=NCCC=4C=C(OC)C(OC)=CC34)C2	CNP0018536
O=C1NCC=2C1=C3C4=CC=CC=C4N5C3=C6C2C7=CC=C(OC)C=C7N6C8(OC5CC(=NC)C8OC)C	CNP0018583
O=C1NCC=2C1=C3C4=CC=CC=C4N5C3=C6C2C=7C=CC=CC7N6C8(OC5C(N(C(=O)C=9C=CC=CC9)C)C8(OC)C)C	CNP0018612
O=C(NC)C=1C(=NOC1C(O)C)C=2C=CC(OC)=CC2	CNP0019100
O=C(NCC1=NC=CN1C)CC2OC3C(O)C(OC3C2)CNCC=4C=CC=CC4OC	CNP0019383
O=C(OCC1N2CCC(C1)C(C=3N=C(N=C(C3)C4CCCC4)C=5C=CN=CC5)C2)NC(C)C	CNP0020056
O=C(OC)C=1C=CC=2NC(=NC2C1)CC3C(=CC(CNC(=O)C4CCC4)C(C3)C(C)C)C	CNP0020295
FC=1C=CC(=CC1)C=2N=C(NC2)C3N(CC4=CC=C(Cl)C=C4)CCOC3	CNP0020314
O=C(NC(C)(C)C)C=1C(=NOC1C(O)C)C=2C=CC(OC)=CC2	CNP0020468
O=C(O)CC1CCN(C(=O)C2CC2)CC1CC3=NCCC=4C=CC(OC)=CC34	CNP0021105
O=C(OC)C1=CC=C(C=C1)C2C=3OC(=CC(=O)C3OC(N)=C2C(=O)OC(C)C)CO	CNP0021161
O=C(N)C(NC(=O)C1N(C(=O)C2=CC=CN2C)CC(NC(=O)NC3=CC=C(OC)C=C3)C1)CC4=CNC=5C=CC=CC54	CNP0021305
O=C(NC(C)C)N1CCN(C(=O)NC(C)C)C(C(=O)NC(C(=O)N)CC2CCCCC2)C1	CNP0021919
O=C(N1CC2N(CC(O)C2)C3(C1)CN(CC4=CC=C5OCOC5=C4)C3)C(C)C	CNP0021963
OC=1C=C(OCC=2C=CC=CC2C)C=CC1C3=NC(=NC=C3OC=4C=CC=CC4OCC)N	CNP0021986
O=C(O)CC1CCN(C(=O)C2CCCCC2)CC1CCN(C)CCC3=NC=CC=C3	CNP0022084
O=C1C(=COC=2C1=CC=C3OCN(CC4=CC=C(OC)C(OC)=C4)CC32)C=5C=CC=CC5OC	CNP0022134
O=C(OC)C=1C=CC=2NC(=NC2C1)CC3C(=CC(CNC(=O)CC(C)(C)CC(=O)O)C(C3)C(C)C)C	CNP0022150
O=C1OC=2C=CC=CC2C=C1C(=NN=C3C(=O)NC4=CC(Cl)=CC=C34)C	CNP0022160
ClC=1C=CC=CC1COC=2C=CC(=C(O)C2)C3=NC(=NC(=C3C4=CC=C(OC)C=C4)C)N	CNP0022205
O=C(C1=CC=C(OC)C(OC)=C1)C=2OC=3C=CC(=CC3C2C)NC(=O)C(C)(C)C	CNP0022384
OC=1C=C(OCC=2C=CC=CC2C)C=CC1C=3N=CN=CC3OC=4C=CC=CC4OCC	CNP0022408
O=C(C1=CC=C(OC)C=C1)N2CCN3C(=O)N(C(=O)C3C2)C(C=4C=CC=CC4)C	CNP0022420
O=C(OC1=CC=C2C(=O)C(=COC2=C1)C=3N=C4C=CC=CC4=CC3)C(N)C	CNP0022522
O=C(NC1CCN2C(=O)C3=CC=C(Cl)C=C3NC(=O)C2C1)C4=CC=C(OC)C=C4	CNP0022552
O=C(NC1=C(OC=2C=CC(Br)=CC21)C(=O)C3=CC=C(Cl)C=C3)C=4C=CC=CC4F	CNP0022555
O=C(O)COCC(=O)NC1CCN2C(=O)C=3C=C(C=CC3NC(=O)C21)C4=CC=C(OC)C=C4OC	CNP0022614
O=C1C2=CC=C3OCN(CC3=C2OC(=C1C=4C=CC=CC4F)C)CCOC	CNP0022619
O=C(O)C1=CC=C(C=C1)CN2CCOCC2C3=NC(=CN3)C=4C=CC(=CC4)C(F)(F)F	CNP0022620
O=C(NC=1C=CC2=C(OC(C(=O)C3=CC=C(OC)C(OC)=C3)=C2C)C1)C=4OC=CC4	CNP0022623
O=C(OC1=CC=C2C(=O)C(=COC2=C1C)C3=NC=4C=CC=CC4S3)C=5C=CC=CC5Cl	CNP0022747
O=C(O)C=1C=CC=CC1C(=O)NCC2N3CCC(C2)C(C4=NC(=NC(=C4)C=5C=CC=CC5)C)C3	CNP0022776
FC1=CC=C(C(Cl)=C1)COC=2C=CC(=C(O)C2)C=3N=C(N=CC3C4=CC=C(OC)C=C4)N	CNP0022792
N#CC=1C(=O)N2C(=NC1C=3C=CC(OC)=C(OC)C3)SC4C(=NN=C24)C=5C=CC(Cl)=CC5	CNP0022817
FC=1C=CC=2NC(=NC2C1)C3CN(CC4=CC=C(C=C4)N(C)C)CC3	CNP0022840
O=C(OC)COCC(=O)N1CCN2C(=O)C=3C=C(C=CC3NC(=O)C2C1)C4=CC(Cl)=CC=C4OC	CNP0022889
O=C(OC)CNC(=O)C1=CC=C(Cl)C(Cl)=C1	CNP0022907
O=C1C=2C=C(C=CC2NC(=O)C3N1CCC3SCC)C4=CC=C(F)C=C4F	CNP0022957
OC=1C=C(OCC2=CC=C(C=C2)C)C=CC1C3=NC(=NC(=C3C4=CC=C(OC)C=C4)C)N	CNP0023001
O=C(O)CCC1NC(C(=O)O)CC=2C=3C=CC=CC3NC21	CNP0023145
O=C(NCC1C=C(C)C(CC(=O)N2CCN(C)CC2)CC1C(C)C)COC=3C=CC=CC3	CNP0023232
N=1C(=CNC1C2N(CCOC2)C3CCOCC3)C=4C=CC=C(OC)C4	CNP0023240
O=C(N1CC2N(CCOC2)C3(C1)CN(CC=4C=CC=CC4F)C3)COC	CNP0023367
O=C(OC)C(NC(=O)C1N(C(=O)NC(C)C)CCN(C(=O)NC=2C=CC=CC2)C1)CC3=CC=C(OC)C=C3	CNP0023397
O=C(C1=CC=C(OC)C=C1)N2CCN(C(=O)C=3C=NC=CC3)C(C(=O)NC4C(=O)NCCC4)C2	CNP0023493
FC=1C=CC(=C(F)C1)C=2N=C(NC2)C3N(CC=4N=CNC4)CCOC3	CNP0023507
O=C(N)C1CC(O)C(O)C2N(C(=NC3=CC=C(OC)C=C3)SC12)CC=4C=CC(=CC4)C5=NC=CC=C5	CNP0023538
O=C(C=C(C1=CC(OC)=C(O)C=C1CC2=CN=C(N)C=C2CCC=3C=CC=C(C3)CCC=4C=CC=CC4)CO)CC(=O)CCCC5(CCC)CCCC5	CNP0023609
O=C1C2=CC=C(OCC(=O)C3=CC=C(F)C=C3)C=C2OC(=C1C=4C=CC(Br)=CC4)C	CNP0023638
O=C(N)C(NC(=O)C1N(C(=O)NC2CCCCC2)CCN(C(=O)NC=3C=CC=CC3)C1)CC4CCCCC4	CNP0023647
O=C(OC=1C=CC2=C(ON=C2CC=3C=CC=CC3)C1)C=4C=CC=CC4Cl	CNP0023655
O=C1OC2=CC=C(OCC(=O)OC(C)C)C=C2C(=C1C=3C=CC(Br)=CC3)C	CNP0023719
O=C(N)C(NC(=O)C1N(C(=O)NC(C)C)CCN(C(=O)NC=2C=CC=CC2)C1)CC3CCCCC3	CNP0023876
O=C(C=1C=NC=NC1)N2CCN(C(=O)COC)C(C(=O)NC3C(=O)NCCC3)C2	CNP0023985
O=C(OC)C=1N=NN(C1)C2COC3C2OCC3NC(=O)COC=4C=CC=CC4	CNP0024018
O=C(NC1CN2C(=O)C3N(C(=O)C=4C=CC=C(F)C4)CCC3NC(=O)C2C1)CC=5C=CC=CC5OC	CNP0024036
O=C(OC1=CC=C2C(=O)C(C3=NC=4C=CC=CC4S3)=C(OC2=C1)C)C=5C=CC=CC5Br	CNP0024086
O=C1C=C(OC2=CC=C(C=C12)NC(=O)C3=CC=C(OC)C(OC)=C3)C=4C=CC=CC4OC	CNP0024087
O=C(NC=1C=CC=C(OC)C1)N2CCC(CC(=O)NC(CO)CC(C)C)C(C2)CC	CNP0024132
O=C(NC1CC(CN2N=NC(=C2)COC)C(O)C1O)CC=3C=CC=C(OC)C3	CNP0024179
O=C(OC=1C=CC2=C(C1)C(C(=O)OC)=C(N2C)C)C3=CC=C(OC)C(OC)=C3	CNP0024196
O=C(OC1COC2C1OCC2N3N=NC(=C3)C(=O)OC)NCC=4C=CC=CC4	CNP0024231
FC(F)(F)C1=NC(=NC(C=2C=CC(OCC=3C=CC=CC3Cl)=CC2O)=C1C=4C=CC=CC4OC)N	CNP0024373
O=C(NC=1C=CC2=C(OC(C(=O)C3=CC=C(OC)C=C3)=C2C)C1)C=4C=CC=CC4Br	CNP0024400
O=C(OCC1N2CCC(C1)C(C=3N=C(N=C(C3)C=4C=CC(F)=CC4)C)C2)NC(C)C	CNP0024514
O=C1OC2=CC(=C(Cl)C=C2C(=C1C3=CC=CC(Cl)=C3)C)C	CNP0024520
ClC1=CC=C(C(Cl)=C1)COC=2C=CC(=C(O)C2)C3=NC(=NC=C3OC=4C=CC=CC4Br)N	CNP0024553
O=C(OC)C=1C=CC=CC1NC(=O)N2CCCC(O)C(NC(=O)C3=CC=C(OCC#C)C=C3)C2	CNP0024870
O=S1(=O)OC(C2=CC(Br)=C(O)C(=C2)C(C)C)(C3=CC(Br)=C(O)C(=C3)C(C)C)C=4C=CC=CC41	CNP0025165
FC1=CC=C(C(Cl)=C1)COC=2C=CC(=C(O)C2)C=3N=CN=CC3OC=4C=CC=CC4OC	CNP0025280
O=C(NC1=CC=C(C=C1)C(O)C2N(C(=O)COC2)C)C=3C=CC=CC3OC	CNP0025316
O=C(O)C(NC(=O)COC=1C=CC=CC1C)CC2=CNC=3C=CC=CC32	CNP0025425
N#CC=1C(=O)N2C(=NC1C=3C=CC(OC)=C(OC)C3)SC4=C2OC(N)=C(C#N)C4C5=CC=C(Cl)C=C5	CNP0025450
ClC1=CC=C(C=C1)C=2C=NC(=NC2C=3C=CC(OCC=4C=CC=CC4C)=CC3O)N	CNP0025483
O=C1C=C(N=C(SCC2=CC=C(C=C2)C(=O)NC3=CC=C(C(Cl)=C3)C)N1)CCC	CNP0025537
O=C(N)C(NC(=O)C1N(CCNC1)S(=O)(=O)C)CC2=CNC=3C=CC=CC32	CNP0025563
O=C(NC1=CC=C2N(C1=O)CC3CN(C(=O)NC4=CC=C(OC)C=C4)CC2C3)C5=NC=CN=C5	CNP0025691
O=C(OC)C=1C=2C=C(OCC=3C=CC=CC3F)C(Br)=CC2OC1C	CNP0025728
O=C1OC2=CC(OCC(=O)OC(C)C)=CC=C2C(=C1C=3C=CC(OC)=CC3)C	CNP0025775
O=C(N1CCC(N2CCC(C3=NC=4C=CC=CC4N3)C2)CC1)C	CNP0025856
O=C(C1=CC=C(O)C(=C1O)CN2CCN(CC)CC2)CC=3C=CC=CC3OC	CNP0025885
O=C(OCC=1C=CC=CC1)C2=C(NC(=O)NC2C3=CC=C(O)C(O)=C3)C	CNP0025887
FC=1C=CC2=C(N=C3N2C(COC3)CNCC4=CNC=5C=CC=CC54)C1	CNP0025927
O=C1C2=CC=C(OCC(=O)C3=CC=C(Br)C=C3)C=C2OC(=C1C=4C=CC=CC4OC)C	CNP0026018
O=C1C=CC(NS(=O)(=O)C=2C=CC=C(F)C2)=C3N1CC4CN(C(=O)C5=CC=C(OC)C=C5)CC3C4	CNP0026117
O=C(OC)C(NC(=O)C1N(C(=O)NC(C)C)CCN(C(=O)C=2C=NC=CC2)C1)CC3=CC=C(OC)C=C3	CNP0026162
N=1C=2C=CC=CC2NC1C3CN(CC4=CC=C(C=C4)N(C)C)CC3	CNP0026215
O=C(N1CCN(C)CC1)CC2C(=CC(CNS(=O)(=O)C3=CC=C(F)C=C3)C(C2)C(C)C)C	CNP0026233
O=C(NCC=C)NC1CN2C(=O)C3=CC(C=CC=4C=CC=CC4)=CC=C3NC(=O)C2C1	CNP0026268
O=C(OCC)C1=C(NC(=O)NC1C2=CC=C(O)C(OC)=C2)C	CNP0026271
O=C(C1=CC=C(Cl)C=C1)N2CC3N(CCN(C(=O)C=4C=CC=CC4OC)C3)C(C)(C)C2	CNP0026351
O=C(OC)C=1C=2C=C(OCC(=O)C3=CC=C(Br)C=C3)C=CC2OC1C	CNP0026373
ClC=1C=CC=CC1COC=2C=CC(=C(O)C2)C=3N=C(N=C(C3C=4C=CC=CC4OC)C)N	CNP0026398
O=C(N1CCOCC1)C2CC(O)C(O)C3NC(=S)N(C4=CC=CC=5C=CC=CC54)C23	CNP0026697
O=C(NC(C)C)N1CCN(C(C(=O)OC)C1)S(=O)(=O)C	CNP0026733
O=C(NC1CCCCC1)N2CCN(C(=O)C3=CC=C(OC)C=C3)C(C(=O)NC4C(=O)NCCC4)C2	CNP0026868
FC(F)(F)C1=NC(=NC(C=2C=CC(OCC=3C=CC=CC3C)=CC2O)=C1C=4C=CC=CC4OC)N	CNP0026905
O=C1CC(C2=CC(O)=C(O)C(OC)=C2)CCC3=C(C=CC4=CC(O)=CC=C43)NC5=NC=CC(=C5)C6(CCCC76CCCC7)C1C(O)CCC8=CC=C(O)C(OC)=C8	CNP0026967
O=C(OC)C(NC(=O)C1N(CCN(C(=O)C=2C=CC=C(F)C2)C1)S(=O)(=O)C)CC3=CC=C(OC)C=C3	CNP0027017
O=C(NCC1C=C(C)C(CC(=O)NCC#C)CC1C(C)C)C=2C=CC=C(F)C2	CNP0027057
N#CCC1C=C(C)C(CC(=O)NCC2=CC=C(OC)C=C2)CC1C(C)C	CNP0027058
O=C(OC1=CC=C2C(=O)C(OC2=C1C)=CC3=CN(C=4C=CC=CC34)C)C=5C=CC=CC5Br	CNP0027110
O=C(NC1COC2C1OCC2NC3=NC=CC(=N3)C=4C=CC=CC4OC)COC=5C=CC=CC5	CNP0027160
O=C(O)CCCC(=O)NCC1N2CCC(C1)C(C3=CC(=NN3C)C=4C=CC(OC)=C(OC)C4)C2	CNP0027221
O=C(NC=1C=CC=C(OC)C1)N2CCN(C(=O)NC3CCCCC3)C(C(=O)NC4C(=O)NCCC4)C2	CNP0027224
O=C(OC=1C=CC=2OC(=C(C(=O)OC(C)C)C2C1)C)C3=CC=C(Br)C=C3	CNP0027282
O=C1C2=CC(Br)=CC=C2NC(=O)C3N1CC(OCC=C)C3	CNP0027405
O=C(OC)C(NC(=O)C1N(CCN(C(=O)NC(C)C)C1)S(=O)(=O)C)CC2=CC=C(OC)C=C2	CNP0027471
FC(F)(F)C=1N=C(N=C(C=2C=CC(OCC3=CC=C(Cl)C=C3)=CC2O)C1C4=CC=C(OC)C(OC)=C4)N	CNP0027484
O=C(OC=1C=CC=2OC(=C(C(=O)OC(C)C)C2C1)C)C=3C=CC=CC3Cl	CNP0027510
O=C(NC1COC2C1OCC2N3N=NN=C3C=4C=CC=5OCOC5C4)COC=6C=CC=CC6	CNP0027525
N#CCC1C=C(C)C(CC(=O)N2CCN(CCOC)CC2)CC1C(C)C	CNP0027576
O=C(C1=CC=C(O)C=C1O)CC=2C=CC=CC2OC	CNP0027611
FC1=CC=CC(Cl)=C1COC=2C=CC(=C(O)C2)C3=NC(=NC(=C3C=4C=CC=CC4)C(F)(F)F)N	CNP0027664
O=C(N)C=1N=NN(C1C(=O)N)C2CCN(C(=O)C3=CC=C(F)C(Cl)=C3)C2C(=O)N	CNP0027776
O=C(O)C=1C(=NOC1C(NC(=O)C2=CC=C3OCOC3=C2)C)C	CNP0027807
O=C(NC1CN(C(=O)NCC)CCCC1O)C2=CC=C(OCCOC)C=C2	CNP0027829
O=C(OC1COC2C1OCC2NC(=O)COC=3C=CC=CC3)NC=4C=C(OC)C=C(OC)C4	CNP0027846
O=C(NCC1N2CCC(C1)C(C=3N=C(N=C(C3)C=4C=CC=CC4Br)C)C2)C5=CC=C(OC)C=C5	CNP0027863
O=C1C(=COC=2C1=CC=C3OCN(CC=4C=CC=CC4Cl)CC32)C=5C=CC=CC5OC	CNP0027875
O=C(O)CC1CCN(C(=O)C2=CC=C(OC)C=C2)CC1CCN3CCCC3C(=O)N	CNP0028087
O=C(OC)C1N(C(=O)CC2=CC=C(OC)C=C2)CC3=C(N=CN3CC4=CC=C(Cl)C=C4)C1	CNP0028207
FC(F)(F)C=1N=C(N=C(C=2C=CC(OC)=CC2O)C1C3=CC=C(OC)C(OC)=C3)N	CNP0028242
O=C(OC=1C=CC=2C=C(C(=O)OC2C1)C3=NC=4C=CC=CC4C=C3)C=5C=CC=CC5Cl	CNP0028272
O=C1OC2=CC=C(OCC(=O)C=3C=CC=CC3)C=C2C(=C1C=4C=CC(OC)=CC4)C	CNP0028330
FC1=CC=C(C=C1)COC=2C=CC(=C(O)C2)C=3N=C(N=C(C3C=4C=CC=CC4OC)C(F)(F)F)N	CNP0028386
O=C1OC=2C=CC(OCC(=O)OC(C)C)=CC2C(=C1)C=3OC=4C(OC)=CC=CC4C3	CNP0028597
O=C(C=CC1=CC(OC)=C(O)C=C1CC2=CN=C(N)C=C2)CC(=O)CCCCCCCCCC(C)C	CNP0028729
O=C(C=1C=C(C(OC)=CC1O)CC)CC2=NC=3C=CC=CC3C=C2	CNP0028794
N1=CNC=C1CN2CCOCC2C3=NC(=CN3)C=4C=CC=C(OC)C4	CNP0029235
O=C1C2=CC(=CC=C2NC(=O)C3N1CCN(C(=O)C(O)C=4C=CC=CC4)C3)C=5C=CC(OC)=CC5	CNP0029249
O=C1C=2C=C(C=CC2NC(=O)C3N1CCC(NC(=O)C(O)C=4C=CC=CC4)C3)C5=CC(Cl)=CC=C5OC	CNP0029335
O=C1C2=CC=C(OCC(=O)C3=CC=C(F)C=C3)C=C2OC=C1C=4C=CC=CC4OC	CNP0029343
O=C(OCC)NN(C(=O)OCC)C1=C(N=C2SCCN21)C=3C=CC=CC3	CNP0029369
O=C(NC1=CC=CN=C1Cl)C=2C=CC=CC2	CNP0029376
O=C1OC=2C=CC=CC2C=3OC(N)=C(C(=O)OCC)C(C4=CC=C(Cl)C=C4Cl)C13	CNP0029381
O=C(OC)C1=C(NC(=O)NC1C2=CC=C(Cl)C=C2)C	CNP0029410
O=C1C(=CC=C2N1CC3CN(CC=4C=CC(=CC4)C5=NC=CC=C5)CC2C3)C=6C=CC(=CC6)NC(=O)C	CNP0029450
O=C(OCC1N2CCC(C1)C(C=3N=C(N=C(C3)C4CCCC4)C=5C=CN=CC5)C2)NC6=CC=C(C=C6)C(C)C	CNP0029455
O=C(N1CCC(C2=NC=3C=C(Cl)C=CC3O2)C1)COC	CNP0029494
O=C1OC=2C(=CC=C3OCN(CC4=CC=C(OC)C(OC)=C4)CC32)C=C1C=5C=CC(OC)=CC5	CNP0029557
O=C(OC1=CC=C2C(OC=C(C2=O)C=3C=CC=CC3OC)=C1)C4=CC=C(OC)C=C4	CNP0029608
N#CC=1C(=N)CC(C=2C=CC=CC2)C3C1C=4C=CC(OC)=CC4CC3	CNP0029622
O=C(OC1CCC2(C)C(CC(=O)NCC=3C=CC=CC3)C(O)CCC2C1(C)CO)NCC	CNP0029641
O=C(O)CSCC(=O)N1CCC2NC(=O)N(C(=O)C12)C3=CC=C(OC=4C=CC=CC4)C=C3	CNP0029720
O=C(OC1=CC=C2C(=O)C(OC=3C=CC=CC3Br)=COC2=C1)C=4C=CC=C(OC)C4	CNP0029727
O=C(C=1C=NC=CC1)N2CCN(CC2C(=O)NC3C(=O)NCCC3)S(=O)(=O)C	CNP0029733
O=C(O)CCC(=O)NCC1C=C(C)C(CC2=NC=3C=CC(=CC3N2)C)CC1C(C)C	CNP0029749
O=C(NC1=NC2=C(S1)CC3(C)CCC(C(O)C3C2C)C(C(=O)N(C)CC=C)C)C4=CC=CN4C	CNP0029762
O=C(NC)CCC1=CNC=2C=CC=CC21	CNP0029864
ClC=1C=CC=CC1COC=2C=CC(=C(O)C2)C3=NC(=NC=C3OC=4C=CC=CC4OCC)N	CNP0029874
O=C(OC(C)C)C1=C(OC=2C=CC(OCC(=O)NN=CC=3C=CC=CC3OC)=CC21)C	CNP0029877
O=C(OC1=CC2=C(OC(=C2C(=O)OC(C)C)C)C=C1Br)C=3C=CC=CC3	CNP0029892
O=C1N=C(N)N(C)C1CC2=CC=C(O)C(OC)=C2	CNP0029908
O=C(NC=1C=CC=C(OC)C1)N2CCN(C(=O)C3CCCCC3)CC2C(=O)NC4C(=O)NCCC4	CNP0029911
O=C(OC)C(NC(=O)C1N(C(=O)COC)CCN(C(=O)NC(C)C)C1)CC2=CC=C(OC)C=C2	CNP0030058
O=C(NC=1C=2C=CC=CC2N=C(C1C)CC)CC3=CC=C(OC)C(OC)=C3	CNP0030248
O=C(OCCNC(=O)NCCCCCCCl)NC1=CC=CC=2C=CC=CC21	CNP0030279
O=C(N1CCCC1)C(C)C2CCC3(C)CC=4SC(=NC4C(C)C3C2O)COC5=CC=C(OC)C=C5	CNP0030288
O=C(NC1CCCCC1)N2CCN(C(=O)C=3C=CC=C(F)C3)CC2C(=O)NC4C(=O)NCCC4	CNP0030298
O=C(OC)C1N2C(C=3C=CC=C(OC)C3)CC(NCCOC)CC2C=4NC=5C=CC=CC5C4C1	CNP0030413
O=C(C=1C(=NOC1C(O)C)C=2C=CC=CC2)N3CC=4C=CC=CC4CC3	CNP0030447
O=S(=O)(C1=CC=C(C=C1)CN2CCOCC2C3=NC(=CN3)C=4C=CC(=CC4)C)C	CNP0030458
O=C(NC1=CC=C(C=C1)C(=O)C)N2CCN(C(=O)C=3C=NC=NC3)C(C(=O)NC4C(=O)NCCC4)C2	CNP0030554
O=C(N)C(NC(=O)C1N(C(=O)C2=CC=CN2C)CC(NC(=O)NC3CCCCC3)C1)CC4=CNC=5C=CC=CC54	CNP0030555
ClC=1C=CC=CC1COC=2C=CC(=C(O)C2)C=3N=C(N=CC3C4=CC=C(OC)C=C4)N	CNP0030587
O=C(N1CCN(C=2C=CC=CC2OC)CC1)CC3C(=CC(CO)C(C3)C(C)C)C	CNP0030698
O=C(OCC)C1=C(NC(=O)NC1C=2C=CC=CC2)C	CNP0030777
O=C(NC1=CC=C(Cl)C=C1)N2CC=3N=CNC3CC2C4=NC(=NO4)C=5C=CC(F)=C(Cl)C5	CNP0031085
O=C1C(OC=2C1=CC=C(OCC=3C(Cl)=CC=CC3Cl)C2C)=CC4=CN(C=5C=CC=CC45)C	CNP0031155
ClC1=CC=C(C(Cl)=C1)COC=2C=CC(=C(O)C2)C=3N=C(N=CC3C4=CC=CC=C4OC)N	CNP0031174
O=C1C=C(OC2=CC=C(C=C12)NC(=O)C3=CC(OC)=C(OC)C(OC)=C3)C=4C=CC=CC4F	CNP0031214
O=C(NC1CCC2(C)CCC(C(O)C2C1C)C(C(=O)N3CCC(C)CC3)C)COC=4C=CC=CC4	CNP0031288
FC(F)(F)C=1N=C(N=C(C=2C=CC(OC)=CC2O)C1C3=CC=C(OC)C=C3)N	CNP0031322
OC=1C=C(OCC=2C=CC=CC2C)C=CC1C3=NC(=NC=C3OC=4C=CC=CC4OC)N	CNP0031362
O=C(OC1COC2C1OCC2N3N=NN=C3SC=4C=CC=CC4)NC5=CC=C(OC)C=C5	CNP0031364
O=C(OC1COC2C1OCC2NC=3N=CC=C(N3)C=4SC=CC4)NCC=5C=CC=CC5	CNP0031368
O=C(OC)C1N(CCN(C(=O)NC(C)C)C1)S(=O)(=O)C=2C=CC=CC2	CNP0031385
O=C1C(OC=2C1=CC=C(OCC=3C=CC=CC3F)C2C)=CC4=CN(C=5C=CC=CC45)C	CNP0031427
O=C(NC1COC2C1OCC2N3N=NN=C3OC4=CC=C5OCOC5=C4)C6=CC=C(OC)C=C6	CNP0031602
O=C(C1=CC=C(Cl)C=C1)N2CC3N(CCN(C(=O)CC=4C=CC=CC4)C3)C(C)(CO)C2	CNP0031720
O=C1OC2=C(C=CC=3OCN(CC4=NC=CC=C4)CC32)C=C1C5=CC=C(OC)C=C5OC	CNP0031821
OC=1C=C(OCC=2C=CC=C(OC)C2)C(=CC1C=3N=C(N=CC3C4=CC=C5OCCCOC5=C4)N)CC	CNP0031890
O=C(O)C(NC(=O)C=1OC=CC1)CN2C=C(C(=O)NC2=O)CC	CNP0031991
O=C(OC(C)C)C1=C(OC=2C=CC(OCC=3C=CC=CC3Cl)=CC21)C	CNP0031993
O=C1C=C(OC2=CC=C(C=C12)NC(=O)C3=CC=C(OC)C(OC)=C3)C=4C=CC(OCC)=CC4	CNP0032007
O=C1C=C(OC2=CC(=CC=C12)NC(=O)C3=CC=C(OC)C(OC)=C3)C=4C=CC(=CC4)C(C)(C)C	CNP0032017
O=C(NC1=CC=C(F)C=C1)N2CC3(N4CCOCC4CN(C(=O)C(C)C)C3)C2	CNP0032050
FC1=CC=CC(=C1)C=2N=C(NC2)C3N(CC=4C=CC=CC4)CCOC3	CNP0032060
O=C(NC=1C=CC=2OC(C(=O)C3=CC=C(OC)C(OC)=C3)=C(C2C1)C)C=4C=CC=CC4F	CNP0032152
O=C(N(CC1=CC=C(OC)C(OC)=C1)CCC2=CC=C(OC)C=C2)C(F)(F)F	CNP0032159
O=C(C1=CC=C(F)C=C1)N2CCN3C(C2)CN(CC3(C)C)S(=O)(=O)C	CNP0032256
O=C(NCCC)N1CCN2C(=O)C=3C=CC=CC3NC(=O)C2C1	CNP0032312
FC1=CC=C(C=C1)COC=2C=CC(=C(O)C2)C3=NC(=NC=C3OC=4C=CC=CC4OCC)N	CNP0032380
O=C(NC(C)C)N1CCN2C(=O)C3=CC(=CC=C3NC(=O)C2C1)C=4C=CC(OC)=CC4	CNP0032396
O=C(N)COC1=CC=C2C(=O)C(OC2=C1)=CC=3C(Cl)=CC=CC3Cl	CNP0032462
O=C(OC)C(NC(=O)C1N(C(=O)COC)CCN(C(=O)NC=2C=CC=CC2)C1)C	CNP0032473
O=C(O)CC1CCN(C(=O)CC=2C=CC=CC2)CC1CC3=NC=4C=CC(=CC4N3)C	CNP0032502
O=C(NC1=CC=C(C=C1)C(O)C2N(C(=O)COC2)CC=3C=CC=CC3OC)CC=4C=CC=CC4	CNP0032539
O=C(OC)C=1C=2C=C(OCC=3C(Cl)=CC=CC3Cl)C(Br)=CC2OC1C	CNP0032543
N=1C(=CNC1C2N(CC3=CN(C=4C=CC=CC43)C)CCOC2)C=5C=CC(OC)=CC5	CNP0032623
FC(F)(F)C=1N=C(N=C(C=2C=CC(OCC3=CC=C(C=C)C=C3)=CC2O)C1C4=CC=C(OC)C=C4)N	CNP0032662
O=C1C=C(OC2=CC=C(C=C12)NC(=O)C3=CC=C(OC)C(OC)=C3)C=4C=CC(=CC4)C(C)C	CNP0032664
O=C(OCC1N2CCC(C1)C(C=3N=C(N=C(C3)C=4C=CC(OC)=CC4)C)C2)NC5CCCCC5	CNP0032897
O=C(NC1C=C(C(=O)NC(C(=O)N)CC(C)C)CC(O)C1O)C2=CC=C(F)C(Cl)=C2	CNP0032958
O=C(NCC1N2CCC(C1)C(C3=NC(=NC(=C3)C=4SC=CC4)C)C2)C5=CC=C6OCOC6=C5	CNP0032976
FC(F)(F)C=1N=C(N=C(C=2C=CC(OCC=3C=CC=C(Cl)C3)=CC2O)C1C4=CC=C(Cl)C=C4)N	CNP0033017
N#CC(=CC=1OC(=CC1)C=2C=C(C=CC2Cl)C(=O)O)C(=O)NCCC3=CNC=4C=CC=CC43	CNP0033082
O=C(C=CC=1C(F)=CC=CC1Cl)C2=CC=C(OC)C=C2OC	CNP0033179
O=C1C(OC=2C1=CC=C(OCC=3C=CC=CC3Cl)C2C)=CC4=CN(C=5C=CC=CC45)C	CNP0033332
O=C(N1CCOCC1)N2CCOCC2C3=NC(=CN3)C=4C=CC(OC(F)(F)F)=CC4	CNP0033339
O=C1C=2C(=NC=3C=CC=CC3NC2C=4C=CC=CC4N1C)C	CNP0033384
O=C(NC1=CC=C(C=C1)C2OCC(=O)NC2CO)C3=CC(=NN3C)C	CNP0033475
O=C(NC1COC2C1OCC2NC3=NC=CC(=N3)C=4C=CC=CC4OC)C5=CC=C(OC)C=C5	CNP0033528
ClC1=CC=C(C=C1)C=2C=NC(=NC2C=3C=CC(OCC4=CC=C(Cl)C=C4Cl)=CC3O)N	CNP0033533
ClC1=CC=C(C=C1)NC2=NC(=NC(=N2)N3CCOCC3)NN=CC4=CC(Br)=CC=C4O	CNP0033603
O=C1C(OC=2C1=CC=C(OCC=3C=CC=CC3C)C2C)=CC4=CN(C=5C=CC=CC45)C	CNP0033649
O=C(OC)C=1C=CC=2N=C(NC2C1)COC3CN(CC4=NC=CN4)CC3F	CNP0033693
O=C(O)CC(C)(C)CC(=O)NCC1C=C(C)C(CC2=NC=3C=C(OC)C=CC3N2)CC1C(C)C	CNP0033698
O=C1OC=2C=C(C(OC(=O)C=3OC=CC3)=CC2C(=C1)C=4OC=5C(OC)=CC=CC5C4)C	CNP0033796
O=C1C=2C=CC=CC2N(C=3C1=C(O)C=C4OC(C(=C)CCl)CC43)C	CNP0033894
FC(F)(F)C1=NC(=NC(C=2C=CC(OCC3=CC=C(Cl)C=C3)=CC2O)=C1C=4C=CC=CC4OC)N	CNP0034004
O=C1OC=2C=C(C(OC(=O)N(CC)CC)=CC2C(=C1)C=3OC=4C(OC)=CC=CC4C3)C	CNP0034033
O=C(OC)C(NC(=O)C1N(C(=O)NC(C)C)CCN(C(=O)NC=2C=CC=CC2)C1)C	CNP0034072
O=C(N)C=1N=NN(C1C(=O)N)C2CN(C(=O)C3=CC=C(F)C(Cl)=C3)C(C(=O)OC)C2	CNP0034090
BrC1=CC=C(C=C1)COC=2C=CC(=C(O)C2)C3=NC(=NC(=C3C=4C=CC=CC4)C)N	CNP0034185
O=C(C1=CC=C(OC)C=C1)N2CCN(C(=O)C3CCCCC3)C(C(=O)NC4C(=O)NCCC4)C2	CNP0034207
O=C(NC(C)C)N1CCN2C(=O)C=3C=C(C=CC3NC(=O)C2C1)C=4C=CC=CC4F	CNP0034379
N#CC1=CC=C(OC2C=C(C(=O)NCC(=O)N)CC(O)C2O)C(Br)=C1	CNP0034392
O=C(O)C=1ON=C(C1)CC2CNCCC2CC(=O)N3CC4=CC(OC)=C(OC)C=C4CC3	CNP0034443
O=C(NC=1C=CC=2OC(C(=O)C3=CC=C(OC)C=C3)=C(C2C1)C)C4=CC=C(OC)C(OC)=C4	CNP0034539
O=CC=1C(O)=C(C(=O)OC=2C=C(C(O)=C(C(=O)O)C2C)C)C(=CC1OC)C	CNP0034564
O=C(O)CC1CCN(C(=O)NC=2C=CC=CC2OC)CC1CCN3CCC(C(=O)N)CC3	CNP0034614
O=C(NCC=1C=CC=CC1)NC2COC3C2OCC3NC4=NC=CC(=N4)C=5C=CC=CC5OC	CNP0034641
O=C(OC)C1(NCCC2=CC(OC)=C(OC)C=C21)CC3=CC=C(OC)C=C3	CNP0034719
O=C(NC1CCC2(C)CCC(C(O)C2C1C)C(C(=O)N3CCCC3)C)C=4C=CC=C(F)C4	CNP0034755
O=C(O)CC1CCN(CC=2C=CC=CC2OC(F)(F)F)CC1CC3=NC=4C=CC(F)=CC4N3	CNP0034768
O=C1NC(C(=O)N2CCN(CC12)S(=O)(=O)C)CC3=CC=C(O)C=C3	CNP0034814
O=C(OCC=C)COC1=CC=C2C(=O)C(OC=3C=CC=CC3Br)=COC2=C1	CNP0034870
O=C(OC1COC2C1OCC2NC(=O)C3=CC=C(C=C3)C(F)(F)F)NC=4C=CC=CC4	CNP0034901
O=C(OC1=CC=C2C(=O)C(OC2=C1)=CC=3C(F)=CC=CC3Cl)C(C)C	CNP0034949
O=C(NC1COC2C1OCC2N3N=NN=C3OC4=CC=CC(=C4)N(C)C)C5=CC=C(OC)C=C5	CNP0035099
O=C(NC(C=1C=CC=CC1)C2=C(O)C=CC=3C=CC=CC32)C4=CC(OC)=C(OC)C(OC)=C4	CNP0035104
O=C1OC=2C=C(OCC(=O)C3=CC=C(OC)C=C3)C=CC2C=C1C4=CC=C(OC)C(OC)=C4	CNP0035175
FC(F)(F)C=1N=CN=C(C=2C=CC(OC)=CC2O)C1C3=CC=C(Br)C=C3	CNP0035257
O=C(NC1=CC=CN=C1Cl)C2=CC=C(F)C=C2	CNP0035302
O=C(NC=1C=CC=2OC(C(=O)C3=CC=C(OC)C(OC)=C3)=C(C2C1)C)C=4C=CC=CC4C	CNP0035347
O=C(NC(C)C)N1CCN2C(=O)C3=CC(=CC=C3NC(=O)C2C1)C=4C=CC=5OCOC5C4	CNP0035368
O=C1C=2C=CC(=CC2OC3CN(CCC(C)(C)C)CC3N1C)C4=CC=C(F)C=C4F	CNP0035404
O=C(NCC=1C=CC=CC1OC)C2CC(O)C(O)C3NC(=S)N(C4=CC=C(SC)C=C4)C32	CNP0035467
O=C1NC(=NC=2C=CC=CC21)SCC(=O)NC3=CC=C4OCCOC4=C3	CNP0035540
[truncated: 13,294 more rows]
